# Supplementary material for: Tissue-specific proteome profile analysis reveals regulatory and stress responsive networks in passion fruit during storage
Source: Sci Rep. 2024 Feb 12;14:3564. doi: 10.1038/s41598-024-52557-8 (PMC10861471; doi:10.1038/s41598-024-52557-8)
Supplement: Supplementary file 1 — Supplementary Table 1. [file 41598_2024_52557_MOESM1_ESM.xlsx]

## Sheet: Sheet1
Supplementary Table 1. Complete list GO annotations for all proteins identified.
	Tags	SeqName	Description	Length	#Hits	e-Value	sim mean	#GO	GO IDs	GO Names	Enzyme Codes	Enzyme Names	InterPro IDs	InterPro GO IDs	InterPro GO Names
TRUE	[BLASTED, MAPPED, GO-SLIM]	ZX.00004150	MBV1957270.1VCBS repeat-containing protein	27507	20	0	99.23	1	F:GO:0016491	F:oxidoreductase activity	EC:1	Oxidoreductases
TRUE	[INTERPRO, BLASTED]	ZX.05G0002440	XP_047169850.1thioredoxin O1, mitochondrial isoform X2	144	20	7.43e-15	74.16						cd02947 (CDD); IPR036249 (SUPERFAMILY)	no GO terms	no GO terms
TRUE	[INTERPRO, BLASTED, MAPPED, GO-SLIM]	ZX.08G0023390	KAG6790116.1hypothetical protein POTOM_006263	440	20	1.4e-110	61.53	4	P:GO:0006355; F:GO:0003677; F:GO:0140110; C:GO:0005634	P:regulation of DNA-templated transcription; F:DNA binding; F:transcription regulator activity; C:nucleus			G3DSA:1.10.10.60 (GENE3D); IPR001005 (PFAM); G3DSA:1.10.10.60 (GENE3D); mobidb-lite (MOBIDB_LITE); mobidb-lite (MOBIDB_LITE); mobidb-lite (MOBIDB_LITE); PTHR45614 (PANTHER); IPR001005 (PROSITE_PROFILES); IPR017930 (PROSITE_PROFILES); IPR001005 (PROSITE_PROFILES); IPR017930 (PROSITE_PROFILES); IPR001005 (CDD); IPR001005 (CDD); IPR009057 (SUPERFAMILY)	P:GO:0006139; P:GO:0006351; P:GO:0006355; P:GO:0006725; P:GO:0006807; P:GO:0008152; P:GO:0009058; P:GO:0009059; P:GO:0009889; P:GO:0009987; P:GO:0010467; P:GO:0010468; P:GO:0010556; P:GO:0016070; P:GO:0018130; P:GO:0019219; P:GO:0019222; P:GO:0019438; P:GO:0031323; P:GO:0031326; P:GO:0032774; P:GO:0034641; P:GO:0034645; P:GO:0034654; P:GO:0043170; P:GO:0044237; P:GO:0044238; P:GO:0044249; P:GO:00…	P:nucleobase-containing compound metabolic process; P:DNA-templated transcription; P:regulation of DNA-templated transcription; P:cellular aromatic compound metabolic process; P:nitrogen compound metabolic process; P:metabolic process; P:biosynthetic process; P:macromolecule biosynthetic process; P:regulation of biosynthetic process; P:cellular process; P:gene expression; P:regulation of gene exp…
TRUE	[INTERPRO, BLASTED, MAPPED, GO-SLIM]	ZX.08G0025410	KAE8075740.1hypothetical protein FH972_014430	180	20	1.76e-90	89.1	2	F:GO:0003723; F:GO:0045182	F:RNA binding; F:translation regulator activity			G3DSA:1.10.10.60 (GENE3D); IPR005874 (TIGRFAM); IPR001005 (PFAM); G3DSA:3.30.780.10 (GENE3D); IPR001950 (PFAM); PTHR10388 (PANTHER); IPR001005 (PROSITE_PROFILES); IPR017930 (PROSITE_PROFILES); IPR001950 (PROSITE_PROFILES); IPR001005 (CDD); IPR005874 (CDD); IPR036877 (SUPERFAMILY); IPR009057 (SUPERFAMILY)	P:GO:0006413; F:GO:0003676; F:GO:0003723; F:GO:0003743; F:GO:0005488; F:GO:0097159; F:GO:1901363	P:translational initiation; F:nucleic acid binding; F:RNA binding; F:translation initiation factor activity; F:binding; F:organic cyclic compound binding; F:heterocyclic compound binding
TRUE	[INTERPRO, BLASTED, MAPPED]	ZX.01G0112720	KAF2291249.1hypothetical protein GH714_020981	412	20	1.87e-122	69.3	4	P:GO:0006355; F:GO:0003677; F:GO:0003700; C:GO:0005634	P:regulation of DNA-templated transcription; F:DNA binding; F:DNA-binding transcription factor activity; C:nucleus			G3DSA:1.10.10.60 (GENE3D); IPR006447 (TIGRFAM); IPR001005 (PFAM); mobidb-lite (MOBIDB_LITE); mobidb-lite (MOBIDB_LITE); mobidb-lite (MOBIDB_LITE); mobidb-lite (MOBIDB_LITE); mobidb-lite (MOBIDB_LITE); mobidb-lite (MOBIDB_LITE); mobidb-lite (MOBIDB_LITE); IPR044787 (PANTHER); IPR017930 (PROSITE_PROFILES); IPR009057 (SUPERFAMILY)	P:GO:0006355; F:GO:0003677; F:GO:0003700	P:regulation of DNA-templated transcription; F:DNA binding; F:DNA-binding transcription factor activity
TRUE	[INTERPRO, BLASTED, MAPPED, GO-SLIM]	ZX.01G0044530	XP_012069084.1transcription factor MYBS3	287	20	2.27e-108	74.57	1	F:GO:0003677	F:DNA binding			G3DSA:1.10.10.60 (GENE3D); IPR006447 (TIGRFAM); IPR001005 (PFAM); mobidb-lite (MOBIDB_LITE); mobidb-lite (MOBIDB_LITE); PTHR44191 (PANTHER); IPR001005 (PROSITE_PROFILES); IPR017884 (PROSITE_PROFILES); IPR017930 (PROSITE_PROFILES); IPR001005 (CDD); IPR009057 (SUPERFAMILY)	P:GO:0009719; P:GO:0009725; P:GO:0009739; P:GO:0010033; P:GO:0033993; P:GO:0042221; P:GO:0050896; P:GO:1901700; F:GO:0003677	P:response to endogenous stimulus; P:response to hormone; P:response to gibberellin; P:response to organic substance; P:response to lipid; P:response to chemical; P:response to stimulus; P:response to oxygen-containing compound; F:DNA binding
TRUE	[INTERPRO, BLASTED]	ZX.01G0021530	XP_015578117.2uncharacterized protein LOC8288313	264	20	6.07e-113	89.63						G3DSA:1.10.10.60 (GENE3D); IPR022228 (PFAM); mobidb-lite (MOBIDB_LITE); mobidb-lite (MOBIDB_LITE); mobidb-lite (MOBIDB_LITE); mobidb-lite (MOBIDB_LITE); PTHR14000 (PANTHER); IPR001005 (CDD)	no GO terms	no GO terms
TRUE	[INTERPRO, BLASTED, MAPPED]	ZX.07G0022870	KAF5731194.1Homeodomain-like superfamily protein isoform 3	532	20	1.62e-168	65.18	2	F:GO:0003677; C:GO:0005634	F:DNA binding; C:nucleus			G3DSA:1.10.10.60 (GENE3D); IPR036388 (G3DSA:1.10.10.GENE3D); IPR006447 (TIGRFAM); IPR005326 (PFAM); mobidb-lite (MOBIDB_LITE); mobidb-lite (MOBIDB_LITE); mobidb-lite (MOBIDB_LITE); mobidb-lite (MOBIDB_LITE); IPR037447 (PANTHER); IPR009057 (SUPERFAMILY)	F:GO:0003676; F:GO:0003677; F:GO:0003723; F:GO:0003735; F:GO:0005198; F:GO:0005488; F:GO:0097159; F:GO:1901363; C:GO:0005622; C:GO:0005737; C:GO:0005829; C:GO:0005840; C:GO:0015935; C:GO:0022626; C:GO:0022627; C:GO:0032991; C:GO:0043226; C:GO:0043228; C:GO:0043229; C:GO:0043232; C:GO:0044391; C:GO:0110165; C:GO:1990904	F:nucleic acid binding; F:DNA binding; F:RNA binding; F:structural constituent of ribosome; F:structural molecule activity; F:binding; F:organic cyclic compound binding; F:heterocyclic compound binding; C:intracellular anatomical structure; C:cytoplasm; C:cytosol; C:ribosome; C:small ribosomal subunit; C:cytosolic ribosome; C:cytosolic small ribosomal subunit; C:protein-containing complex; C:orga…
TRUE	[INTERPRO, BLASTED, MAPPED, GO-SLIM]	ZX.01G0038440	KAH8488304.1hypothetical protein H0E87_024100	358	20	1.63e-150	80.07	2	F:GO:0003677; C:GO:0005634	F:DNA binding; C:nucleus			G3DSA:1.10.10.60 (GENE3D); IPR044822 (PFAM); mobidb-lite (MOBIDB_LITE); mobidb-lite (MOBIDB_LITE); mobidb-lite (MOBIDB_LITE); mobidb-lite (MOBIDB_LITE); IPR044823 (PANTHER); IPR001005 (PROSITE_PROFILES)	F:GO:0000976; F:GO:0001067; F:GO:0003676; F:GO:0003677; F:GO:0003690; F:GO:0005488; F:GO:0043565; F:GO:0097159; F:GO:1901363; F:GO:1990837; C:GO:0005622; C:GO:0005634; C:GO:0016020; C:GO:0043226; C:GO:0043227; C:GO:0043229; C:GO:0043231; C:GO:0110165	F:transcription cis-regulatory region binding; F:transcription regulatory region nucleic acid binding; F:nucleic acid binding; F:DNA binding; F:double-stranded DNA binding; F:binding; F:sequence-specific DNA binding; F:organic cyclic compound binding; F:heterocyclic compound binding; F:sequence-specific double-stranded DNA binding; C:intracellular anatomical structure; C:nucleus; C:membrane; C:or…
TRUE	[INTERPRO, BLASTED, MAPPED, GO-SLIM]	ZX.01G0042080	XP_021659266.1trihelix transcription factor ASIL1-like	388	20	1.31e-173	79.27	2	F:GO:0003677; C:GO:0005634	F:DNA binding; C:nucleus			G3DSA:1.10.10.60 (GENE3D); IPR044822 (PFAM); mobidb-lite (MOBIDB_LITE); mobidb-lite (MOBIDB_LITE); mobidb-lite (MOBIDB_LITE); mobidb-lite (MOBIDB_LITE); mobidb-lite (MOBIDB_LITE); mobidb-lite (MOBIDB_LITE); mobidb-lite (MOBIDB_LITE); mobidb-lite (MOBIDB_LITE); IPR044823 (PANTHER); IPR001005 (PROSITE_PROFILES)	F:GO:0000976; F:GO:0001067; F:GO:0003676; F:GO:0003677; F:GO:0003690; F:GO:0005488; F:GO:0043565; F:GO:0097159; F:GO:1901363; F:GO:1990837; C:GO:0005622; C:GO:0005634; C:GO:0016020; C:GO:0043226; C:GO:0043227; C:GO:0043229; C:GO:0043231; C:GO:0110165	F:transcription cis-regulatory region binding; F:transcription regulatory region nucleic acid binding; F:nucleic acid binding; F:DNA binding; F:double-stranded DNA binding; F:binding; F:sequence-specific DNA binding; F:organic cyclic compound binding; F:heterocyclic compound binding; F:sequence-specific double-stranded DNA binding; C:intracellular anatomical structure; C:nucleus; C:membrane; C:or…
TRUE	[INTERPRO, BLASTED, MAPPED, GO-SLIM]	ZX.06G0027440	XP_021645482.1xanthine dehydrogenase 1-like isoform X1	1921	20	0	88.95	1	F:GO:0016491	F:oxidoreductase activity	EC:1.17.3.2	Xanthine oxidase	G3DSA:1.10.150.120 (GENE3D); G3DSA:3.30.365.10 (GENE3D); IPR016167 (G3DSA:3.30.43.GENE3D); IPR000674 (PFAM); IPR002888 (PFAM); G3DSA:3.30.365.10 (GENE3D); IPR005107 (PFAM); IPR016169 (G3DSA:3.30.465.GENE3D); IPR001041 (PFAM); IPR029058 (G3DSA:3.40.50.GENE3D); IPR046867 (PFAM); G3DSA:3.30.365.10 (GENE3D); IPR000073 (PFAM); IPR008274 (PFAM); G3DSA:3.30.365.10 (GENE3D); IPR012675 (G3DSA:3.10.20.GENE…	F:GO:0005506; F:GO:0016491; F:GO:0046872; F:GO:0050660; F:GO:0051536; F:GO:0071949	F:iron ion binding; F:oxidoreductase activity; F:metal ion binding; F:flavin adenine dinucleotide binding; F:iron-sulfur cluster binding; F:FAD binding
TRUE	[INTERPRO, BLASTED, MAPPED, GO-SLIM]	ZX.04G0031610	KAF2297439.1hypothetical protein GH714_023533	822	20	3.64e-290	74.03	5	P:GO:0006260; F:GO:0003677; F:GO:0016740; F:GO:0016787; F:GO:0140097	P:DNA replication; F:DNA binding; F:transferase activity; F:hydrolase activity; F:catalytic activity, acting on DNA	EC:3.1; EC:2.7.7.7	Acting on ester bonds; DNA-directed DNA polymerase	G3DSA:1.10.150.20 (GENE3D); IPR011990 (G3DSA:1.25.40.GENE3D); IPR020046 (PFAM); IPR020045 (PFAM); G3DSA:3.40.50.1010 (GENE3D); PF13432 (PFAM); IPR038969 (PANTHER); PS50293 (PROSITE_PROFILES); IPR019734 (PROSITE_PROFILES); IPR019734 (PROSITE_PROFILES); IPR020045 (CDD); IPR029060 (SUPERFAMILY); IPR011990 (SUPERFAMILY); IPR036279 (SUPERFAMILY)	P:GO:0033567; F:GO:0003677; F:GO:0003824; F:GO:0005515; F:GO:0017108	P:DNA replication, Okazaki fragment processing; F:DNA binding; F:catalytic activity; F:protein binding; F:5'-flap endonuclease activity
TRUE	[INTERPRO, BLASTED, MAPPED, GO-SLIM]	ZX.07G0003610	KAI5569208.1hypothetical protein BDE02_12G063100	471	20	2.71E-312	94.08	4	P:GO:0006629; P:GO:1901135; F:GO:0016491; F:GO:0016853	P:lipid metabolic process; P:carbohydrate derivative metabolic process; F:oxidoreductase activity; F:isomerase activity	EC:1.1.1.267; EC:5	1-deoxy-D-xylulose-5-phosphate reductoisomerase; Isomerases	G3DSA:1.10.1740.10 (GENE3D); IPR013644 (PFAM); IPR003821 (TIGRFAM); IPR013512 (PFAM); IPR026877 (PFAM); G3DSA:3.40.50.720 (GENE3D); IPR003821 (PANTHER); IPR003821 (HAMAP); IPR036169 (SUPERFAMILY); IPR036291 (SUPERFAMILY); SSF55347 (SUPERFAMILY)	P:GO:0006082; P:GO:0006629; P:GO:0006644; P:GO:0006793; P:GO:0006796; P:GO:0008152; P:GO:0008299; P:GO:0008610; P:GO:0008654; P:GO:0009058; P:GO:0009987; P:GO:0019637; P:GO:0019752; P:GO:0032787; P:GO:0043436; P:GO:0044237; P:GO:0044238; P:GO:0044249; P:GO:0044255; P:GO:0044281; P:GO:0071704; P:GO:0090407; P:GO:1901135; P:GO:1901576; F:GO:0000166; F:GO:0003824; F:GO:0005488; F:GO:0005515; F:GO:00…	P:organic acid metabolic process; P:lipid metabolic process; P:phospholipid metabolic process; P:phosphorus metabolic process; P:phosphate-containing compound metabolic process; P:metabolic process; P:isoprenoid biosynthetic process; P:lipid biosynthetic process; P:phospholipid biosynthetic process; P:biosynthetic process; P:cellular process; P:organophosphate metabolic process; P:carboxylic acid…
TRUE	[INTERPRO, BLASTED, MAPPED, GO-SLIM]	ZX.01G0100020	XP_021644424.1prosaposin-like isoform X2	242	20	1.51e-104	78.08	4	P:GO:0006629; F:GO:0016787; F:GO:0140096; C:GO:0005615	P:lipid metabolic process; F:hydrolase activity; F:catalytic activity, acting on a protein; C:extracellular space	EC:3.4.23	Acting on peptide bonds (peptidases)	G3DSA:1.10.225.10 (GENE3D); IPR007856 (PFAM); IPR008138 (PFAM); G3DSA:1.10.225.10 (GENE3D); PTHR11480 (PANTHER); IPR008139 (PROSITE_PROFILES); IPR008139 (PROSITE_PROFILES); IPR011001 (SUPERFAMILY); IPR011001 (SUPERFAMILY)	P:GO:0006629; C:GO:0005576; C:GO:0005615; C:GO:0110165	P:lipid metabolic process; C:extracellular region; C:extracellular space; C:cellular anatomical entity
TRUE	[INTERPRO, BLASTED, MAPPED, GO-SLIM]	ZX.01G0029570	CAA3031857.1U-box domain-containing 44	2460	20	0	85.22	3	P:GO:0036211; F:GO:0016740; F:GO:0140096	P:protein modification process; F:transferase activity; F:catalytic activity, acting on a protein	EC:2	Transferases	G3DSA:1.10.238.10 (GENE3D); G3DSA:1.10.10.60 (GENE3D); IPR011989 (G3DSA:1.25.10.GENE3D); G3DSA:1.10.238.10 (GENE3D); IPR029159 (PFAM); IPR001356 (PFAM); IPR011989 (G3DSA:1.25.10.GENE3D); IPR000261 (PFAM); IPR036908 (G3DSA:2.40.40.GENE3D); IPR002048 (PFAM); IPR013083 (G3DSA:3.30.40.GENE3D); IPR003613 (PFAM); IPR011989 (G3DSA:1.25.10.GENE3D); mobidb-lite (MOBIDB_LITE); mobidb-lite (MOBIDB_LITE); mo…	P:GO:0016567; F:GO:0003677; F:GO:0004842; F:GO:0005509; F:GO:0005515	P:protein ubiquitination; F:DNA binding; F:ubiquitin-protein transferase activity; F:calcium ion binding; F:protein binding
TRUE	[INTERPRO, BLASTED, MAPPED, ANNOTATED]	ZX.06G0008360	XP_006369409.3calmodulin	149	20	6.82e-79	97.58	1	F:GO:0005509	F:calcium ion binding			G3DSA:1.10.238.10 (GENE3D); G3DSA:1.10.238.10 (GENE3D); IPR002048 (PFAM); G3DSA:1.10.238.10 (GENE3D); PTHR23050 (PANTHER); IPR002048 (PROSITE_PROFILES); IPR002048 (PROSITE_PROFILES); IPR002048 (PROSITE_PROFILES); IPR002048 (PROSITE_PROFILES); IPR002048 (CDD); IPR002048 (CDD); IPR011992 (SUPERFAMILY)	F:GO:0003824; F:GO:0005488; F:GO:0005509; F:GO:0005515; F:GO:0030234; F:GO:0043167; F:GO:0043169; F:GO:0046872; F:GO:0098772	F:catalytic activity; F:binding; F:calcium ion binding; F:protein binding; F:enzyme regulator activity; F:ion binding; F:cation binding; F:metal ion binding; F:molecular function regulator activity
TRUE	[INTERPRO, BLASTED, MAPPED, ANNOTATED]	ZX.02G0013770	XP_021684259.1probable calcium-binding protein CML43	198	20	5.99e-92	85.74	1	F:GO:0005509	F:calcium ion binding			G3DSA:1.10.238.10 (GENE3D); G3DSA:1.10.238.10 (GENE3D); IPR002048 (PFAM); IPR002048 (PFAM); PTHR10891 (PANTHER); IPR002048 (PROSITE_PROFILES); IPR002048 (PROSITE_PROFILES); IPR002048 (PROSITE_PROFILES); IPR002048 (CDD); IPR002048 (CDD); IPR011992 (SUPERFAMILY)	F:GO:0005488; F:GO:0005509; F:GO:0043167; F:GO:0043169; F:GO:0046872	F:binding; F:calcium ion binding; F:ion binding; F:cation binding; F:metal ion binding
TRUE	[INTERPRO, BLASTED, MAPPED, ANNOTATED]	ZX.01G0124700	XP_012439556.1probable calcium-binding protein CML13	164	20	1.8e-82	96.07	2	F:GO:0005509; C:GO:0016020	F:calcium ion binding; C:membrane			G3DSA:1.10.238.10 (GENE3D); G3DSA:1.10.238.10 (GENE3D); IPR002048 (PFAM); IPR002048 (PFAM); PTHR23048 (PANTHER); IPR002048 (PROSITE_PROFILES); IPR002048 (PROSITE_PROFILES); IPR011992 (SUPERFAMILY)	F:GO:0005509; C:GO:0005622; C:GO:0005856; C:GO:0015629; C:GO:0032991; C:GO:0043226; C:GO:0043228; C:GO:0043229; C:GO:0043232; C:GO:0110165	F:calcium ion binding; C:intracellular anatomical structure; C:cytoskeleton; C:actin cytoskeleton; C:protein-containing complex; C:organelle; C:non-membrane-bounded organelle; C:intracellular organelle; C:intracellular non-membrane-bounded organelle; C:cellular anatomical entity
TRUE	[INTERPRO, BLASTED, MAPPED, ANNOTATED]	ZX.08G0019240	XP_002305867.1calcium-binding protein CML24	157	20	1.25e-57	81.56	1	F:GO:0005509	F:calcium ion binding			G3DSA:1.10.238.10 (GENE3D); G3DSA:1.10.238.10 (GENE3D); IPR002048 (PFAM); PTHR10891 (PANTHER); IPR002048 (PROSITE_PROFILES); IPR002048 (PROSITE_PROFILES); IPR002048 (PROSITE_PROFILES); IPR002048 (PROSITE_PROFILES); IPR002048 (CDD); IPR002048 (CDD); IPR011992 (SUPERFAMILY)	F:GO:0005509	F:calcium ion binding
TRUE	[INTERPRO, BLASTED, MAPPED, GO-SLIM]	ZX.01G0002580	XP_021631514.1caltractin	189	20	3.52e-68	76.9	3	P:GO:0000278; F:GO:0016491; C:GO:0005815	P:mitotic cell cycle; F:oxidoreductase activity; C:microtubule organizing center	EC:1.3.1.74	2-alkenal reductase (NAD(P)(+))	G3DSA:1.10.238.10 (GENE3D); G3DSA:1.10.238.10 (GENE3D); IPR002048 (PFAM); PTHR23050 (PANTHER); IPR002048 (PROSITE_PROFILES); IPR002048 (PROSITE_PROFILES); IPR002048 (PROSITE_PROFILES); IPR002048 (PROSITE_PROFILES); IPR002048 (CDD); IPR002048 (CDD); IPR011992 (SUPERFAMILY)	P:GO:0000226; P:GO:0000278; P:GO:0000280; P:GO:0006996; P:GO:0007010; P:GO:0007017; P:GO:0007049; P:GO:0007098; P:GO:0007099; P:GO:0009987; P:GO:0016043; P:GO:0022402; P:GO:0022607; P:GO:0031023; P:GO:0044085; P:GO:0048285; P:GO:0051298; P:GO:0070925; P:GO:0071840; P:GO:0140014; P:GO:0140694; P:GO:1903047; F:GO:0005488; F:GO:0005509; F:GO:0043167; F:GO:0043169; F:GO:0046872; C:GO:0005622; C:GO:00…	P:microtubule cytoskeleton organization; P:mitotic cell cycle; P:nuclear division; P:organelle organization; P:cytoskeleton organization; P:microtubule-based process; P:cell cycle; P:centrosome cycle; P:centriole replication; P:cellular process; P:cellular component organization; P:cell cycle process; P:cellular component assembly; P:microtubule organizing center organization; P:cellular componen…
TRUE	[INTERPRO, BLASTED, MAPPED, GO-SLIM]	ZX.03G0016440	XP_021684968.1serine/threonine protein phosphatase 2A regulatory subunit B''beta-like	531	20	0	94.09	2	P:GO:0036211; F:GO:0098772	P:protein modification process; F:molecular function regulator activity			G3DSA:1.10.238.10 (GENE3D); G3DSA:1.10.238.220 (GENE3D); IPR002048 (PFAM); G3DSA:1.10.238.230 (GENE3D); IPR041534 (PFAM); mobidb-lite (MOBIDB_LITE); mobidb-lite (MOBIDB_LITE); PTHR14095 (PANTHER); IPR002048 (PROSITE_PROFILES); cd21504 (CDD); IPR011992 (SUPERFAMILY); IPR011992 (SUPERFAMILY)	P:GO:0006470; P:GO:0006793; P:GO:0006796; P:GO:0006807; P:GO:0008152; P:GO:0009987; P:GO:0016311; P:GO:0019538; P:GO:0019538; P:GO:0036211; P:GO:0036211; P:GO:0043170; P:GO:0043412; P:GO:0044237; P:GO:0044238; P:GO:0044260; P:GO:0071704; P:GO:1901564; F:GO:0003824; F:GO:0004721; F:GO:0005488; F:GO:0005509; F:GO:0005515; F:GO:0016787; F:GO:0016788; F:GO:0016791; F:GO:0019208; F:GO:0019888; F:GO:00…	P:protein dephosphorylation; P:phosphorus metabolic process; P:phosphate-containing compound metabolic process; P:nitrogen compound metabolic process; P:metabolic process; P:cellular process; P:dephosphorylation; P:protein metabolic process; P:protein metabolic process; P:protein modification process; P:protein modification process; P:macromolecule metabolic process; P:macromolecule modification;…
TRUE	[INTERPRO, BLASTED, MAPPED, GO-SLIM]	ZX.04G0031730	KAG6738805.1hypothetical protein POTOM_058427	662	20	7.93e-242	85.65	5	P:GO:0023052; P:GO:0036211; F:GO:0016740; F:GO:0140096; C:GO:0005634	P:signaling; P:protein modification process; F:transferase activity; F:catalytic activity, acting on a protein; C:nucleus	EC:2.7.11.17	Calcium/calmodulin-dependent protein kinase	G3DSA:1.10.238.10 (GENE3D); G3DSA:1.10.510.10 (GENE3D); IPR000719 (PFAM); IPR002048 (PFAM); IPR010259 (PFAM); IPR037045 (G3DSA:3.30.70.GENE3D); G3DSA:3.30.200.20 (GENE3D); G3DSA:1.10.238.10 (GENE3D); PTHR24349 (PANTHER); IPR002048 (PROSITE_PROFILES); IPR002048 (PROSITE_PROFILES); IPR000719 (PROSITE_PROFILES); IPR002048 (PROSITE_PROFILES); IPR002048 (PROSITE_PROFILES); IPR002048 (CDD); cd05117 (CD…	P:GO:0006468; P:GO:0006793; P:GO:0006796; P:GO:0006807; P:GO:0007154; P:GO:0007165; P:GO:0008152; P:GO:0009987; P:GO:0016310; P:GO:0018105; P:GO:0018193; P:GO:0018209; P:GO:0019538; P:GO:0019538; P:GO:0023052; P:GO:0035556; P:GO:0036211; P:GO:0036211; P:GO:0043170; P:GO:0043412; P:GO:0044237; P:GO:0044238; P:GO:0044260; P:GO:0046777; P:GO:0050789; P:GO:0050794; P:GO:0050896; P:GO:0051716; P:GO:00…	P:protein phosphorylation; P:phosphorus metabolic process; P:phosphate-containing compound metabolic process; P:nitrogen compound metabolic process; P:cell communication; P:signal transduction; P:metabolic process; P:cellular process; P:phosphorylation; P:peptidyl-serine phosphorylation; P:peptidyl-amino acid modification; P:peptidyl-serine modification; P:protein metabolic process; P:protein met…
TRUE	[INTERPRO, BLASTED, MAPPED, ANNOTATED]	ZX.07G0006650	MBA0773386.1hypothetical protein	190	20	6.65e-82	91.49	1	F:GO:0005509	F:calcium ion binding			G3DSA:1.10.238.10 (GENE3D); IPR002048 (PFAM); G3DSA:1.10.238.10 (GENE3D); IPR002048 (PFAM); PTHR23048 (PANTHER); IPR002048 (PROSITE_PROFILES); IPR002048 (PROSITE_PROFILES); IPR011992 (SUPERFAMILY)	F:GO:0005509; C:GO:0005622; C:GO:0005856; C:GO:0015629; C:GO:0032991; C:GO:0043226; C:GO:0043228; C:GO:0043229; C:GO:0043232; C:GO:0110165	F:calcium ion binding; C:intracellular anatomical structure; C:cytoskeleton; C:actin cytoskeleton; C:protein-containing complex; C:organelle; C:non-membrane-bounded organelle; C:intracellular organelle; C:intracellular non-membrane-bounded organelle; C:cellular anatomical entity
TRUE	[INTERPRO, BLASTED, MAPPED, GO-SLIM]	ZX.06G0021270	KAF2286374.1hypothetical protein GH714_015708	626	20	8.38e-304	90.22	5	P:GO:0023052; P:GO:0036211; F:GO:0016740; F:GO:0140096; C:GO:0005634	P:signaling; P:protein modification process; F:transferase activity; F:catalytic activity, acting on a protein; C:nucleus	EC:2.7.11.17	Calcium/calmodulin-dependent protein kinase	G3DSA:1.10.238.10 (GENE3D); IPR002048 (PFAM); G3DSA:1.10.510.10 (GENE3D); IPR000719 (PFAM); G3DSA:3.30.200.20 (GENE3D); mobidb-lite (MOBIDB_LITE); mobidb-lite (MOBIDB_LITE); PTHR24349 (PANTHER); IPR002048 (PROSITE_PROFILES); IPR002048 (PROSITE_PROFILES); IPR002048 (PROSITE_PROFILES); IPR002048 (PROSITE_PROFILES); IPR000719 (PROSITE_PROFILES); cd05117 (CDD); IPR011009 (SUPERFAMILY); IPR011992 (SUP…	P:GO:0006468; P:GO:0006793; P:GO:0006796; P:GO:0006807; P:GO:0007154; P:GO:0007165; P:GO:0008152; P:GO:0009987; P:GO:0016310; P:GO:0018105; P:GO:0018193; P:GO:0018209; P:GO:0019538; P:GO:0019538; P:GO:0023052; P:GO:0035556; P:GO:0036211; P:GO:0036211; P:GO:0043170; P:GO:0043412; P:GO:0044237; P:GO:0044238; P:GO:0044260; P:GO:0046777; P:GO:0050789; P:GO:0050794; P:GO:0050896; P:GO:0051716; P:GO:00…	P:protein phosphorylation; P:phosphorus metabolic process; P:phosphate-containing compound metabolic process; P:nitrogen compound metabolic process; P:cell communication; P:signal transduction; P:metabolic process; P:cellular process; P:phosphorylation; P:peptidyl-serine phosphorylation; P:peptidyl-amino acid modification; P:peptidyl-serine modification; P:protein metabolic process; P:protein met…
TRUE	[INTERPRO, BLASTED, MAPPED]	ZX.01G0083740	XP_002534120.1probable calcium-binding protein CML49	311	20	2.82e-99	63.65	1	F:GO:0005509	F:calcium ion binding			G3DSA:1.10.238.10 (GENE3D); IPR002048 (PFAM); IPR002048 (PFAM); mobidb-lite (MOBIDB_LITE); mobidb-lite (MOBIDB_LITE); IPR044590 (PANTHER); IPR002048 (PROSITE_PROFILES); IPR002048 (PROSITE_PROFILES); cd16180 (CDD); IPR011992 (SUPERFAMILY)	F:GO:0005509	F:calcium ion binding
TRUE	[INTERPRO, BLASTED, MAPPED, GO-SLIM]	ZX.09G0016340	KAG6793652.1hypothetical protein POTOM_002867	199	20	3.98e-117	96.53	1	P:GO:0023052	P:signaling			G3DSA:1.10.238.10 (GENE3D); IPR002048 (PFAM); IPR045198 (PANTHER); IPR002048 (PROSITE_PROFILES); IPR002048 (PROSITE_PROFILES); IPR011992 (SUPERFAMILY)	P:GO:0019722; F:GO:0005509; F:GO:0019900	P:calcium-mediated signaling; F:calcium ion binding; F:kinase binding
TRUE	[INTERPRO, BLASTED, MAPPED, GO-SLIM]	ZX.01G0025400	XP_021660504.1ubiquitin carboxyl-terminal hydrolase MINDY-3-like	633	20	0	82.14	4	P:GO:0036211; F:GO:0016787; F:GO:0140096; C:GO:0005739	P:protein modification process; F:hydrolase activity; F:catalytic activity, acting on a protein; C:mitochondrion	EC:3.4.19.12	Ubiquitinyl hydrolase 1	G3DSA:1.10.238.10 (GENE3D); IPR025257 (PFAM); mobidb-lite (MOBIDB_LITE); IPR039785 (PANTHER); IPR003903 (PROSITE_PROFILES); IPR011992 (SUPERFAMILY)	P:GO:0071108; F:GO:0004843; F:GO:1990380	P:protein K48-linked deubiquitination; F:cysteine-type deubiquitinase activity; F:K48-linked deubiquitinase activity
TRUE	[INTERPRO, BLASTED, MAPPED, ANNOTATED]	ZX.06G0022520	KAG5247872.1EF-Hand	365	20	9.68e-206	90.29	1	F:GO:0005509	F:calcium ion binding			G3DSA:1.10.238.10 (GENE3D); PTHR34574 (PANTHER); IPR002048 (PROSITE_PROFILES); IPR011992 (SUPERFAMILY)	F:GO:0005509	F:calcium ion binding
TRUE	[INTERPRO, BLASTED, MAPPED, ANNOTATED]	ZX.08G0019060	XP_024455800.1protein TIC 40, chloroplastic isoform X2	477	20	1.69e-147	64.46	1	P:GO:0009987	P:cellular process			G3DSA:1.10.260.100 (GENE3D); IPR041243 (PFAM); mobidb-lite (MOBIDB_LITE); mobidb-lite (MOBIDB_LITE); mobidb-lite (MOBIDB_LITE); mobidb-lite (MOBIDB_LITE); mobidb-lite (MOBIDB_LITE); mobidb-lite (MOBIDB_LITE); PTHR47296 (PANTHER)	P:GO:0006605; P:GO:0006810; P:GO:0006886; P:GO:0006996; P:GO:0008104; P:GO:0008104; P:GO:0009657; P:GO:0009658; P:GO:0009987; P:GO:0015031; P:GO:0016043; P:GO:0017038; P:GO:0033036; P:GO:0033365; P:GO:0045036; P:GO:0045037; P:GO:0045184; P:GO:0046907; P:GO:0051179; P:GO:0051234; P:GO:0051641; P:GO:0051649; P:GO:0055085; P:GO:0065002; P:GO:0070727; P:GO:0071702; P:GO:0071705; P:GO:0071806; P:GO:00…	P:protein targeting; P:transport; P:intracellular protein transport; P:organelle organization; P:protein localization; P:protein localization; P:plastid organization; P:chloroplast organization; P:cellular process; P:protein transport; P:cellular component organization; P:protein import; P:macromolecule localization; P:protein localization to organelle; P:protein targeting to chloroplast; P:prote…
TRUE	[INTERPRO, BLASTED, MAPPED, GO-SLIM]	ZX.01G0124130	XP_012087126.1hsp70-Hsp90 organizing protein 3	735	20	1.05e-269	83.52	2	P:GO:0006457; F:GO:0016740	P:protein folding; F:transferase activity	EC:2	Transferases	G3DSA:1.10.260.100 (GENE3D); IPR041243 (PFAM); PF13414 (PFAM); G3DSA:1.10.260.100 (GENE3D); IPR019734 (PFAM); IPR011990 (G3DSA:1.25.40.GENE3D); IPR001440 (PFAM); IPR011990 (G3DSA:1.25.40.GENE3D); IPR011990 (G3DSA:1.25.40.GENE3D); mobidb-lite (MOBIDB_LITE); mobidb-lite (MOBIDB_LITE); PTHR22904 (PANTHER); IPR019734 (PROSITE_PROFILES); IPR019734 (PROSITE_PROFILES); IPR019734 (PROSITE_PROFILES); IPR0…	F:GO:0005488; F:GO:0005515; F:GO:0031072; F:GO:0051879	F:binding; F:protein binding; F:heat shock protein binding; F:Hsp90 protein binding
TRUE	[INTERPRO, BLASTED, MAPPED]	ZX.02G0014250	XP_002520608.2monosaccharide-sensing protein 2	207	20	1.65e-47	51.14	7	P:GO:0008643; P:GO:0055085; F:GO:0016491; F:GO:0022857; F:GO:0032440; C:GO:0016020; C:GO:0016020	P:carbohydrate transport; P:transmembrane transport; F:oxidoreductase activity; F:transmembrane transporter activity; F:2-alkenal reductase [NAD(P)+] activity; C:membrane; C:membrane			G3DSA:1.10.286.90 (GENE3D)	no GO terms	no GO terms
TRUE	[INTERPRO, BLASTED, MAPPED, GO-SLIM]	ZX.02G0018090	XP_012066966.1transcription initiation factor IIA large subunit	428	20	4.08e-206	81.03	2	P:GO:0006351; C:GO:0005654	P:DNA-templated transcription; C:nucleoplasm			G3DSA:1.10.287.100 (GENE3D); IPR009088 (G3DSA:2.30.18.GENE3D); IPR004855 (PFAM); mobidb-lite (MOBIDB_LITE); mobidb-lite (MOBIDB_LITE); mobidb-lite (MOBIDB_LITE); mobidb-lite (MOBIDB_LITE); mobidb-lite (MOBIDB_LITE); mobidb-lite (MOBIDB_LITE); IPR004855 (PANTHER); cd07976 (CDD); SSF47396 (SUPERFAMILY); IPR009088 (SUPERFAMILY)	P:GO:0006139; P:GO:0006351; P:GO:0006366; P:GO:0006367; P:GO:0006725; P:GO:0006807; P:GO:0008152; P:GO:0009058; P:GO:0009059; P:GO:0009987; P:GO:0010467; P:GO:0016070; P:GO:0018130; P:GO:0019438; P:GO:0032774; P:GO:0034641; P:GO:0034645; P:GO:0034654; P:GO:0043170; P:GO:0044237; P:GO:0044238; P:GO:0044249; P:GO:0044260; P:GO:0044271; P:GO:0046483; P:GO:0071704; P:GO:0090304; P:GO:0097659; P:GO:19…	P:nucleobase-containing compound metabolic process; P:DNA-templated transcription; P:transcription by RNA polymerase II; P:transcription initiation at RNA polymerase II promoter; P:cellular aromatic compound metabolic process; P:nitrogen compound metabolic process; P:metabolic process; P:biosynthetic process; P:macromolecule biosynthetic process; P:cellular process; P:gene expression; P:RNA metab…
TRUE	[INTERPRO, BLASTED, MAPPED, GO-SLIM]	ZX.04G0001860	KAG4400779.1hypothetical protein GLYMA_07G127300v4	240	20	2.17e-98	91.41	4	P:GO:0016192; P:GO:0061024; C:GO:0005768; C:GO:0005886	P:vesicle-mediated transport; P:membrane organization; C:endosome; C:plasma membrane			G3DSA:1.10.287.1060 (GENE3D); IPR005024 (PFAM); IPR005024 (PANTHER)	P:GO:0006810; P:GO:0006900; P:GO:0006996; P:GO:0007034; P:GO:0009987; P:GO:0016043; P:GO:0016050; P:GO:0016192; P:GO:0016197; P:GO:0032509; P:GO:0032511; P:GO:0045324; P:GO:0046907; P:GO:0051179; P:GO:0051234; P:GO:0051641; P:GO:0051649; P:GO:0061024; P:GO:0071840; P:GO:0071985; C:GO:0005622; C:GO:0005737; C:GO:0005768; C:GO:0005770; C:GO:0005773; C:GO:0005886; C:GO:0009898; C:GO:0010008; C:GO:00…	P:transport; P:vesicle budding from membrane; P:organelle organization; P:vacuolar transport; P:cellular process; P:cellular component organization; P:vesicle organization; P:vesicle-mediated transport; P:endosomal transport; P:endosome transport via multivesicular body sorting pathway; P:late endosome to vacuole transport via multivesicular body sorting pathway; P:late endosome to vacuole transp…
TRUE	[INTERPRO, BLASTED, MAPPED, GO-SLIM]	ZX.01G0115730	XP_027117488.1dCTP pyrophosphatase 1-like	115	20	1.54e-51	82.09	4	P:GO:0055086; P:GO:1901135; F:GO:0016787; C:GO:0005829	P:nucleobase-containing small molecule metabolic process; P:carbohydrate derivative metabolic process; F:hydrolase activity; C:cytosol	EC:3.6.1.12; EC:3.6.1.9	dCTP diphosphatase; Nucleotide diphosphatase	G3DSA:1.10.287.1080 (GENE3D); IPR025984 (PFAM); PTHR14552 (PANTHER); IPR025984 (CDD); SSF101386 (SUPERFAMILY)	P:GO:0009143; F:GO:0047429	P:nucleoside triphosphate catabolic process; F:nucleoside triphosphate diphosphatase activity
TRUE	[INTERPRO, BLASTED, MAPPED, GO-SLIM]	ZX.01G0136960	XP_023929194.12-oxoglutarate dehydrogenase, mitochondrial-like	1022	20	0	95.61	3	P:GO:0006091; F:GO:0016491; C:GO:0005739	P:generation of precursor metabolites and energy; F:oxidoreductase activity; C:mitochondrion	EC:1.2.4.2	Oxoglutarate dehydrogenase (succinyl-transferring)	G3DSA:1.10.287.1150 (GENE3D); IPR032106 (PFAM); IPR005475 (PFAM); IPR011603 (TIGRFAM); IPR042179 (G3DSA:3.40.50.GENE3D); IPR031717 (PFAM); IPR001017 (PFAM); G3DSA:3.40.50.970 (GENE3D); G3DSA:3.40.50.12470 (GENE3D); IPR011603 (PANTHER); cd02016 (CDD); IPR029061 (SUPERFAMILY); IPR029061 (SUPERFAMILY)	P:GO:0006091; P:GO:0006099; P:GO:0008152; P:GO:0009060; P:GO:0009987; P:GO:0015980; P:GO:0044237; P:GO:0044238; P:GO:0045333; F:GO:0003824; F:GO:0004591; F:GO:0016491; F:GO:0016624; F:GO:0030976; C:GO:0005739; C:GO:0016020; C:GO:0032991; C:GO:0043226; C:GO:0043227; C:GO:0043229; C:GO:0043231; C:GO:1902494; C:GO:1990204; C:GO:1990234	P:generation of precursor metabolites and energy; P:tricarboxylic acid cycle; P:metabolic process; P:aerobic respiration; P:cellular process; P:energy derivation by oxidation of organic compounds; P:cellular metabolic process; P:primary metabolic process; P:cellular respiration; F:catalytic activity; F:oxoglutarate dehydrogenase (succinyl-transferring) activity; F:oxidoreductase activity; F:oxido…
TRUE	[INTERPRO, BLASTED, MAPPED, GO-SLIM]	ZX.05G0017520	XP_021645050.1protein GRIP	795	20	7.18e-254	74.24	2	P:GO:0006310; P:GO:0140013	P:DNA recombination; P:meiotic nuclear division			G3DSA:1.10.287.1490 (GENE3D); IPR000237 (PFAM); mobidb-lite (MOBIDB_LITE); mobidb-lite (MOBIDB_LITE); mobidb-lite (MOBIDB_LITE); mobidb-lite (MOBIDB_LITE); mobidb-lite (MOBIDB_LITE); mobidb-lite (MOBIDB_LITE); mobidb-lite (MOBIDB_LITE); mobidb-lite (MOBIDB_LITE); mobidb-lite (MOBIDB_LITE); PTHR23160 (PANTHER); IPR000237 (PROSITE_PROFILES)	P:GO:0000003; P:GO:0000279; P:GO:0000280; P:GO:0006139; P:GO:0006259; P:GO:0006310; P:GO:0006725; P:GO:0006807; P:GO:0006996; P:GO:0007049; P:GO:0007127; P:GO:0007131; P:GO:0007134; P:GO:0008152; P:GO:0009987; P:GO:0016043; P:GO:0022402; P:GO:0022403; P:GO:0022414; P:GO:0034641; P:GO:0035825; P:GO:0043170; P:GO:0044237; P:GO:0044238; P:GO:0044260; P:GO:0044848; P:GO:0046483; P:GO:0048285; P:GO:00…	P:reproduction; P:M phase; P:nuclear division; P:nucleobase-containing compound metabolic process; P:DNA metabolic process; P:DNA recombination; P:cellular aromatic compound metabolic process; P:nitrogen compound metabolic process; P:organelle organization; P:cell cycle; P:meiosis I; P:reciprocal meiotic recombination; P:meiotic telophase I; P:metabolic process; P:cellular process; P:cellular com…
TRUE	[INTERPRO, BLASTED, MAPPED, ANNOTATED]	ZX.01G0040380	EEF34393.1conserved hypothetical protein	475	20	8.49e-102	69.85	1	C:GO:0016020	C:membrane			G3DSA:1.10.287.1490 (GENE3D); mobidb-lite (MOBIDB_LITE); mobidb-lite (MOBIDB_LITE); PTHR34360 (PANTHER); SSF58113 (SUPERFAMILY)	no GO terms	no GO terms
TRUE	[INTERPRO, BLASTED, MAPPED, GO-SLIM]	ZX.01G0112290	KDP29329.1hypothetical protein JCGZ_18250	261	20	7.57e-136	84.58	1	F:GO:0016787	F:hydrolase activity	EC:3.1.3	Acting on ester bonds	G3DSA:1.10.3210.10 (GENE3D); IPR006674 (PFAM); IPR039356 (PANTHER); IPR006674 (PROSITE_PROFILES); SSF109604 (SUPERFAMILY)	F:GO:0002953; F:GO:0003824; F:GO:0016787; F:GO:0016788; F:GO:0016791; F:GO:0042578; C:GO:0005622; C:GO:0005737; C:GO:0110165	F:5'-deoxynucleotidase activity; F:catalytic activity; F:hydrolase activity; F:hydrolase activity, acting on ester bonds; F:phosphatase activity; F:phosphoric ester hydrolase activity; C:intracellular anatomical structure; C:cytoplasm; C:cellular anatomical entity
TRUE	[INTERPRO, BLASTED]	ZX.08G0039950	CAH9094677.1unnamed protein product	1438	20	0	64.25						G3DSA:1.10.340.70 (GENE3D); G3DSA:3.10.10.10 (GENE3D); IPR041577 (PFAM); IPR043128 (G3DSA:3.30.70.GENE3D); IPR005162 (PFAM); IPR021109 (G3DSA:2.40.70.GENE3D); IPR043128 (G3DSA:3.30.70.GENE3D); IPR000477 (PFAM); IPR036397 (G3DSA:3.30.420.GENE3D); IPR041588 (PFAM); PF08284 (PFAM); mobidb-lite (MOBIDB_LITE); mobidb-lite (MOBIDB_LITE); mobidb-lite (MOBIDB_LITE); PTHR24559 (PANTHER); IPR001584 (PROSIT…	P:GO:0015074; F:GO:0003676	P:DNA integration; F:nucleic acid binding
TRUE	[INTERPRO, BLASTED, MAPPED]	ZX.05G0018620	EOY00082.1DNA/RNA polymerases superfamily protein	1213	20	4.9e-303	51.42	9	P:GO:0006278; P:GO:0006508; P:GO:0015074; F:GO:0003676; F:GO:0003964; F:GO:0004190; F:GO:0008270; F:GO:0016740; F:GO:0016779	P:RNA-templated DNA biosynthetic process; P:proteolysis; P:DNA integration; F:nucleic acid binding; F:RNA-directed DNA polymerase activity; F:aspartic-type endopeptidase activity; F:zinc ion binding; F:transferase activity; F:nucleotidyltransferase activity			G3DSA:1.10.340.70 (GENE3D); IPR005162 (PFAM); IPR041373 (PFAM); IPR036397 (G3DSA:3.30.420.GENE3D); PF08284 (PFAM); IPR000477 (PFAM); IPR041588 (PFAM); IPR041577 (PFAM); IPR043128 (G3DSA:3.30.70.GENE3D); mobidb-lite (MOBIDB_LITE); mobidb-lite (MOBIDB_LITE); PTHR24559 (PANTHER); cd01647 (CDD); cd09274 (CDD); IPR043502 (SUPERFAMILY); IPR012337 (SUPERFAMILY)	F:GO:0003676	F:nucleic acid binding
TRUE	[INTERPRO, BLASTED, MAPPED]	ZX.06G0015430	EOY00082.1DNA/RNA polymerases superfamily protein	1147	20	1.13e-283	57.77	9	P:GO:0006278; P:GO:0006508; P:GO:0015074; F:GO:0003676; F:GO:0003964; F:GO:0004190; F:GO:0008270; F:GO:0016740; F:GO:0016779	P:RNA-templated DNA biosynthetic process; P:proteolysis; P:DNA integration; F:nucleic acid binding; F:RNA-directed DNA polymerase activity; F:aspartic-type endopeptidase activity; F:zinc ion binding; F:transferase activity; F:nucleotidyltransferase activity			G3DSA:1.10.340.70 (GENE3D); IPR041588 (PFAM); PF08284 (PFAM); G3DSA:3.10.10.10 (GENE3D); IPR021109 (G3DSA:2.40.70.GENE3D); IPR043128 (G3DSA:3.30.70.GENE3D); IPR043128 (G3DSA:3.30.70.GENE3D); IPR036397 (G3DSA:3.30.420.GENE3D); IPR041577 (PFAM); mobidb-lite (MOBIDB_LITE); PTHR24559 (PANTHER); IPR001878 (PROSITE_PROFILES); cd09274 (CDD); cd00303 (CDD); cd01647 (CDD); IPR036875 (SUPERFAMILY); IPR0435…	F:GO:0003676; F:GO:0008270	F:nucleic acid binding; F:zinc ion binding
TRUE	[INTERPRO, BLASTED, MAPPED]	ZX.04G0015910	CAH9094677.1unnamed protein product	1436	20	0	55.6	9	P:GO:0006278; P:GO:0006508; P:GO:0015074; F:GO:0003676; F:GO:0003964; F:GO:0004190; F:GO:0008270; F:GO:0016740; F:GO:0016779	P:RNA-templated DNA biosynthetic process; P:proteolysis; P:DNA integration; F:nucleic acid binding; F:RNA-directed DNA polymerase activity; F:aspartic-type endopeptidase activity; F:zinc ion binding; F:transferase activity; F:nucleotidyltransferase activity			G3DSA:1.10.340.70 (GENE3D); IPR043128 (G3DSA:3.30.70.GENE3D); G3DSA:3.10.10.10 (GENE3D); G3DSA:4.10.60.10 (GENE3D); IPR005162 (PFAM); IPR001878 (PFAM); IPR043128 (G3DSA:3.30.70.GENE3D); IPR000477 (PFAM); IPR036397 (G3DSA:3.30.420.GENE3D); PF08284 (PFAM); IPR041588 (PFAM); IPR021109 (G3DSA:2.40.70.GENE3D); mobidb-lite (MOBIDB_LITE); mobidb-lite (MOBIDB_LITE); mobidb-lite (MOBIDB_LITE); mobidb-lite…	P:GO:0015074; F:GO:0003676; F:GO:0008270	P:DNA integration; F:nucleic acid binding; F:zinc ion binding
TRUE	[INTERPRO, BLASTED, MAPPED, GO-SLIM]	ZX.08G0014790	XP_012078240.1photosystem II 22 kDa protein, chloroplastic	264	20	1.6e-154	90.81	2	C:GO:0009536; C:GO:0009579	C:plastid; C:thylakoid			G3DSA:1.10.3460.10 (GENE3D); IPR022796 (PFAM); G3DSA:1.10.3460.10 (GENE3D); PTHR14154 (PANTHER); SSF103511 (SUPERFAMILY)	no GO terms	no GO terms
TRUE	[INTERPRO, BLASTED, MAPPED, GO-SLIM]	ZX.08G0003010	XP_021674930.1chlorophyll a-b binding protein CP29.3, chloroplastic	272	20	1.55e-168	88.78	4	P:GO:0006091; P:GO:0015979; C:GO:0009536; C:GO:0009579	P:generation of precursor metabolites and energy; P:photosynthesis; C:plastid; C:thylakoid			G3DSA:1.10.3460.10 (GENE3D); IPR022796 (PFAM); IPR001344 (PANTHER); SSF103511 (SUPERFAMILY)	P:GO:0006091; P:GO:0008152; P:GO:0009314; P:GO:0009416; P:GO:0009628; P:GO:0009765; P:GO:0009987; P:GO:0015979; P:GO:0044237; P:GO:0050896; C:GO:0005622; C:GO:0005737; C:GO:0009507; C:GO:0009526; C:GO:0009534; C:GO:0009535; C:GO:0009536; C:GO:0009570; C:GO:0009579; C:GO:0009941; C:GO:0016020; C:GO:0031090; C:GO:0031967; C:GO:0031975; C:GO:0031976; C:GO:0031984; C:GO:0034357; C:GO:0042170; C:GO:00…	P:generation of precursor metabolites and energy; P:metabolic process; P:response to radiation; P:response to light stimulus; P:response to abiotic stimulus; P:photosynthesis, light harvesting; P:cellular process; P:photosynthesis; P:cellular metabolic process; P:response to stimulus; C:intracellular anatomical structure; C:cytoplasm; C:chloroplast; C:plastid envelope; C:chloroplast thylakoid; C:…
TRUE	[INTERPRO, BLASTED, MAPPED, GO-SLIM]	ZX.09G0012990	XP_006381599.2uncharacterized protein LOC18100313	321	20	6.25e-141	76.02	2	F:GO:0008289; C:GO:0005739	F:lipid binding; C:mitochondrion			G3DSA:1.10.357.10 (GENE3D); IPR012762 (TIGRFAM); IPR013718 (PFAM); mobidb-lite (MOBIDB_LITE); mobidb-lite (MOBIDB_LITE); mobidb-lite (MOBIDB_LITE); mobidb-lite (MOBIDB_LITE); IPR012762 (PANTHER)	P:GO:0006744; P:GO:0008152; P:GO:0009058; P:GO:0009987; P:GO:0042180; P:GO:0044237; P:GO:0044249; P:GO:0044281; P:GO:0044283; P:GO:0071704; P:GO:1901576; P:GO:1901661; F:GO:0005488; F:GO:0008289; C:GO:0005622; C:GO:0005737; C:GO:0005739; C:GO:0005740; C:GO:0005743; C:GO:0016020; C:GO:0019866; C:GO:0031090; C:GO:0031966; C:GO:0031967; C:GO:0031975; C:GO:0043226; C:GO:0043227; C:GO:0043229; C:GO:00…	P:ubiquinone biosynthetic process; P:metabolic process; P:biosynthetic process; P:cellular process; P:cellular ketone metabolic process; P:cellular metabolic process; P:cellular biosynthetic process; P:small molecule metabolic process; P:small molecule biosynthetic process; P:organic substance metabolic process; P:organic substance biosynthetic process; P:quinone metabolic process; F:binding; F:l…
TRUE	[INTERPRO, BLASTED, MAPPED, GO-SLIM]	ZX.03G0001960	XP_002523774.1uncharacterized protein YpgQ	223	20	6.86e-131	91.86	1	F:GO:0016787	F:hydrolase activity	EC:3	Hydrolases	G3DSA:1.10.472.50 (GENE3D); IPR006674 (PFAM); G3DSA:1.20.58.1910 (GENE3D); PTHR33594 (PANTHER); IPR003607 (CDD); SSF109604 (SUPERFAMILY)	no GO terms	no GO terms
TRUE	[INTERPRO, BLASTED, MAPPED, GO-SLIM]	ZX.01G0016740	XP_021654319.1ecotropic viral integration site 5 protein homolog	837	20	0	83.52	1	F:GO:0098772	F:molecular function regulator activity			G3DSA:1.10.472.80 (GENE3D); G3DSA:1.10.8.270 (GENE3D); IPR000195 (PFAM); mobidb-lite (MOBIDB_LITE); mobidb-lite (MOBIDB_LITE); mobidb-lite (MOBIDB_LITE); mobidb-lite (MOBIDB_LITE); mobidb-lite (MOBIDB_LITE); mobidb-lite (MOBIDB_LITE); mobidb-lite (MOBIDB_LITE); mobidb-lite (MOBIDB_LITE); PTHR47219 (PANTHER); IPR000195 (PROSITE_PROFILES); IPR035969 (SUPERFAMILY); IPR035969 (SUPERFAMILY)	no GO terms	no GO terms
TRUE	[INTERPRO, BLASTED, MAPPED, GO-SLIM]	ZX.07G0013720	KAG6765038.1hypothetical protein POTOM_029052	610	20	0	86.44	5	P:GO:0023052; P:GO:0036211; F:GO:0016740; F:GO:0140096; C:GO:0005634	P:signaling; P:protein modification process; F:transferase activity; F:catalytic activity, acting on a protein; C:nucleus	EC:2.7.11.17	Calcium/calmodulin-dependent protein kinase	G3DSA:1.10.510.10 (GENE3D); G3DSA:3.30.200.20 (GENE3D); G3DSA:1.10.238.10 (GENE3D); IPR002048 (PFAM); IPR000719 (PFAM); mobidb-lite (MOBIDB_LITE); mobidb-lite (MOBIDB_LITE); PTHR24349 (PANTHER); IPR000719 (PROSITE_PROFILES); IPR002048 (PROSITE_PROFILES); IPR002048 (PROSITE_PROFILES); IPR002048 (PROSITE_PROFILES); IPR002048 (PROSITE_PROFILES); cd05117 (CDD); IPR011992 (SUPERFAMILY); IPR011009 (SUP…	P:GO:0006468; P:GO:0006793; P:GO:0006796; P:GO:0006807; P:GO:0007154; P:GO:0007165; P:GO:0008152; P:GO:0009987; P:GO:0016310; P:GO:0018105; P:GO:0018193; P:GO:0018209; P:GO:0019538; P:GO:0019538; P:GO:0023052; P:GO:0035556; P:GO:0036211; P:GO:0036211; P:GO:0043170; P:GO:0043412; P:GO:0044237; P:GO:0044238; P:GO:0044260; P:GO:0046777; P:GO:0050789; P:GO:0050794; P:GO:0050896; P:GO:0051716; P:GO:00…	P:protein phosphorylation; P:phosphorus metabolic process; P:phosphate-containing compound metabolic process; P:nitrogen compound metabolic process; P:cell communication; P:signal transduction; P:metabolic process; P:cellular process; P:phosphorylation; P:peptidyl-serine phosphorylation; P:peptidyl-amino acid modification; P:peptidyl-serine modification; P:protein metabolic process; P:protein met…
TRUE	[INTERPRO, BLASTED, MAPPED, GO-SLIM]	ZX.07G0013630	KAG6765038.1hypothetical protein POTOM_029052	610	20	0	86.44	5	P:GO:0023052; P:GO:0036211; F:GO:0016740; F:GO:0140096; C:GO:0005634	P:signaling; P:protein modification process; F:transferase activity; F:catalytic activity, acting on a protein; C:nucleus	EC:2.7.11.17	Calcium/calmodulin-dependent protein kinase	G3DSA:1.10.510.10 (GENE3D); G3DSA:3.30.200.20 (GENE3D); G3DSA:1.10.238.10 (GENE3D); IPR002048 (PFAM); IPR000719 (PFAM); mobidb-lite (MOBIDB_LITE); mobidb-lite (MOBIDB_LITE); PTHR24349 (PANTHER); IPR000719 (PROSITE_PROFILES); IPR002048 (PROSITE_PROFILES); IPR002048 (PROSITE_PROFILES); IPR002048 (PROSITE_PROFILES); IPR002048 (PROSITE_PROFILES); cd05117 (CDD); IPR011992 (SUPERFAMILY); IPR011009 (SUP…	P:GO:0006468; P:GO:0006793; P:GO:0006796; P:GO:0006807; P:GO:0007154; P:GO:0007165; P:GO:0008152; P:GO:0009987; P:GO:0016310; P:GO:0018105; P:GO:0018193; P:GO:0018209; P:GO:0019538; P:GO:0019538; P:GO:0023052; P:GO:0035556; P:GO:0036211; P:GO:0036211; P:GO:0043170; P:GO:0043412; P:GO:0044237; P:GO:0044238; P:GO:0044260; P:GO:0046777; P:GO:0050789; P:GO:0050794; P:GO:0050896; P:GO:0051716; P:GO:00…	P:protein phosphorylation; P:phosphorus metabolic process; P:phosphate-containing compound metabolic process; P:nitrogen compound metabolic process; P:cell communication; P:signal transduction; P:metabolic process; P:cellular process; P:phosphorylation; P:peptidyl-serine phosphorylation; P:peptidyl-amino acid modification; P:peptidyl-serine modification; P:protein metabolic process; P:protein met…
TRUE	[INTERPRO, BLASTED, MAPPED, GO-SLIM]	ZX.05G0019870	XP_021664722.1shaggy-related protein kinase alpha-like	499	20	1.13e-289	97.72	4	P:GO:0023052; P:GO:0036211; F:GO:0016740; F:GO:0140096	P:signaling; P:protein modification process; F:transferase activity; F:catalytic activity, acting on a protein	EC:2.7.1	Transferring phosphorus-containing groups	G3DSA:1.10.510.10 (GENE3D); G3DSA:3.30.200.20 (GENE3D); IPR000719 (PFAM); mobidb-lite (MOBIDB_LITE); PTHR24057 (PANTHER); IPR000719 (PROSITE_PROFILES); IPR039192 (CDD); IPR011009 (SUPERFAMILY)	P:GO:0006468; P:GO:0007154; P:GO:0007165; P:GO:0009987; P:GO:0023052; P:GO:0050789; P:GO:0050794; P:GO:0050896; P:GO:0051716; P:GO:0065007; F:GO:0003824; F:GO:0004672; F:GO:0004674; F:GO:0005524; F:GO:0016301; F:GO:0016740; F:GO:0016772; F:GO:0016773; F:GO:0140096; C:GO:0005622; C:GO:0005737; C:GO:0110165	P:protein phosphorylation; P:cell communication; P:signal transduction; P:cellular process; P:signaling; P:regulation of biological process; P:regulation of cellular process; P:response to stimulus; P:cellular response to stimulus; P:biological regulation; F:catalytic activity; F:protein kinase activity; F:protein serine/threonine kinase activity; F:ATP binding; F:kinase activity; F:transferase a…
TRUE	[INTERPRO, BLASTED, MAPPED, GO-SLIM]	ZX.04G0005770	XP_022717892.1probable serine/threonine-protein kinase WNK11	297	20	1.79e-193	95.11	4	P:GO:0023052; P:GO:0036211; F:GO:0016740; F:GO:0140096	P:signaling; P:protein modification process; F:transferase activity; F:catalytic activity, acting on a protein	EC:2.7.1	Transferring phosphorus-containing groups	G3DSA:1.10.510.10 (GENE3D); G3DSA:3.30.200.20 (GENE3D); IPR000719 (PFAM); PTHR13902 (PANTHER); IPR000719 (PROSITE_PROFILES); cd13983 (CDD); IPR011009 (SUPERFAMILY)	P:GO:0006468; P:GO:0006793; P:GO:0006796; P:GO:0006807; P:GO:0007154; P:GO:0007165; P:GO:0008152; P:GO:0009987; P:GO:0016310; P:GO:0019538; P:GO:0019538; P:GO:0023052; P:GO:0035556; P:GO:0036211; P:GO:0036211; P:GO:0043170; P:GO:0043412; P:GO:0044237; P:GO:0044238; P:GO:0044260; P:GO:0050789; P:GO:0050794; P:GO:0050896; P:GO:0051716; P:GO:0065007; P:GO:0071704; P:GO:1901564; F:GO:0003824; F:GO:00…	P:protein phosphorylation; P:phosphorus metabolic process; P:phosphate-containing compound metabolic process; P:nitrogen compound metabolic process; P:cell communication; P:signal transduction; P:metabolic process; P:cellular process; P:phosphorylation; P:protein metabolic process; P:protein metabolic process; P:signaling; P:intracellular signal transduction; P:protein modification process; P:pro…
TRUE	[INTERPRO, BLASTED, MAPPED, GO-SLIM]	ZX.04G0008700	XP_022717892.1probable serine/threonine-protein kinase WNK11	297	20	1.79e-193	95.11	4	P:GO:0023052; P:GO:0036211; F:GO:0016740; F:GO:0140096	P:signaling; P:protein modification process; F:transferase activity; F:catalytic activity, acting on a protein	EC:2.7.1	Transferring phosphorus-containing groups	G3DSA:1.10.510.10 (GENE3D); G3DSA:3.30.200.20 (GENE3D); IPR000719 (PFAM); PTHR13902 (PANTHER); IPR000719 (PROSITE_PROFILES); cd13983 (CDD); IPR011009 (SUPERFAMILY)	P:GO:0006468; P:GO:0006793; P:GO:0006796; P:GO:0006807; P:GO:0007154; P:GO:0007165; P:GO:0008152; P:GO:0009987; P:GO:0016310; P:GO:0019538; P:GO:0019538; P:GO:0023052; P:GO:0035556; P:GO:0036211; P:GO:0036211; P:GO:0043170; P:GO:0043412; P:GO:0044237; P:GO:0044238; P:GO:0044260; P:GO:0050789; P:GO:0050794; P:GO:0050896; P:GO:0051716; P:GO:0065007; P:GO:0071704; P:GO:1901564; F:GO:0003824; F:GO:00…	P:protein phosphorylation; P:phosphorus metabolic process; P:phosphate-containing compound metabolic process; P:nitrogen compound metabolic process; P:cell communication; P:signal transduction; P:metabolic process; P:cellular process; P:phosphorylation; P:protein metabolic process; P:protein metabolic process; P:signaling; P:intracellular signal transduction; P:protein modification process; P:pro…
TRUE	[INTERPRO, BLASTED, MAPPED, GO-SLIM]	ZX.01G0102990	KDP44287.1hypothetical protein JCGZ_22916	1316	20	0	85.1	4	P:GO:0023052; P:GO:0036211; F:GO:0016740; F:GO:0140096	P:signaling; P:protein modification process; F:transferase activity; F:catalytic activity, acting on a protein	EC:2.7.11.13	Protein kinase C	G3DSA:1.10.510.10 (GENE3D); IPR000719 (PFAM); G3DSA:3.30.200.20 (GENE3D); mobidb-lite (MOBIDB_LITE); mobidb-lite (MOBIDB_LITE); mobidb-lite (MOBIDB_LITE); mobidb-lite (MOBIDB_LITE); mobidb-lite (MOBIDB_LITE); mobidb-lite (MOBIDB_LITE); mobidb-lite (MOBIDB_LITE); mobidb-lite (MOBIDB_LITE); mobidb-lite (MOBIDB_LITE); mobidb-lite (MOBIDB_LITE); mobidb-lite (MOBIDB_LITE); mobidb-lite (MOBIDB_LITE); P…	P:GO:0006468; P:GO:0006793; P:GO:0006796; P:GO:0006807; P:GO:0007154; P:GO:0007165; P:GO:0008152; P:GO:0009987; P:GO:0016310; P:GO:0018105; P:GO:0018193; P:GO:0018209; P:GO:0019538; P:GO:0019538; P:GO:0023052; P:GO:0035556; P:GO:0036211; P:GO:0036211; P:GO:0043170; P:GO:0043412; P:GO:0044237; P:GO:0044238; P:GO:0044260; P:GO:0050789; P:GO:0050794; P:GO:0050896; P:GO:0051716; P:GO:0065007; P:GO:00…	P:protein phosphorylation; P:phosphorus metabolic process; P:phosphate-containing compound metabolic process; P:nitrogen compound metabolic process; P:cell communication; P:signal transduction; P:metabolic process; P:cellular process; P:phosphorylation; P:peptidyl-serine phosphorylation; P:peptidyl-amino acid modification; P:peptidyl-serine modification; P:protein metabolic process; P:protein met…
TRUE	[INTERPRO, BLASTED, MAPPED, GO-SLIM]	ZX.01G0043530	KAH9751375.1serine/threonine-protein kinase SRK2A	355	20	1e-213	91.43	4	P:GO:0023052; P:GO:0036211; F:GO:0016740; F:GO:0140096	P:signaling; P:protein modification process; F:transferase activity; F:catalytic activity, acting on a protein	EC:2.7.1	Transferring phosphorus-containing groups	G3DSA:1.10.510.10 (GENE3D); IPR000719 (PFAM); G3DSA:3.30.200.20 (GENE3D); mobidb-lite (MOBIDB_LITE); mobidb-lite (MOBIDB_LITE); PTHR24343 (PANTHER); IPR000719 (PROSITE_PROFILES); IPR011009 (SUPERFAMILY)	P:GO:0006468; P:GO:0006793; P:GO:0006796; P:GO:0006807; P:GO:0007154; P:GO:0007165; P:GO:0008152; P:GO:0009987; P:GO:0016310; P:GO:0019538; P:GO:0019538; P:GO:0023052; P:GO:0035556; P:GO:0036211; P:GO:0036211; P:GO:0043170; P:GO:0043412; P:GO:0044237; P:GO:0044238; P:GO:0044260; P:GO:0050789; P:GO:0050794; P:GO:0050896; P:GO:0051716; P:GO:0065007; P:GO:0071704; P:GO:1901564; F:GO:0003824; F:GO:00…	P:protein phosphorylation; P:phosphorus metabolic process; P:phosphate-containing compound metabolic process; P:nitrogen compound metabolic process; P:cell communication; P:signal transduction; P:metabolic process; P:cellular process; P:phosphorylation; P:protein metabolic process; P:protein metabolic process; P:signaling; P:intracellular signal transduction; P:protein modification process; P:pro…
TRUE	[INTERPRO, BLASTED, MAPPED, GO-SLIM]	ZX.01G0079400	KAE8694785.1bHLH130 protein	649	20	4.76e-238	67.04	1	F:GO:0003824	F:catalytic activity			G3DSA:1.10.510.10 (GENE3D); IPR000719 (PFAM); IPR032675 (G3DSA:3.80.10.GENE3D); IPR001611 (PFAM); IPR013210 (PFAM); G3DSA:3.30.200.20 (GENE3D); IPR046959 (PANTHER); IPR000719 (PROSITE_PROFILES); SSF52058 (SUPERFAMILY); IPR011009 (SUPERFAMILY)	P:GO:0006468; F:GO:0004672; F:GO:0005515; F:GO:0005524	P:protein phosphorylation; F:protein kinase activity; F:protein binding; F:ATP binding
TRUE	[INTERPRO, BLASTED, MAPPED, GO-SLIM]	ZX.01G0036070	XP_021676151.1pto-interacting protein 1-like isoform X1	365	20	2.07e-239	95.21	4	P:GO:0023052; P:GO:0036211; F:GO:0016740; F:GO:0140096	P:signaling; P:protein modification process; F:transferase activity; F:catalytic activity, acting on a protein	EC:2.7.11.25	Mitogen-activated protein kinase kinase kinase	G3DSA:1.10.510.10 (GENE3D); IPR001245 (PFAM); G3DSA:3.30.200.20 (GENE3D); PTHR47983 (PANTHER); IPR000719 (PROSITE_PROFILES); cd14066 (CDD); IPR011009 (SUPERFAMILY)	P:GO:0006468; F:GO:0004672; F:GO:0005524	P:protein phosphorylation; F:protein kinase activity; F:ATP binding
TRUE	[INTERPRO, BLASTED, MAPPED, GO-SLIM]	ZX.01G0063590	KAG8497031.1hypothetical protein CXB51_008262	586	20	0	83.98	6	P:GO:0023052; P:GO:0036211; F:GO:0016740; F:GO:0140096; C:GO:0005634; C:GO:0005886	P:signaling; P:protein modification process; F:transferase activity; F:catalytic activity, acting on a protein; C:nucleus; C:plasma membrane	EC:2.7.11.17	Calcium/calmodulin-dependent protein kinase	G3DSA:1.10.510.10 (GENE3D); IPR002048 (PFAM); G3DSA:3.30.200.20 (GENE3D); IPR000719 (PFAM); G3DSA:1.10.238.10 (GENE3D); IPR002048 (PFAM); mobidb-lite (MOBIDB_LITE); PTHR24349 (PANTHER); IPR002048 (PROSITE_PROFILES); IPR002048 (PROSITE_PROFILES); IPR002048 (PROSITE_PROFILES); IPR000719 (PROSITE_PROFILES); IPR002048 (CDD); cd05117 (CDD); IPR011009 (SUPERFAMILY); IPR011992 (SUPERFAMILY)	P:GO:0006468; P:GO:0006793; P:GO:0006796; P:GO:0006807; P:GO:0007154; P:GO:0007165; P:GO:0008152; P:GO:0009987; P:GO:0016310; P:GO:0018105; P:GO:0018193; P:GO:0018209; P:GO:0019538; P:GO:0019538; P:GO:0023052; P:GO:0035556; P:GO:0036211; P:GO:0036211; P:GO:0043170; P:GO:0043412; P:GO:0044237; P:GO:0044238; P:GO:0044260; P:GO:0046777; P:GO:0050789; P:GO:0050794; P:GO:0050896; P:GO:0051716; P:GO:00…	P:protein phosphorylation; P:phosphorus metabolic process; P:phosphate-containing compound metabolic process; P:nitrogen compound metabolic process; P:cell communication; P:signal transduction; P:metabolic process; P:cellular process; P:phosphorylation; P:peptidyl-serine phosphorylation; P:peptidyl-amino acid modification; P:peptidyl-serine modification; P:protein metabolic process; P:protein met…
TRUE	[INTERPRO, BLASTED, MAPPED, GO-SLIM]	ZX.02G0027760	XP_006373160.2cysteine-rich receptor-like protein kinase 10	669	20	9.06E-315	78.77	5	P:GO:0036211; P:GO:0098542; F:GO:0016740; F:GO:0140096; C:GO:0005886	P:protein modification process; P:defense response to other organism; F:transferase activity; F:catalytic activity, acting on a protein; C:plasma membrane	EC:2.7.1	Transferring phosphorus-containing groups	G3DSA:1.10.510.10 (GENE3D); IPR038408 (G3DSA:3.30.430.GENE3D); IPR001245 (PFAM); G3DSA:3.30.200.20 (GENE3D); IPR002902 (PFAM); mobidb-lite (MOBIDB_LITE); PTHR27006 (PANTHER); IPR002902 (PROSITE_PROFILES); IPR000719 (PROSITE_PROFILES); IPR002902 (PROSITE_PROFILES); cd14066 (CDD); cd12087 (CDD); IPR011009 (SUPERFAMILY)	P:GO:0006468; F:GO:0004672; F:GO:0005524	P:protein phosphorylation; F:protein kinase activity; F:ATP binding
TRUE	[INTERPRO, BLASTED, MAPPED, GO-SLIM]	ZX.01G0141610	TKR91446.1acidic endochitinase WIN6	118	20	1.26e-46	81.51	5	P:GO:0005975; P:GO:0071554; P:GO:0098542; P:GO:1901135; F:GO:0016787	P:carbohydrate metabolic process; P:cell wall organization or biogenesis; P:defense response to other organism; P:carbohydrate derivative metabolic process; F:hydrolase activity	EC:3.2.1.14	Chitinase	G3DSA:1.10.530.10 (GENE3D); IPR000726 (PFAM); G3DSA:3.30.20.10 (GENE3D); PTHR22595 (PANTHER); cd00325 (CDD); IPR023346 (SUPERFAMILY)	P:GO:0006032; P:GO:0016998; F:GO:0004568	P:chitin catabolic process; P:cell wall macromolecule catabolic process; F:chitinase activity
TRUE	[INTERPRO, BLASTED, MAPPED, GO-SLIM]	ZX.07G0013620	XP_012066702.1leucine--tRNA ligase, cytoplasmic	1132	20	0	89.5	7	P:GO:0006399; P:GO:0006520; P:GO:0022414; P:GO:0048856; F:GO:0016787; F:GO:0016874; F:GO:0140098	P:tRNA metabolic process; P:amino acid metabolic process; P:reproductive process; P:anatomical structure development; F:hydrolase activity; F:ligase activity; F:catalytic activity, acting on RNA	EC:6.1.1.4; EC:3.1.1	Leucine--tRNA ligase; Acting on ester bonds	G3DSA:1.10.730.10 (GENE3D); IPR004493 (TIGRFAM); IPR013155 (PFAM); IPR014729 (G3DSA:3.40.50.GENE3D); IPR002300 (PFAM); IPR009008 (G3DSA:3.90.740.GENE3D); mobidb-lite (MOBIDB_LITE); IPR004493 (PANTHER); cd07959 (CDD); IPR009008 (SUPERFAMILY); SSF52374 (SUPERFAMILY); IPR009080 (SUPERFAMILY)	P:GO:0006082; P:GO:0006139; P:GO:0006399; P:GO:0006412; P:GO:0006414; P:GO:0006418; P:GO:0006429; P:GO:0006518; P:GO:0006520; P:GO:0006725; P:GO:0006807; P:GO:0008152; P:GO:0009058; P:GO:0009059; P:GO:0009987; P:GO:0010467; P:GO:0016070; P:GO:0019538; P:GO:0019538; P:GO:0019752; P:GO:0034641; P:GO:0034645; P:GO:0034660; P:GO:0043043; P:GO:0043170; P:GO:0043436; P:GO:0043603; P:GO:0043604; P:GO:00…	P:organic acid metabolic process; P:nucleobase-containing compound metabolic process; P:tRNA metabolic process; P:translation; P:translational elongation; P:tRNA aminoacylation for protein translation; P:leucyl-tRNA aminoacylation; P:peptide metabolic process; P:amino acid metabolic process; P:cellular aromatic compound metabolic process; P:nitrogen compound metabolic process; P:metabolic process…
TRUE	[INTERPRO, BLASTED, MAPPED, GO-SLIM]	ZX.01G0043870	XP_012066702.1leucine--tRNA ligase, cytoplasmic	1090	20	0	89.48	7	P:GO:0006399; P:GO:0006520; P:GO:0022414; P:GO:0048856; F:GO:0016787; F:GO:0016874; F:GO:0140098	P:tRNA metabolic process; P:amino acid metabolic process; P:reproductive process; P:anatomical structure development; F:hydrolase activity; F:ligase activity; F:catalytic activity, acting on RNA	EC:6.1.1.4; EC:3.1.1	Leucine--tRNA ligase; Acting on ester bonds	G3DSA:1.10.730.10 (GENE3D); IPR014729 (G3DSA:3.40.50.GENE3D); IPR004493 (TIGRFAM); IPR002300 (PFAM); IPR013155 (PFAM); IPR009008 (G3DSA:3.90.740.GENE3D); mobidb-lite (MOBIDB_LITE); IPR004493 (PANTHER); cd07959 (CDD); IPR009080 (SUPERFAMILY); IPR009008 (SUPERFAMILY); SSF52374 (SUPERFAMILY)	P:GO:0006082; P:GO:0006139; P:GO:0006399; P:GO:0006412; P:GO:0006414; P:GO:0006418; P:GO:0006429; P:GO:0006518; P:GO:0006520; P:GO:0006725; P:GO:0006807; P:GO:0008152; P:GO:0009058; P:GO:0009059; P:GO:0009987; P:GO:0010467; P:GO:0016070; P:GO:0019538; P:GO:0019538; P:GO:0019752; P:GO:0034641; P:GO:0034645; P:GO:0034660; P:GO:0043043; P:GO:0043170; P:GO:0043436; P:GO:0043603; P:GO:0043604; P:GO:00…	P:organic acid metabolic process; P:nucleobase-containing compound metabolic process; P:tRNA metabolic process; P:translation; P:translational elongation; P:tRNA aminoacylation for protein translation; P:leucyl-tRNA aminoacylation; P:peptide metabolic process; P:amino acid metabolic process; P:cellular aromatic compound metabolic process; P:nitrogen compound metabolic process; P:metabolic process…
TRUE	[INTERPRO, BLASTED, MAPPED, GO-SLIM]	ZX.04G0001560	XP_048227509.1polyprotein of EF-Ts, chloroplastic	1155	20	0	71.29	1	F:GO:0045182	F:translation regulator activity			G3DSA:1.10.8.10 (GENE3D); G3DSA:1.10.286.20 (GENE3D); IPR003029 (PFAM); IPR036402 (G3DSA:3.30.479.GENE3D); IPR012340 (G3DSA:2.40.50.GENE3D); IPR001816 (TIGRFAM); IPR014039 (PFAM); IPR036402 (G3DSA:3.30.479.GENE3D); IPR012340 (G3DSA:2.40.50.GENE3D); mobidb-lite (MOBIDB_LITE); mobidb-lite (MOBIDB_LITE); mobidb-lite (MOBIDB_LITE); mobidb-lite (MOBIDB_LITE); mobidb-lite (MOBIDB_LITE); mobidb-lite (MO…	P:GO:0006412; P:GO:0006414; P:GO:0006518; P:GO:0006807; P:GO:0008152; P:GO:0009058; P:GO:0009059; P:GO:0009987; P:GO:0010467; P:GO:0019538; P:GO:0019538; P:GO:0032543; P:GO:0034641; P:GO:0034645; P:GO:0043043; P:GO:0043170; P:GO:0043603; P:GO:0043604; P:GO:0044237; P:GO:0044238; P:GO:0044249; P:GO:0044260; P:GO:0044271; P:GO:0071704; P:GO:0140053; P:GO:1901564; P:GO:1901566; P:GO:1901576; F:GO:00…	P:translation; P:translational elongation; P:peptide metabolic process; P:nitrogen compound metabolic process; P:metabolic process; P:biosynthetic process; P:macromolecule biosynthetic process; P:cellular process; P:gene expression; P:protein metabolic process; P:protein metabolic process; P:mitochondrial translation; P:cellular nitrogen compound metabolic process; P:obsolete cellular macromolecu…
TRUE	[INTERPRO, BLASTED, MAPPED, GO-SLIM]	ZX.01G0052060	KAG6736590.1hypothetical protein POTOM_060547	420	20	9.44e-155	74.24	5	P:GO:0006914; P:GO:0030163; P:GO:0061024; C:GO:0005634; C:GO:0005829	P:autophagy; P:protein catabolic process; P:membrane organization; C:nucleus; C:cytosol			G3DSA:1.10.8.10 (GENE3D); G3DSA:3.10.20.90 (GENE3D); IPR012989 (PFAM); IPR036241 (G3DSA:3.30.420.GENE3D); IPR001012 (PFAM); PF14555 (PFAM); mobidb-lite (MOBIDB_LITE); mobidb-lite (MOBIDB_LITE); mobidb-lite (MOBIDB_LITE); mobidb-lite (MOBIDB_LITE); PTHR23333 (PANTHER); IPR001012 (PROSITE_PROFILES); IPR012989 (PROSITE_PROFILES); IPR039517 (CDD); cd01770 (CDD); IPR029071 (SUPERFAMILY); IPR009060 (SU…	P:GO:0000045; P:GO:0006508; P:GO:0006511; P:GO:0006807; P:GO:0006914; P:GO:0006996; P:GO:0006997; P:GO:0006998; P:GO:0007030; P:GO:0007033; P:GO:0008152; P:GO:0009056; P:GO:0009057; P:GO:0009987; P:GO:0010256; P:GO:0010498; P:GO:0016043; P:GO:0016236; P:GO:0019538; P:GO:0019538; P:GO:0019941; P:GO:0022607; P:GO:0030163; P:GO:0030163; P:GO:0043161; P:GO:0043170; P:GO:0043632; P:GO:0044085; P:GO:00…	P:autophagosome assembly; P:proteolysis; P:ubiquitin-dependent protein catabolic process; P:nitrogen compound metabolic process; P:autophagy; P:organelle organization; P:nucleus organization; P:nuclear envelope organization; P:Golgi organization; P:vacuole organization; P:metabolic process; P:catabolic process; P:macromolecule catabolic process; P:cellular process; P:endomembrane system organizat…
TRUE	[INTERPRO, BLASTED, MAPPED]	ZX.08G0024390	KAG5254289.1ubiquitin-associated domain-containing family protein	432	20	3.62e-178	81.29	2	C:GO:0016020; C:GO:0016020	C:membrane; C:membrane			G3DSA:1.10.8.10 (GENE3D); IPR015940 (PFAM); IPR018997 (PFAM); G3DSA:1.20.58.2190 (GENE3D); mobidb-lite (MOBIDB_LITE); mobidb-lite (MOBIDB_LITE); mobidb-lite (MOBIDB_LITE); mobidb-lite (MOBIDB_LITE); mobidb-lite (MOBIDB_LITE); PTHR46713 (PANTHER); IPR015940 (PROSITE_PROFILES); cd14290 (CDD); cd10461 (CDD); IPR036339 (SUPERFAMILY); IPR009060 (SUPERFAMILY)	F:GO:0005515	F:protein binding
TRUE	[INTERPRO, BLASTED, MAPPED, GO-SLIM]	ZX.07G0016930	KAG5227759.1nascent polypeptide-associated complex alpha protein	204	20	2.8e-93	93.24	1	P:GO:0006886	P:intracellular protein transport			G3DSA:1.10.8.10 (GENE3D); IPR038187 (G3DSA:2.20.70.GENE3D); IPR044034 (PFAM); IPR002715 (PFAM); mobidb-lite (MOBIDB_LITE); mobidb-lite (MOBIDB_LITE); mobidb-lite (MOBIDB_LITE); IPR016641 (PANTHER); IPR002715 (PROSITE_PROFILES); cd22054 (CDD); cd14358 (CDD)	P:GO:0006605; P:GO:0006612; P:GO:0006810; P:GO:0006886; P:GO:0008104; P:GO:0008104; P:GO:0009987; P:GO:0015031; P:GO:0033036; P:GO:0045184; P:GO:0046907; P:GO:0051179; P:GO:0051234; P:GO:0051641; P:GO:0051649; P:GO:0051668; P:GO:0070727; P:GO:0071702; P:GO:0071705; P:GO:0072657; P:GO:0090150; F:GO:0005488; F:GO:0005515; F:GO:0051082; C:GO:0005622; C:GO:0005737; C:GO:0005854; C:GO:0110165	P:protein targeting; P:protein targeting to membrane; P:transport; P:intracellular protein transport; P:protein localization; P:protein localization; P:cellular process; P:protein transport; P:macromolecule localization; P:establishment of protein localization; P:intracellular transport; P:localization; P:establishment of localization; P:cellular localization; P:establishment of localization in c…
TRUE	[INTERPRO, BLASTED, MAPPED]	ZX.09G0010880	XP_012078612.1polyadenylate-binding protein-interacting protein 6	186	20	6.56e-69	72.25	1	F:GO:0043130	F:ubiquitin binding			G3DSA:1.10.8.10 (GENE3D); mobidb-lite (MOBIDB_LITE); mobidb-lite (MOBIDB_LITE); IPR038981 (PANTHER)	no GO terms	no GO terms
TRUE	[INTERPRO, BLASTED, MAPPED, GO-SLIM]	ZX.08G0029390	ABF38996.1ribulose-1,5-bisphosphate carboxylase/oxygenase activase, partial	136	20	2.87e-54	79.3	4	F:GO:0016787; F:GO:0098772; F:GO:0140657; C:GO:0009536	F:hydrolase activity; F:molecular function regulator activity; F:ATP-dependent activity; C:plastid	EC:3.6.1.15	Nucleoside-triphosphate phosphatase	G3DSA:1.10.8.1070 (GENE3D); IPR044960 (PANTHER)	F:GO:0003824; F:GO:0005488; F:GO:0005515; F:GO:0008047; F:GO:0016829; F:GO:0016830; F:GO:0016831; F:GO:0030234; F:GO:0098772; C:GO:0005622; C:GO:0005737; C:GO:0009507; C:GO:0009536; C:GO:0009570; C:GO:0009579; C:GO:0016020; C:GO:0043226; C:GO:0043227; C:GO:0043229; C:GO:0043231; C:GO:0110165	F:catalytic activity; F:binding; F:protein binding; F:enzyme activator activity; F:lyase activity; F:carbon-carbon lyase activity; F:carboxy-lyase activity; F:enzyme regulator activity; F:molecular function regulator activity; C:intracellular anatomical structure; C:cytoplasm; C:chloroplast; C:plastid; C:chloroplast stroma; C:thylakoid; C:membrane; C:organelle; C:membrane-bounded organelle; C:int…
TRUE	[INTERPRO, BLASTED, MAPPED, GO-SLIM]	ZX.01G0007490	QKY65095.1chloroplast ATP-dependent zinc metalloprotease FTSH6	669	20	0	91.6	4	F:GO:0016787; F:GO:0140096; F:GO:0140657; C:GO:0043226	F:hydrolase activity; F:catalytic activity, acting on a protein; F:ATP-dependent activity; C:organelle	EC:3.4.24; EC:3.6.1.15	Acting on peptide bonds (peptidases); Nucleoside-triphosphate phosphatase	G3DSA:1.10.8.60 (GENE3D); G3DSA:3.30.720.210 (GENE3D); IPR003959 (PFAM); IPR037219 (G3DSA:1.20.58.GENE3D); IPR027417 (G3DSA:3.40.50.GENE3D); IPR000642 (PFAM); IPR005936 (TIGRFAM); IPR041569 (PFAM); PTHR23076 (PANTHER); IPR005936 (HAMAP); cd19501 (CDD); IPR027417 (SUPERFAMILY); IPR037219 (SUPERFAMILY)	P:GO:0006508; P:GO:0006807; P:GO:0008152; P:GO:0019538; P:GO:0043170; P:GO:0044238; P:GO:0071704; P:GO:1901564; F:GO:0003824; F:GO:0004176; F:GO:0004222; F:GO:0005524; F:GO:0008233; F:GO:0016462; F:GO:0016787; F:GO:0016817; F:GO:0016818; F:GO:0016887; F:GO:0017111; F:GO:0140096; F:GO:0140657; C:GO:0005622; C:GO:0005737; C:GO:0009507; C:GO:0009534; C:GO:0009536; C:GO:0009579; C:GO:0016020; C:GO:00…	P:proteolysis; P:nitrogen compound metabolic process; P:metabolic process; P:protein metabolic process; P:macromolecule metabolic process; P:primary metabolic process; P:organic substance metabolic process; P:organonitrogen compound metabolic process; F:catalytic activity; F:ATP-dependent peptidase activity; F:metalloendopeptidase activity; F:ATP binding; F:peptidase activity; F:pyrophosphatase a…
TRUE	[INTERPRO, BLASTED, MAPPED]	ZX.01G0034550	XP_011033559.1PREDICTED: uncharacterized protein LOC105132009	1171	20	0	76.11	2	F:GO:0005524; F:GO:0016887	F:ATP binding; F:ATP hydrolysis activity			G3DSA:1.10.8.60 (GENE3D); IPR003959 (PFAM); G3DSA:2.60.200.20 (GENE3D); IPR041569 (PFAM); IPR027417 (G3DSA:3.40.50.GENE3D); mobidb-lite (MOBIDB_LITE); mobidb-lite (MOBIDB_LITE); PTHR45644 (PANTHER); IPR008984 (SUPERFAMILY); IPR027417 (SUPERFAMILY)	F:GO:0005515; F:GO:0005524; F:GO:0016887; C:GO:0005622; C:GO:0005737; C:GO:0005739; C:GO:0005740; C:GO:0005741; C:GO:0016020; C:GO:0019867; C:GO:0031090; C:GO:0031966; C:GO:0031967; C:GO:0031968; C:GO:0031975; C:GO:0043226; C:GO:0043227; C:GO:0043229; C:GO:0043231; C:GO:0098588; C:GO:0110165	F:protein binding; F:ATP binding; F:ATP hydrolysis activity; C:intracellular anatomical structure; C:cytoplasm; C:mitochondrion; C:mitochondrial envelope; C:mitochondrial outer membrane; C:membrane; C:outer membrane; C:organelle membrane; C:mitochondrial membrane; C:organelle envelope; C:organelle outer membrane; C:envelope; C:organelle; C:membrane-bounded organelle; C:intracellular organelle; C:…
TRUE	[INTERPRO, BLASTED, MAPPED, GO-SLIM]	ZX.06G0004530	KAF9672389.1hypothetical protein SADUNF_Sadunf11G0036700	1073	20	0	87.45	1	F:GO:0003924	F:GTPase activity	EC:3.6.1.15	Nucleoside-triphosphate phosphatase	G3DSA:1.20.1000.10 (GENE3D); IPR015894 (PFAM); IPR003191 (PFAM); IPR027417 (G3DSA:3.40.50.GENE3D); mobidb-lite (MOBIDB_LITE); mobidb-lite (MOBIDB_LITE); mobidb-lite (MOBIDB_LITE); PTHR10751 (PANTHER); IPR030386 (PROSITE_PROFILES); cd01851 (CDD); IPR027417 (SUPERFAMILY); IPR036543 (SUPERFAMILY)	F:GO:0000166; F:GO:0003824; F:GO:0003924; F:GO:0005488; F:GO:0005525; F:GO:0016462; F:GO:0016787; F:GO:0016817; F:GO:0016818; F:GO:0017076; F:GO:0017111; F:GO:0019001; F:GO:0032553; F:GO:0032555; F:GO:0032561; F:GO:0035639; F:GO:0036094; F:GO:0043167; F:GO:0043168; F:GO:0097159; F:GO:0097367; F:GO:1901265; F:GO:1901363	F:nucleotide binding; F:catalytic activity; F:GTPase activity; F:binding; F:GTP binding; F:pyrophosphatase activity; F:hydrolase activity; F:hydrolase activity, acting on acid anhydrides; F:hydrolase activity, acting on acid anhydrides, in phosphorus-containing anhydrides; F:purine nucleotide binding; F:ribonucleoside triphosphate phosphatase activity; F:guanyl nucleotide binding; F:ribonucleotid…
TRUE	[INTERPRO, BLASTED, MAPPED]	ZX.08G0011440	KAI5596693.1hypothetical protein BDE02_02G018300	1006	20	1.03e-192	61.34	5	P:GO:0006468; P:GO:0016310; F:GO:0004672; F:GO:0005524; F:GO:0016301	P:protein phosphorylation; P:phosphorylation; F:protein kinase activity; F:ATP binding; F:kinase activity			G3DSA:1.20.1050.10 (GENE3D); IPR000719 (PFAM); G3DSA:3.40.30.10 (GENE3D); G3DSA:3.30.200.20 (GENE3D); G3DSA:1.10.510.10 (GENE3D); IPR004045 (PFAM); SFLDG01182 (SFLD); IPR034334 (SFLD); IPR046958 (PANTHER); IPR004045 (PROSITE_PROFILES); PS51354 (PROSITE_PROFILES); IPR000719 (PROSITE_PROFILES); IPR034335 (CDD); IPR011009 (SUPERFAMILY); IPR036249 (SUPERFAMILY); IPR036282 (SUPERFAMILY)	P:GO:0006468; F:GO:0004672; F:GO:0005524; F:GO:0050220	P:protein phosphorylation; F:protein kinase activity; F:ATP binding; F:prostaglandin-E synthase activity
TRUE	[INTERPRO, BLASTED, MAPPED, GO-SLIM]	ZX.01G0067970	KAI5562133.1hypothetical protein BDE02_15G034000	358	20	4.29e-160	82.42	5	P:GO:0006629; F:GO:0016491; F:GO:0016853; F:GO:0140096; C:GO:0005739	P:lipid metabolic process; F:oxidoreductase activity; F:isomerase activity; F:catalytic activity, acting on a protein; C:mitochondrion	EC:5.3.99.3; EC:1.8.4.2	Prostaglandin-E synthase; Protein-disulfide reductase (glutathione)	G3DSA:1.20.1050.10 (GENE3D); IPR004045 (PFAM); G3DSA:3.40.30.10 (GENE3D); IPR040079 (SFLD); IPR034334 (SFLD); PTHR12782 (PANTHER); IPR004045 (PROSITE_PROFILES); PS51354 (PROSITE_PROFILES); cd03040 (CDD); IPR034335 (CDD); IPR036282 (SUPERFAMILY); IPR036249 (SUPERFAMILY)	F:GO:0003824; F:GO:0016853; F:GO:0050220; C:GO:0005622; C:GO:0005737; C:GO:0005739; C:GO:0016020; C:GO:0043226; C:GO:0043227; C:GO:0043229; C:GO:0043231; C:GO:0110165	F:catalytic activity; F:isomerase activity; F:prostaglandin-E synthase activity; C:intracellular anatomical structure; C:cytoplasm; C:mitochondrion; C:membrane; C:organelle; C:membrane-bounded organelle; C:intracellular organelle; C:intracellular membrane-bounded organelle; C:cellular anatomical entity
TRUE	[INTERPRO, BLASTED, MAPPED, GO-SLIM]	ZX.01G0115250	KAG8499802.1hypothetical protein CXB51_006180	810	20	3.95e-210	61.75	3	P:GO:0098754; F:GO:0016740; C:GO:0005829	P:detoxification; F:transferase activity; C:cytosol	EC:2.5.1.18	Glutathione transferase	G3DSA:1.20.1050.10 (GENE3D); IPR004045 (PFAM); IPR004046 (PFAM); G3DSA:3.40.30.10 (GENE3D); G3DSA:3.40.30.10 (GENE3D); G3DSA:1.20.1050.10 (GENE3D); IPR045073 (SFLD); IPR040079 (SFLD); IPR045073 (PANTHER); IPR010987 (PROSITE_PROFILES); IPR010987 (PROSITE_PROFILES); IPR004045 (PROSITE_PROFILES); IPR010987 (PROSITE_PROFILES); IPR010987 (PROSITE_PROFILES); IPR004045 (PROSITE_PROFILES); IPR004045 (PRO…	P:GO:0006518; P:GO:0006575; P:GO:0006749; P:GO:0006790; P:GO:0006807; P:GO:0008152; P:GO:0009987; P:GO:0034641; P:GO:0043603; P:GO:0044237; P:GO:0071704; P:GO:1901564; F:GO:0003824; F:GO:0004364; F:GO:0016740; F:GO:0016765; C:GO:0005622; C:GO:0005737; C:GO:0110165	P:peptide metabolic process; P:cellular modified amino acid metabolic process; P:glutathione metabolic process; P:sulfur compound metabolic process; P:nitrogen compound metabolic process; P:metabolic process; P:cellular process; P:cellular nitrogen compound metabolic process; P:amide metabolic process; P:cellular metabolic process; P:organic substance metabolic process; P:organonitrogen compound …
TRUE	[INTERPRO, BLASTED, MAPPED, GO-SLIM]	ZX.09G0003950	KAF3440644.1hypothetical protein FNV43_RR18928	476	20	3.19e-196	65.15	1	F:GO:0003824	F:catalytic activity			G3DSA:1.20.1050.10 (GENE3D); IPR004046 (PFAM); IPR005955 (TIGRFAM); IPR004045 (PFAM); G3DSA:3.40.30.10 (GENE3D); SFLDG00358 (SFLD); IPR040079 (SFLD); PTHR42673 (PANTHER); IPR004045 (PROSITE_PROFILES); IPR010987 (PROSITE_PROFILES); IPR004045 (PROSITE_PROFILES); IPR010987 (PROSITE_PROFILES); IPR034330 (CDD); IPR034330 (CDD); IPR036282 (SUPERFAMILY); IPR036282 (SUPERFAMILY); IPR036249 (SUPERFAMILY);…	P:GO:0006082; P:GO:0006518; P:GO:0006520; P:GO:0006575; P:GO:0006725; P:GO:0006749; P:GO:0006790; P:GO:0006807; P:GO:0008152; P:GO:0009056; P:GO:0009072; P:GO:0009074; P:GO:0009987; P:GO:0016054; P:GO:0019439; P:GO:0019752; P:GO:0034641; P:GO:0043436; P:GO:0043603; P:GO:0044237; P:GO:0044238; P:GO:0044248; P:GO:0044281; P:GO:0044282; P:GO:0046395; P:GO:0071704; P:GO:1901360; P:GO:1901361; P:GO:19…	P:organic acid metabolic process; P:peptide metabolic process; P:amino acid metabolic process; P:cellular modified amino acid metabolic process; P:cellular aromatic compound metabolic process; P:glutathione metabolic process; P:sulfur compound metabolic process; P:nitrogen compound metabolic process; P:metabolic process; P:catabolic process; P:aromatic amino acid metabolic process; P:aromatic ami…
TRUE	[INTERPRO, BLASTED, MAPPED, GO-SLIM]	ZX.01G0110720	XP_021674503.1protein IN2-1 homolog B-like isoform X2	322	20	1.77e-132	78.41	2	P:GO:0036211; F:GO:0016740	P:protein modification process; F:transferase activity	EC:2.5.1.18	Glutathione transferase	G3DSA:1.20.1050.10 (GENE3D); PF13410 (PFAM); G3DSA:3.40.30.10 (GENE3D); IPR004045 (PFAM); mobidb-lite (MOBIDB_LITE); IPR044629 (PANTHER); IPR010987 (PROSITE_PROFILES); cd03203 (CDD); IPR036282 (SUPERFAMILY); IPR036249 (SUPERFAMILY)	F:GO:0004364	F:glutathione transferase activity
TRUE	[INTERPRO, BLASTED, MAPPED]	ZX.08G0026560	XP_034892977.1zinc finger CCCH domain-containing protein 38-like	889	20	6.28e-276	64.93	2	F:GO:0003677; F:GO:0046872	F:DNA binding; F:metal ion binding			G3DSA:1.20.120.1350 (GENE3D); G3DSA:4.10.1000.10 (GENE3D); mobidb-lite (MOBIDB_LITE); mobidb-lite (MOBIDB_LITE); mobidb-lite (MOBIDB_LITE); mobidb-lite (MOBIDB_LITE); mobidb-lite (MOBIDB_LITE); mobidb-lite (MOBIDB_LITE); mobidb-lite (MOBIDB_LITE); mobidb-lite (MOBIDB_LITE); mobidb-lite (MOBIDB_LITE); mobidb-lite (MOBIDB_LITE); mobidb-lite (MOBIDB_LITE); mobidb-lite (MOBIDB_LITE); mobidb-lite (MOB…	F:GO:0046872	F:metal ion binding
TRUE	[INTERPRO, BLASTED, MAPPED, GO-SLIM]	ZX.06G0006070	XP_021640526.1uncharacterized protein LOC110635482	558	20	1.05e-236	72.83	4	P:GO:0030163; P:GO:0036211; F:GO:0016740; F:GO:0140096	P:protein catabolic process; P:protein modification process; F:transferase activity; F:catalytic activity, acting on a protein	EC:2	Transferases	G3DSA:1.20.120.1750 (GENE3D); IPR002867 (PFAM); IPR036397 (G3DSA:3.30.420.GENE3D); IPR002156 (PFAM); IPR013083 (G3DSA:3.30.40.GENE3D); mobidb-lite (MOBIDB_LITE); mobidb-lite (MOBIDB_LITE); IPR031127 (PANTHER); IPR001841 (PROSITE_PROFILES); IPR044066 (PROSITE_PROFILES); cd22582 (CDD); cd22584 (CDD); SSF57850 (SUPERFAMILY); SSF57850 (SUPERFAMILY); SSF57850 (SUPERFAMILY); IPR012337 (SUPERFAMILY)	P:GO:0000209; P:GO:0006508; P:GO:0006511; P:GO:0006807; P:GO:0008152; P:GO:0009056; P:GO:0009057; P:GO:0009893; P:GO:0009894; P:GO:0009896; P:GO:0009987; P:GO:0010498; P:GO:0010604; P:GO:0016567; P:GO:0019222; P:GO:0019538; P:GO:0019538; P:GO:0019941; P:GO:0030162; P:GO:0030163; P:GO:0030163; P:GO:0031323; P:GO:0031325; P:GO:0031329; P:GO:0031331; P:GO:0032434; P:GO:0032436; P:GO:0032446; P:GO:00…	P:protein polyubiquitination; P:proteolysis; P:ubiquitin-dependent protein catabolic process; P:nitrogen compound metabolic process; P:metabolic process; P:catabolic process; P:macromolecule catabolic process; P:positive regulation of metabolic process; P:regulation of catabolic process; P:positive regulation of catabolic process; P:cellular process; P:proteasomal protein catabolic process; P:pos…
TRUE	[INTERPRO, BLASTED, MAPPED]	ZX.02G0016820	XP_002314048.1alpha-N-acetylglucosaminidase	491	20	1.75e-212	71.53	1	F:GO:0016787	F:hydrolase activity			G3DSA:1.20.120.670 (GENE3D); IPR024733 (PFAM); G3DSA:3.20.20.80 (GENE3D); IPR024732 (PFAM); IPR007781 (PANTHER)	no GO terms	no GO terms
TRUE	[INTERPRO, BLASTED, MAPPED, GO-SLIM]	ZX.09G0015410	XP_012072113.1cullin-4	847	20	0	89.44	3	P:GO:0030163; P:GO:0036211; F:GO:0060090	P:protein catabolic process; P:protein modification process; F:molecular adaptor activity			G3DSA:1.20.1310.10 (GENE3D); G3DSA:1.20.1310.10 (GENE3D); G3DSA:1.20.1310.10 (GENE3D); G3DSA:3.30.230.130 (GENE3D); IPR019559 (PFAM); IPR001373 (PFAM); IPR036388 (G3DSA:1.10.10.GENE3D); G3DSA:1.20.1310.10 (GENE3D); G3DSA:3.30.230.130 (GENE3D); mobidb-lite (MOBIDB_LITE); mobidb-lite (MOBIDB_LITE); IPR045093 (PANTHER); IPR016158 (PROSITE_PROFILES); IPR036317 (SUPERFAMILY); IPR036390 (SUPERFAMILY); …	P:GO:0006511; P:GO:0006807; P:GO:0008152; P:GO:0009987; P:GO:0016567; P:GO:0019538; P:GO:0019538; P:GO:0032446; P:GO:0036211; P:GO:0036211; P:GO:0043170; P:GO:0043412; P:GO:0044237; P:GO:0044238; P:GO:0044260; P:GO:0070647; P:GO:0071704; P:GO:1901564; F:GO:0005488; F:GO:0005515; F:GO:0019899; F:GO:0031625; F:GO:0044389; C:GO:0000151; C:GO:0031461; C:GO:0032991; C:GO:0140535; C:GO:1902494; C:GO:19…	P:ubiquitin-dependent protein catabolic process; P:nitrogen compound metabolic process; P:metabolic process; P:cellular process; P:protein ubiquitination; P:protein metabolic process; P:protein metabolic process; P:protein modification by small protein conjugation; P:protein modification process; P:protein modification process; P:macromolecule metabolic process; P:macromolecule modification; P:ce…
TRUE	[INTERPRO, BLASTED, MAPPED, GO-SLIM]	ZX.07G0020490	XP_021655111.1peroxisomal acyl-coenzyme A oxidase 1-like isoform X1	996	20	0	89.92	4	P:GO:0006629; F:GO:0008289; F:GO:0016491; C:GO:0005777	P:lipid metabolic process; F:lipid binding; F:oxidoreductase activity; C:peroxisome	EC:1.3.3.6	Acyl-CoA oxidase	G3DSA:1.20.140.10 (GENE3D); G3DSA:1.10.10.60 (GENE3D); IPR046373 (G3DSA:2.40.110.GENE3D); IPR001005 (PFAM); IPR029320 (PFAM); IPR006091 (PFAM); G3DSA:1.20.140.10 (GENE3D); IPR037069 (G3DSA:1.10.540.GENE3D); IPR006447 (TIGRFAM); IPR002655 (PFAM); mobidb-lite (MOBIDB_LITE); IPR012258 (PANTHER); IPR001005 (PROSITE_PROFILES); IPR017930 (PROSITE_PROFILES); IPR017884 (PROSITE_PROFILES); IPR001005 (CDD)…	P:GO:0001676; P:GO:0006082; P:GO:0006629; P:GO:0006631; P:GO:0006635; P:GO:0008152; P:GO:0009056; P:GO:0009062; P:GO:0009987; P:GO:0016042; P:GO:0016054; P:GO:0019752; P:GO:0030258; P:GO:0032787; P:GO:0034440; P:GO:0042592; P:GO:0043436; P:GO:0044237; P:GO:0044238; P:GO:0044242; P:GO:0044248; P:GO:0044255; P:GO:0044281; P:GO:0044282; P:GO:0046395; P:GO:0048878; P:GO:0055088; P:GO:0065007; P:GO:00…	P:long-chain fatty acid metabolic process; P:organic acid metabolic process; P:lipid metabolic process; P:fatty acid metabolic process; P:fatty acid beta-oxidation; P:metabolic process; P:catabolic process; P:fatty acid catabolic process; P:cellular process; P:lipid catabolic process; P:organic acid catabolic process; P:carboxylic acid metabolic process; P:lipid modification; P:monocarboxylic aci…
TRUE	[INTERPRO, BLASTED, MAPPED, GO-SLIM]	ZX.01G0040920	XP_021680284.1nuclear pore complex protein NUP107	1182	20	0	77.09	2	P:GO:0006913; C:GO:0005635	P:nucleocytoplasmic transport; C:nuclear envelope			G3DSA:1.20.190.50 (GENE3D); IPR007252 (PFAM); G3DSA:1.10.3450.20 (GENE3D); mobidb-lite (MOBIDB_LITE); IPR007252 (PANTHER)	P:GO:0000972; P:GO:0006139; P:GO:0006351; P:GO:0006355; P:GO:0006403; P:GO:0006405; P:GO:0006406; P:GO:0006606; P:GO:0006725; P:GO:0006807; P:GO:0006810; P:GO:0006886; P:GO:0006913; P:GO:0006996; P:GO:0008104; P:GO:0008104; P:GO:0008152; P:GO:0009058; P:GO:0009059; P:GO:0009889; P:GO:0009987; P:GO:0010467; P:GO:0010468; P:GO:0010556; P:GO:0015031; P:GO:0015931; P:GO:0016043; P:GO:0016070; P:GO:00…	P:transcription-dependent tethering of RNA polymerase II gene DNA at nuclear periphery; P:nucleobase-containing compound metabolic process; P:DNA-templated transcription; P:regulation of DNA-templated transcription; P:RNA localization; P:RNA export from nucleus; P:mRNA export from nucleus; P:protein import into nucleus; P:cellular aromatic compound metabolic process; P:nitrogen compound metabolic…
TRUE	[INTERPRO, BLASTED, MAPPED, GO-SLIM]	ZX.01G0106360	XP_021669624.1SNAP25 homologous protein SNAP33-like	343	20	9.32e-138	80.23	3	P:GO:0061024; F:GO:0060090; C:GO:0005886	P:membrane organization; F:molecular adaptor activity; C:plasma membrane			G3DSA:1.20.5.110 (GENE3D); G3DSA:1.20.5.110 (GENE3D); mobidb-lite (MOBIDB_LITE); PTHR19305 (PANTHER); IPR000727 (PROSITE_PROFILES); cd15841 (CDD); IPR044766 (CDD); SSF58038 (SUPERFAMILY); SSF58038 (SUPERFAMILY)	F:GO:0005484; C:GO:0005886; C:GO:0016020; C:GO:0031201; C:GO:0071944; C:GO:0110165	F:SNAP receptor activity; C:plasma membrane; C:membrane; C:SNARE complex; C:cell periphery; C:cellular anatomical entity
TRUE	[INTERPRO, BLASTED, MAPPED, GO-SLIM]	ZX.01G0098650	KAF9664859.1hypothetical protein SADUNF_Sadunf16G0061800	1138	20	1.1E-310	60.69	2	F:GO:0016787; F:GO:0140097	F:hydrolase activity; F:catalytic activity, acting on DNA	EC:3.1.11; EC:3.1.15	Acting on ester bonds; Acting on ester bonds	G3DSA:1.20.5.110 (GENE3D); G3DSA:1.20.58.70 (GENE3D); IPR001130 (PFAM); G3DSA:3.20.20.140 (GENE3D); IPR000727 (PFAM); IPR006011 (PFAM); IPR011598 (PFAM); IPR036638 (G3DSA:4.10.280.GENE3D); PTHR10060 (PANTHER); IPR000727 (PROSITE_PROFILES); IPR011598 (PROSITE_PROFILES); cd15848 (CDD); IPR001130 (CDD); IPR045896 (CDD); IPR006011 (CDD); IPR036638 (SUPERFAMILY); IPR032466 (SUPERFAMILY); IPR010989 (SU…	P:GO:0016192; F:GO:0003824; F:GO:0004518; F:GO:0004527; F:GO:0004529; F:GO:0004536; F:GO:0008296; F:GO:0008408; F:GO:0016787; F:GO:0016788; F:GO:0016796; F:GO:0016895; F:GO:0046983; F:GO:0140097; F:GO:0140640; C:GO:0005622; C:GO:0005737; C:GO:0005829; C:GO:0016020; C:GO:0110165	P:vesicle-mediated transport; F:catalytic activity; F:nuclease activity; F:exonuclease activity; F:DNA exonuclease activity; F:DNA nuclease activity; F:3'-5'-DNA exonuclease activity; F:3'-5' exonuclease activity; F:hydrolase activity; F:hydrolase activity, acting on ester bonds; F:exonuclease activity, active with either ribo- or deoxyribonucleic acids and producing 5'-phosphomonoesters; F:DNA e…
TRUE	[INTERPRO, BLASTED, MAPPED, GO-SLIM]	ZX.09G0014890	XP_048234923.1syntaxin-52	228	20	3.47e-123	89.99	4	P:GO:0006886; P:GO:0016192; P:GO:0061024; F:GO:0060090	P:intracellular protein transport; P:vesicle-mediated transport; P:membrane organization; F:molecular adaptor activity			G3DSA:1.20.5.110 (GENE3D); IPR000727 (PFAM); IPR045242 (PANTHER); IPR000727 (PROSITE_PROFILES); cd15841 (CDD); SSF58038 (SUPERFAMILY)	P:GO:0006810; P:GO:0006886; P:GO:0006906; P:GO:0006996; P:GO:0008104; P:GO:0008104; P:GO:0009987; P:GO:0015031; P:GO:0016043; P:GO:0016050; P:GO:0016192; P:GO:0033036; P:GO:0045184; P:GO:0046907; P:GO:0048284; P:GO:0051179; P:GO:0051234; P:GO:0051640; P:GO:0051641; P:GO:0051649; P:GO:0061024; P:GO:0061025; P:GO:0070727; P:GO:0071702; P:GO:0071705; P:GO:0071840; P:GO:0090174; F:GO:0000149; F:GO:00…	P:transport; P:intracellular protein transport; P:vesicle fusion; P:organelle organization; P:protein localization; P:protein localization; P:cellular process; P:protein transport; P:cellular component organization; P:vesicle organization; P:vesicle-mediated transport; P:macromolecule localization; P:establishment of protein localization; P:intracellular transport; P:organelle fusion; P:localizat…
TRUE	[INTERPRO, BLASTED, MAPPED, GO-SLIM]	ZX.01G0056730	XP_002519996.160S ribosomal protein L13-1	207	20	2e-122	92.8	4	F:GO:0003723; F:GO:0005198; C:GO:0005829; C:GO:0005840	F:RNA binding; F:structural molecule activity; C:cytosol; C:ribosome			G3DSA:1.20.5.110 (GENE3D); IPR001380 (PFAM); mobidb-lite (MOBIDB_LITE); IPR001380 (PANTHER); IPR001380 (HAMAP)	P:GO:0006412; F:GO:0003676; F:GO:0003723; F:GO:0003735; F:GO:0005198; F:GO:0005488; F:GO:0097159; F:GO:1901363; C:GO:0005622; C:GO:0005737; C:GO:0005829; C:GO:0005840; C:GO:0015934; C:GO:0022625; C:GO:0022626; C:GO:0032991; C:GO:0043226; C:GO:0043228; C:GO:0043229; C:GO:0043232; C:GO:0044391; C:GO:0110165; C:GO:1990904	P:translation; F:nucleic acid binding; F:RNA binding; F:structural constituent of ribosome; F:structural molecule activity; F:binding; F:organic cyclic compound binding; F:heterocyclic compound binding; C:intracellular anatomical structure; C:cytoplasm; C:cytosol; C:ribosome; C:large ribosomal subunit; C:cytosolic large ribosomal subunit; C:cytosolic ribosome; C:protein-containing complex; C:orga…
TRUE	[INTERPRO, BLASTED, MAPPED, GO-SLIM]	ZX.07G0015120	CAI0391018.1unnamed protein product	906	20	1.67e-247	95.17	4	P:GO:0023052; P:GO:0036211; F:GO:0016740; F:GO:0140096	P:signaling; P:protein modification process; F:transferase activity; F:catalytic activity, acting on a protein	EC:2.7.10.2	Non-specific protein-tyrosine kinase	G3DSA:1.20.5.110 (GENE3D); IPR002110 (PFAM); IPR036770 (G3DSA:1.25.40.GENE3D); IPR001245 (PFAM); G3DSA:1.10.510.10 (GENE3D); PF12352 (PFAM); IPR007705 (PFAM); IPR038407 (G3DSA:1.20.58.GENE3D); PTHR37178 (PANTHER); PS50297 (PROSITE_PROFILES); IPR000719 (PROSITE_PROFILES); IPR002110 (PROSITE_PROFILES); cd15862 (CDD); cd13999 (CDD); IPR011009 (SUPERFAMILY); SSF58038 (SUPERFAMILY); IPR036770 (SUPERFA…	P:GO:0006468; P:GO:0006886; P:GO:0016192; F:GO:0004672; F:GO:0005515; F:GO:0005524; C:GO:0016020	P:protein phosphorylation; P:intracellular protein transport; P:vesicle-mediated transport; F:protein kinase activity; F:protein binding; F:ATP binding; C:membrane
TRUE	[INTERPRO, BLASTED, MAPPED, GO-SLIM]	ZX.06G0009620	KAB5560386.1hypothetical protein DKX38_005343	218	20	1.47e-95	86.37	3	P:GO:0006886; P:GO:0016192; C:GO:0005783	P:intracellular protein transport; P:vesicle-mediated transport; C:endoplasmic reticulum			G3DSA:1.20.5.110 (GENE3D); IPR008417 (PANTHER)	P:GO:0006810; P:GO:0006886; P:GO:0006888; P:GO:0008104; P:GO:0008104; P:GO:0009987; P:GO:0016192; P:GO:0033036; P:GO:0033365; P:GO:0046907; P:GO:0048193; P:GO:0051179; P:GO:0051234; P:GO:0051641; P:GO:0051649; P:GO:0070727; P:GO:0070972; C:GO:0005622; C:GO:0005737; C:GO:0005773; C:GO:0005783; C:GO:0005789; C:GO:0005886; C:GO:0012505; C:GO:0016020; C:GO:0031090; C:GO:0031984; C:GO:0042175; C:GO:00…	P:transport; P:intracellular protein transport; P:endoplasmic reticulum to Golgi vesicle-mediated transport; P:protein localization; P:protein localization; P:cellular process; P:vesicle-mediated transport; P:macromolecule localization; P:protein localization to organelle; P:intracellular transport; P:Golgi vesicle transport; P:localization; P:establishment of localization; P:cellular localizatio…
TRUE	[INTERPRO, BLASTED, MAPPED, GO-SLIM]	ZX.01G0118370	KAG6758269.1hypothetical protein POTOM_038607	346	20	6.33e-172	83.58	2	P:GO:0016192; C:GO:0005783	P:vesicle-mediated transport; C:endoplasmic reticulum			G3DSA:1.20.5.110 (GENE3D); IPR019529 (PFAM); PTHR15959 (PANTHER); SSF58038 (SUPERFAMILY)	P:GO:0006810; P:GO:0006890; P:GO:0009987; P:GO:0016192; P:GO:0048193; P:GO:0051179; P:GO:0051234; C:GO:0005622; C:GO:0005737; C:GO:0005773; C:GO:0005783; C:GO:0005886; C:GO:0012505; C:GO:0016020; C:GO:0031201; C:GO:0032991; C:GO:0043226; C:GO:0043227; C:GO:0043229; C:GO:0043231; C:GO:0071944; C:GO:0098796; C:GO:0110165	P:transport; P:retrograde vesicle-mediated transport, Golgi to endoplasmic reticulum; P:cellular process; P:vesicle-mediated transport; P:Golgi vesicle transport; P:localization; P:establishment of localization; C:intracellular anatomical structure; C:cytoplasm; C:vacuole; C:endoplasmic reticulum; C:plasma membrane; C:endomembrane system; C:membrane; C:SNARE complex; C:protein-containing complex;…
TRUE	[INTERPRO, BLASTED, MAPPED, ANNOTATED]	ZX.01G0016410	KAB5557540.1hypothetical protein DKX38_008449	179	20	1.57e-59	68.2	1	C:GO:0016020	C:membrane			G3DSA:1.20.5.110 (GENE3D); PTHR12791 (PANTHER); IPR000727 (PROSITE_PROFILES); IPR039899 (CDD); SSF58038 (SUPERFAMILY)	no GO terms	no GO terms
TRUE	[INTERPRO, BLASTED, MAPPED, GO-SLIM]	ZX.01G0116140	XP_021594689.1bet1-like SNARE 1-1 isoform X2	126	20	2.4e-62	85.66	1	C:GO:0005794	C:Golgi apparatus			G3DSA:1.20.5.110 (GENE3D); PTHR12791 (PANTHER); IPR000727 (PROSITE_PROFILES); IPR039899 (CDD); SSF58038 (SUPERFAMILY)	no GO terms	no GO terms
TRUE	[INTERPRO, BLASTED, MAPPED, GO-SLIM]	ZX.01G0088970	XP_021636076.1protein IQ-DOMAIN 1-like	477	20	3.13e-223	81.5	3	P:GO:0071554; F:GO:0016740; C:GO:0005794	P:cell wall organization or biogenesis; F:transferase activity; C:Golgi apparatus	EC:2.4.1.17; EC:2.4.1.135	Glucuronosyltransferase; Galactosylgalactosylxylosylprotein 3-beta-glucuronosyltransferase	G3DSA:1.20.5.1190 (GENE3D); IPR000048 (PFAM); mobidb-lite (MOBIDB_LITE); mobidb-lite (MOBIDB_LITE); mobidb-lite (MOBIDB_LITE); mobidb-lite (MOBIDB_LITE); mobidb-lite (MOBIDB_LITE); mobidb-lite (MOBIDB_LITE); PTHR32295 (PANTHER); IPR000048 (PROSITE_PROFILES)	F:GO:0005515	F:protein binding
TRUE	[INTERPRO, BLASTED, MAPPED, GO-SLIM]	ZX.01G0075380	KAI6683047.1hypothetical protein NL676_028960	594	20	2.27e-195	66.58	4	F:GO:0016491; F:GO:0042393; C:GO:0005634; C:GO:0005694	F:oxidoreductase activity; F:histone binding; C:nucleus; C:chromosome	EC:1	Oxidoreductases	G3DSA:1.20.5.1500 (GENE3D); IPR027443 (G3DSA:2.60.120.GENE3D); IPR044861 (PFAM); IPR002164 (PFAM); G3DSA:3.30.1120.90 (GENE3D); IPR002164 (PANTHER); IPR005123 (PROSITE_PROFILES); SSF51197 (SUPERFAMILY); IPR037231 (SUPERFAMILY)	P:GO:0006334; F:GO:0003682; F:GO:0005488; F:GO:0005515; F:GO:0042393; C:GO:0000785; C:GO:0005622; C:GO:0005634; C:GO:0005694; C:GO:0016020; C:GO:0043226; C:GO:0043227; C:GO:0043228; C:GO:0043229; C:GO:0043231; C:GO:0043232; C:GO:0110165	P:nucleosome assembly; F:chromatin binding; F:binding; F:protein binding; F:histone binding; C:chromatin; C:intracellular anatomical structure; C:nucleus; C:chromosome; C:membrane; C:organelle; C:membrane-bounded organelle; C:non-membrane-bounded organelle; C:intracellular organelle; C:intracellular membrane-bounded organelle; C:intracellular non-membrane-bounded organelle; C:cellular anatomical …
TRUE	[INTERPRO, BLASTED, MAPPED, GO-SLIM]	ZX.01G0024600	XP_021603690.1peroxisomal and mitochondrial division factor 2	327	20	3.29e-59	58.02	1	F:GO:0016740	F:transferase activity	EC:2.7	Transferring phosphorus-containing groups	G3DSA:1.20.5.170 (GENE3D)	no GO terms	no GO terms
TRUE	[INTERPRO, BLASTED, MAPPED, GO-SLIM]	ZX.08G0013400	KAG6747712.1hypothetical protein POTOM_047602	411	20	7.94e-199	80.73	3	P:GO:0006355; F:GO:0140110; C:GO:0005634	P:regulation of DNA-templated transcription; F:transcription regulator activity; C:nucleus			G3DSA:1.20.5.170 (GENE3D); IPR004827 (PFAM); mobidb-lite (MOBIDB_LITE); mobidb-lite (MOBIDB_LITE); IPR043452 (PANTHER); IPR004827 (PROSITE_PROFILES); cd14707 (CDD); IPR046347 (SUPERFAMILY)	P:GO:0006355; P:GO:0045893; F:GO:0003700; C:GO:0005622; C:GO:0005634; C:GO:0016020; C:GO:0043226; C:GO:0043227; C:GO:0043229; C:GO:0043231; C:GO:0110165	P:regulation of DNA-templated transcription; P:positive regulation of DNA-templated transcription; F:DNA-binding transcription factor activity; C:intracellular anatomical structure; C:nucleus; C:membrane; C:organelle; C:membrane-bounded organelle; C:intracellular organelle; C:intracellular membrane-bounded organelle; C:cellular anatomical entity
TRUE	[INTERPRO, BLASTED, MAPPED]	ZX.01G0128030	XP_034889880.1G-box-binding factor 1-like	312	20	1.68e-124	71.82	4	P:GO:0006355; F:GO:0003700; F:GO:0043565; C:GO:0005634	P:regulation of DNA-templated transcription; F:DNA-binding transcription factor activity; F:sequence-specific DNA binding; C:nucleus			G3DSA:1.20.5.170 (GENE3D); IPR012900 (PFAM); IPR004827 (PFAM); mobidb-lite (MOBIDB_LITE); mobidb-lite (MOBIDB_LITE); mobidb-lite (MOBIDB_LITE); mobidb-lite (MOBIDB_LITE); mobidb-lite (MOBIDB_LITE); mobidb-lite (MOBIDB_LITE); mobidb-lite (MOBIDB_LITE); IPR044827 (PANTHER); IPR004827 (PROSITE_PROFILES); IPR045314 (CDD); IPR046347 (SUPERFAMILY)	P:GO:0006139; P:GO:0006351; P:GO:0006355; P:GO:0006725; P:GO:0006807; P:GO:0008152; P:GO:0009058; P:GO:0009059; P:GO:0009889; P:GO:0009987; P:GO:0010467; P:GO:0010468; P:GO:0010556; P:GO:0016070; P:GO:0018130; P:GO:0019219; P:GO:0019222; P:GO:0019438; P:GO:0031323; P:GO:0031326; P:GO:0032774; P:GO:0034641; P:GO:0034645; P:GO:0034654; P:GO:0043170; P:GO:0044237; P:GO:0044238; P:GO:0044249; P:GO:00…	P:nucleobase-containing compound metabolic process; P:DNA-templated transcription; P:regulation of DNA-templated transcription; P:cellular aromatic compound metabolic process; P:nitrogen compound metabolic process; P:metabolic process; P:biosynthetic process; P:macromolecule biosynthetic process; P:regulation of biosynthetic process; P:cellular process; P:gene expression; P:regulation of gene exp…
TRUE	[INTERPRO, BLASTED, MAPPED, ANNOTATED]	ZX.01G0045020	KAI5602553.1hypothetical protein BDE02_01G162700	759	20	1.16e-124	62.65	1	C:GO:0016020	C:membrane			G3DSA:1.20.5.340 (GENE3D); G3DSA:1.10.287.2610 (GENE3D); mobidb-lite (MOBIDB_LITE); mobidb-lite (MOBIDB_LITE); PTHR43941 (PANTHER)	P:GO:0000070; P:GO:0000278; P:GO:0000280; P:GO:0000819; P:GO:0006996; P:GO:0007049; P:GO:0007059; P:GO:0007076; P:GO:0009987; P:GO:0016043; P:GO:0022402; P:GO:0030261; P:GO:0048285; P:GO:0051276; P:GO:0051276; P:GO:0071103; P:GO:0071840; P:GO:0098813; P:GO:0140014; P:GO:1903047; F:GO:0003682; F:GO:0005488; C:GO:0000785; C:GO:0000793; C:GO:0005622; C:GO:0005694; C:GO:0032991; C:GO:0043226; C:GO:00…	P:mitotic sister chromatid segregation; P:mitotic cell cycle; P:nuclear division; P:sister chromatid segregation; P:organelle organization; P:cell cycle; P:chromosome segregation; P:mitotic chromosome condensation; P:cellular process; P:cellular component organization; P:cell cycle process; P:chromosome condensation; P:organelle fission; P:chromosome organization; P:chromosome organization; P:DNA…
TRUE	[INTERPRO, BLASTED, MAPPED, ANNOTATED]	ZX.08G0023300	KAF2316348.1hypothetical protein GH714_041689	456	20	4.65e-88	65.9	1	F:GO:0005488	F:binding			G3DSA:1.20.5.340 (GENE3D); mobidb-lite (MOBIDB_LITE); mobidb-lite (MOBIDB_LITE); mobidb-lite (MOBIDB_LITE); mobidb-lite (MOBIDB_LITE); mobidb-lite (MOBIDB_LITE); mobidb-lite (MOBIDB_LITE); PTHR31805 (PANTHER)	no GO terms	no GO terms
TRUE	[INTERPRO, BLASTED, MAPPED, GO-SLIM]	ZX.04G0006050	XP_021655480.1protein HOMOLOG OF MAMMALIAN LYST-INTERACTING PROTEIN 5-like isoform X4	454	20	3.85e-175	74.19	2	P:GO:0016192; C:GO:0005768	P:vesicle-mediated transport; C:endosome			G3DSA:1.20.5.420 (GENE3D); IPR041212 (PFAM); IPR023175 (G3DSA:1.25.40.GENE3D); IPR039431 (PFAM); mobidb-lite (MOBIDB_LITE); mobidb-lite (MOBIDB_LITE); mobidb-lite (MOBIDB_LITE); mobidb-lite (MOBIDB_LITE); mobidb-lite (MOBIDB_LITE); mobidb-lite (MOBIDB_LITE); IPR044538 (PANTHER)	P:GO:0006810; P:GO:0007034; P:GO:0009987; P:GO:0016192; P:GO:0016197; P:GO:0032509; P:GO:0032511; P:GO:0045324; P:GO:0046907; P:GO:0051179; P:GO:0051234; P:GO:0051641; P:GO:0051649; P:GO:0071985; C:GO:0005622; C:GO:0005737; C:GO:0005768; C:GO:0005770; C:GO:0005773; C:GO:0005886; C:GO:0012505; C:GO:0016020; C:GO:0031410; C:GO:0031982; C:GO:0043226; C:GO:0043227; C:GO:0043229; C:GO:0043231; C:GO:00…	P:transport; P:vacuolar transport; P:cellular process; P:vesicle-mediated transport; P:endosomal transport; P:endosome transport via multivesicular body sorting pathway; P:late endosome to vacuole transport via multivesicular body sorting pathway; P:late endosome to vacuole transport; P:intracellular transport; P:localization; P:establishment of localization; P:cellular localization; P:establishm…
TRUE	[INTERPRO, BLASTED, MAPPED, GO-SLIM]	ZX.01G0018730	PON80353.1Heat shock factor binding	77	20	4.47e-24	72.31	2	P:GO:0006355; F:GO:0140110	P:regulation of DNA-templated transcription; F:transcription regulator activity			G3DSA:1.20.5.430 (GENE3D); mobidb-lite (MOBIDB_LITE); IPR009643 (PANTHER)	P:GO:0006950; P:GO:0009266; P:GO:0009408; P:GO:0009628; P:GO:0009987; P:GO:0033554; P:GO:0034605; P:GO:0050896; P:GO:0051716; F:GO:0003714; C:GO:0005622; C:GO:0005634; C:GO:0005737; C:GO:0005829; C:GO:0016020; C:GO:0043226; C:GO:0043227; C:GO:0043229; C:GO:0043231; C:GO:0110165	P:response to stress; P:response to temperature stimulus; P:response to heat; P:response to abiotic stimulus; P:cellular process; P:cellular response to stress; P:cellular response to heat; P:response to stimulus; P:cellular response to stimulus; F:transcription corepressor activity; C:intracellular anatomical structure; C:nucleus; C:cytoplasm; C:cytosol; C:membrane; C:organelle; C:membrane-bound…
TRUE	[INTERPRO, BLASTED, MAPPED, GO-SLIM]	ZX.06G0006150	XP_021599956.1ATP synthase subunit delta', mitochondrial	198	20	4.55e-69	70.54	3	P:GO:0055086; P:GO:1901135; C:GO:0005739	P:nucleobase-containing small molecule metabolic process; P:carbohydrate derivative metabolic process; C:mitochondrion			G3DSA:1.20.5.440 (GENE3D); IPR001469 (PANTHER)	P:GO:0006139; P:GO:0006163; P:GO:0006164; P:GO:0006725; P:GO:0006753; P:GO:0006754; P:GO:0006793; P:GO:0006796; P:GO:0006807; P:GO:0006810; P:GO:0006811; P:GO:0006812; P:GO:0008152; P:GO:0009058; P:GO:0009117; P:GO:0009141; P:GO:0009142; P:GO:0009144; P:GO:0009145; P:GO:0009150; P:GO:0009152; P:GO:0009165; P:GO:0009199; P:GO:0009201; P:GO:0009205; P:GO:0009206; P:GO:0009259; P:GO:0009260; P:GO:00…	P:nucleobase-containing compound metabolic process; P:purine nucleotide metabolic process; P:purine nucleotide biosynthetic process; P:cellular aromatic compound metabolic process; P:nucleoside phosphate metabolic process; P:ATP biosynthetic process; P:phosphorus metabolic process; P:phosphate-containing compound metabolic process; P:nitrogen compound metabolic process; P:transport; P:monoatomic …
TRUE	[INTERPRO, BLASTED, MAPPED, GO-SLIM]	ZX.01G0004870	XP_011017570.1PREDICTED: glucan endo-1,3-beta-glucosidase 6	515	20	3.12e-293	91.47	2	P:GO:0005975; F:GO:0016787	P:carbohydrate metabolic process; F:hydrolase activity	EC:3.2.1.21; EC:3.2.1.39	Beta-glucosidase; Glucan endo-1,3-beta-D-glucosidase	G3DSA:1.20.58.1040 (GENE3D); G3DSA:3.20.20.80 (GENE3D); IPR012946 (PFAM); IPR000490 (PFAM); IPR044965 (PANTHER); IPR017853 (SUPERFAMILY)	P:GO:0005975; F:GO:0004553; C:GO:0005886; C:GO:0016020; C:GO:0031224; C:GO:0031225; C:GO:0031226; C:GO:0046658; C:GO:0071944; C:GO:0110165	P:carbohydrate metabolic process; F:hydrolase activity, hydrolyzing O-glycosyl compounds; C:plasma membrane; C:membrane; C:obsolete intrinsic component of membrane; C:obsolete anchored component of membrane; C:obsolete intrinsic component of plasma membrane; C:obsolete anchored component of plasma membrane; C:cell periphery; C:cellular anatomical entity
TRUE	[INTERPRO, BLASTED, MAPPED, ANNOTATED]	ZX.01G0106490	KDP31337.1hypothetical protein JCGZ_11713	198	20	1.14e-68	74.4	1	C:GO:0016020	C:membrane			G3DSA:1.20.58.1040 (GENE3D); IPR012946 (PFAM); mobidb-lite (MOBIDB_LITE); mobidb-lite (MOBIDB_LITE); IPR044788 (PANTHER)	no GO terms	no GO terms
TRUE	[INTERPRO, BLASTED, MAPPED, GO-SLIM]	ZX.04G0006060	XP_002531201.165-kDa microtubule-associated protein 1	637	20	0	84.81	4	P:GO:0000910; P:GO:0007010; F:GO:0008092; C:GO:0005856	P:cytokinesis; P:cytoskeleton organization; F:cytoskeletal protein binding; C:cytoskeleton			G3DSA:1.20.58.1520 (GENE3D); PF03999 (PFAM); mobidb-lite (MOBIDB_LITE); mobidb-lite (MOBIDB_LITE); mobidb-lite (MOBIDB_LITE); IPR007145 (PANTHER)	P:GO:0000226; P:GO:0000910; P:GO:0006996; P:GO:0007010; P:GO:0007017; P:GO:0007049; P:GO:0009987; P:GO:0016043; P:GO:0022402; P:GO:0051301; P:GO:0061024; P:GO:0071840; P:GO:0090148; F:GO:0005488; F:GO:0005515; F:GO:0008017; F:GO:0008092; F:GO:0015631; C:GO:0005622; C:GO:0005737; C:GO:0005819; C:GO:0005856; C:GO:0015630; C:GO:0043226; C:GO:0043228; C:GO:0043229; C:GO:0043232; C:GO:0110165	P:microtubule cytoskeleton organization; P:cytokinesis; P:organelle organization; P:cytoskeleton organization; P:microtubule-based process; P:cell cycle; P:cellular process; P:cellular component organization; P:cell cycle process; P:cell division; P:membrane organization; P:cellular component organization or biogenesis; P:membrane fission; F:binding; F:protein binding; F:microtubule binding; F:cy…
TRUE	[INTERPRO, BLASTED, MAPPED, GO-SLIM]	ZX.06G0023220	XP_002512916.1syntaxin-112	296	20	1.51e-161	88.24	5	P:GO:0006886; P:GO:0016192; P:GO:0061024; F:GO:0060090; C:GO:0005886	P:intracellular protein transport; P:vesicle-mediated transport; P:membrane organization; F:molecular adaptor activity; C:plasma membrane			G3DSA:1.20.58.70 (GENE3D); G3DSA:1.20.5.110 (GENE3D); IPR006011 (PFAM); IPR045242 (PANTHER); IPR000727 (PROSITE_PROFILES); IPR006011 (CDD); cd15848 (CDD); IPR010989 (SUPERFAMILY)	P:GO:0006810; P:GO:0006886; P:GO:0006887; P:GO:0006906; P:GO:0006996; P:GO:0008104; P:GO:0008104; P:GO:0009987; P:GO:0015031; P:GO:0016043; P:GO:0016050; P:GO:0016192; P:GO:0032940; P:GO:0033036; P:GO:0045184; P:GO:0046903; P:GO:0046907; P:GO:0048284; P:GO:0051179; P:GO:0051234; P:GO:0051640; P:GO:0051641; P:GO:0051649; P:GO:0061024; P:GO:0061025; P:GO:0070727; P:GO:0071702; P:GO:0071705; P:GO:00…	P:transport; P:intracellular protein transport; P:exocytosis; P:vesicle fusion; P:organelle organization; P:protein localization; P:protein localization; P:cellular process; P:protein transport; P:cellular component organization; P:vesicle organization; P:vesicle-mediated transport; P:secretion by cell; P:macromolecule localization; P:establishment of protein localization; P:secretion; P:intracel…
TRUE	[INTERPRO, BLASTED, MAPPED, GO-SLIM]	ZX.02G0034930	XP_021686015.1syntaxin-132-like	289	20	1.03e-138	94.59	5	P:GO:0006886; P:GO:0016192; P:GO:0061024; F:GO:0060090; C:GO:0005886	P:intracellular protein transport; P:vesicle-mediated transport; P:membrane organization; F:molecular adaptor activity; C:plasma membrane			G3DSA:1.20.58.70 (GENE3D); IPR006011 (PFAM); IPR000727 (PFAM); IPR045242 (PANTHER); IPR000727 (PROSITE_PROFILES); cd15848 (CDD); IPR006011 (CDD); IPR010989 (SUPERFAMILY)	P:GO:0006810; P:GO:0006886; P:GO:0006887; P:GO:0006906; P:GO:0006996; P:GO:0008104; P:GO:0008104; P:GO:0009987; P:GO:0015031; P:GO:0016043; P:GO:0016050; P:GO:0016192; P:GO:0032940; P:GO:0033036; P:GO:0045184; P:GO:0046903; P:GO:0046907; P:GO:0048284; P:GO:0051179; P:GO:0051234; P:GO:0051640; P:GO:0051641; P:GO:0051649; P:GO:0061024; P:GO:0061025; P:GO:0070727; P:GO:0071702; P:GO:0071705; P:GO:00…	P:transport; P:intracellular protein transport; P:exocytosis; P:vesicle fusion; P:organelle organization; P:protein localization; P:protein localization; P:cellular process; P:protein transport; P:cellular component organization; P:vesicle organization; P:vesicle-mediated transport; P:secretion by cell; P:macromolecule localization; P:establishment of protein localization; P:secretion; P:intracel…
TRUE	[INTERPRO, BLASTED, MAPPED, GO-SLIM]	ZX.06G0019680	XP_021627596.1protein SUPPRESSOR OF K(+) TRANSPORT GROWTH DEFECT 1	925	20	4.91e-282	95.88	4	P:GO:0016192; F:GO:0016787; F:GO:0140657; C:GO:0005768	P:vesicle-mediated transport; F:hydrolase activity; F:ATP-dependent activity; C:endosome	EC:3.6.1.15	Nucleoside-triphosphate phosphatase	G3DSA:1.20.58.80 (GENE3D); IPR007330 (PFAM); IPR015415 (PFAM); IPR001509 (PFAM); G3DSA:3.40.50.720 (GENE3D); IPR003959 (PFAM); G3DSA:1.10.8.60 (GENE3D); IPR027417 (G3DSA:3.40.50.GENE3D); mobidb-lite (MOBIDB_LITE); mobidb-lite (MOBIDB_LITE); PTHR23074 (PANTHER); cd19521 (CDD); IPR045253 (CDD); IPR036291 (SUPERFAMILY); IPR027417 (SUPERFAMILY); IPR036181 (SUPERFAMILY)	P:GO:0006810; P:GO:0006996; P:GO:0007033; P:GO:0009987; P:GO:0016043; P:GO:0016192; P:GO:0016197; P:GO:0046907; P:GO:0051179; P:GO:0051234; P:GO:0051641; P:GO:0051649; P:GO:0071840; F:GO:0005524; F:GO:0016887	P:transport; P:organelle organization; P:vacuole organization; P:cellular process; P:cellular component organization; P:vesicle-mediated transport; P:endosomal transport; P:intracellular transport; P:localization; P:establishment of localization; P:cellular localization; P:establishment of localization in cell; P:cellular component organization or biogenesis; F:ATP binding; F:ATP hydrolysis activ…
TRUE	[INTERPRO, BLASTED, MAPPED, GO-SLIM]	ZX.01G0107620	KAH8492919.1hypothetical protein H0E87_022246	823	20	0	92.96	2	P:GO:0006355; F:GO:0045182	P:regulation of DNA-templated transcription; F:translation regulator activity			G3DSA:1.25.40.180 (GENE3D); G3DSA:1.25.40.180 (GENE3D); IPR003891 (PFAM); mobidb-lite (MOBIDB_LITE); mobidb-lite (MOBIDB_LITE); IPR039778 (PANTHER); IPR003891 (PROSITE_PROFILES); IPR003891 (PROSITE_PROFILES); IPR003891 (PROSITE_PROFILES); IPR003891 (PROSITE_PROFILES); IPR016024 (SUPERFAMILY); IPR016024 (SUPERFAMILY); IPR016024 (SUPERFAMILY); IPR016024 (SUPERFAMILY)	P:GO:0045892	P:negative regulation of DNA-templated transcription
TRUE	[INTERPRO, BLASTED, MAPPED, GO-SLIM]	ZX.01G0110510	XP_048231473.1regulator of nonsense transcripts UPF2	1229	20	0	85.59	3	P:GO:0016071; F:GO:0003723; C:GO:0005634	P:mRNA metabolic process; F:RNA binding; C:nucleus			G3DSA:1.25.40.180 (GENE3D); G3DSA:1.25.40.180 (GENE3D); IPR007193 (PFAM); IPR003890 (PFAM); G3DSA:1.25.40.180 (GENE3D); G3DSA:4.10.80.160 (GENE3D); mobidb-lite (MOBIDB_LITE); mobidb-lite (MOBIDB_LITE); mobidb-lite (MOBIDB_LITE); mobidb-lite (MOBIDB_LITE); mobidb-lite (MOBIDB_LITE); mobidb-lite (MOBIDB_LITE); mobidb-lite (MOBIDB_LITE); mobidb-lite (MOBIDB_LITE); mobidb-lite (MOBIDB_LITE); mobidb-l…	P:GO:0000184; P:GO:0000956; P:GO:0006139; P:GO:0006401; P:GO:0006402; P:GO:0006725; P:GO:0006807; P:GO:0008152; P:GO:0009056; P:GO:0009057; P:GO:0009892; P:GO:0009987; P:GO:0010467; P:GO:0010468; P:GO:0010605; P:GO:0010629; P:GO:0016070; P:GO:0016071; P:GO:0019222; P:GO:0019439; P:GO:0034641; P:GO:0034655; P:GO:0043170; P:GO:0044237; P:GO:0044238; P:GO:0044248; P:GO:0044260; P:GO:0044265; P:GO:00…	P:nuclear-transcribed mRNA catabolic process, nonsense-mediated decay; P:nuclear-transcribed mRNA catabolic process; P:nucleobase-containing compound metabolic process; P:RNA catabolic process; P:mRNA catabolic process; P:cellular aromatic compound metabolic process; P:nitrogen compound metabolic process; P:metabolic process; P:catabolic process; P:macromolecule catabolic process; P:negative regu…
TRUE	[INTERPRO, BLASTED, MAPPED, GO-SLIM]	ZX.08G0014260	TXG52895.1hypothetical protein EZV62_022064	410	20	4.07e-158	70.45	5	P:GO:0002181; P:GO:0065003; F:GO:0045182; F:GO:0098772; C:GO:0005829	P:cytoplasmic translation; P:protein-containing complex assembly; F:translation regulator activity; F:molecular function regulator activity; C:cytosol			G3DSA:1.25.40.180 (GENE3D); IPR003307 (PFAM); G3DSA:3.30.30.170 (GENE3D); G3DSA:2.20.25.350 (GENE3D); IPR002735 (PFAM); mobidb-lite (MOBIDB_LITE); mobidb-lite (MOBIDB_LITE); IPR045196 (PANTHER); IPR003307 (PROSITE_PROFILES); cd11561 (CDD); IPR016190 (SUPERFAMILY); IPR016189 (SUPERFAMILY); IPR016024 (SUPERFAMILY)	P:GO:0002181; P:GO:0002183; P:GO:0006412; P:GO:0006413; P:GO:0006414; P:GO:0006518; P:GO:0006807; P:GO:0008152; P:GO:0009058; P:GO:0009059; P:GO:0009987; P:GO:0010467; P:GO:0016043; P:GO:0019538; P:GO:0019538; P:GO:0022607; P:GO:0022613; P:GO:0022618; P:GO:0034641; P:GO:0034645; P:GO:0043043; P:GO:0043170; P:GO:0043603; P:GO:0043604; P:GO:0043933; P:GO:0044085; P:GO:0044237; P:GO:0044238; P:GO:00…	P:cytoplasmic translation; P:cytoplasmic translational initiation; P:translation; P:translational initiation; P:translational elongation; P:peptide metabolic process; P:nitrogen compound metabolic process; P:metabolic process; P:biosynthetic process; P:macromolecule biosynthetic process; P:cellular process; P:gene expression; P:cellular component organization; P:protein metabolic process; P:prote…
TRUE	[INTERPRO, BLASTED, MAPPED, GO-SLIM]	ZX.04G0031410	XP_006376044.1uncharacterized protein LOC18104231	411	20	1.03e-281	97.8	1	F:GO:0045182	F:translation regulator activity			G3DSA:1.25.40.180 (GENE3D); IPR003307 (PFAM); PTHR14208 (PANTHER); IPR003307 (PROSITE_PROFILES); IPR043510 (CDD); IPR016024 (SUPERFAMILY)	F:GO:0005515; C:GO:0005622; C:GO:0005737; C:GO:0016020; C:GO:0110165	F:protein binding; C:intracellular anatomical structure; C:cytoplasm; C:membrane; C:cellular anatomical entity
TRUE	[INTERPRO, BLASTED, MAPPED, GO-SLIM]	ZX.01G0020070	KDP28894.1hypothetical protein JCGZ_14665	1675	20	0	68.27	1	F:GO:0003723	F:RNA binding			G3DSA:1.25.40.180 (GENE3D); IPR003890 (PFAM); mobidb-lite (MOBIDB_LITE); mobidb-lite (MOBIDB_LITE); mobidb-lite (MOBIDB_LITE); mobidb-lite (MOBIDB_LITE); mobidb-lite (MOBIDB_LITE); mobidb-lite (MOBIDB_LITE); mobidb-lite (MOBIDB_LITE); mobidb-lite (MOBIDB_LITE); mobidb-lite (MOBIDB_LITE); mobidb-lite (MOBIDB_LITE); mobidb-lite (MOBIDB_LITE); mobidb-lite (MOBIDB_LITE); mobidb-lite (MOBIDB_LITE); mo…	F:GO:0003676; F:GO:0003723; F:GO:0003729; F:GO:0003743; F:GO:0005488; F:GO:0005515; F:GO:0008135; F:GO:0045182; F:GO:0090079; F:GO:0097159; F:GO:1901363; C:GO:0005622; C:GO:0005737; C:GO:0032991; C:GO:0110165	F:nucleic acid binding; F:RNA binding; F:mRNA binding; F:translation initiation factor activity; F:binding; F:protein binding; F:translation factor activity, RNA binding; F:translation regulator activity; F:translation regulator activity, nucleic acid binding; F:organic cyclic compound binding; F:heterocyclic compound binding; C:intracellular anatomical structure; C:cytoplasm; C:protein-containin…
TRUE	[INTERPRO, BLASTED, MAPPED, GO-SLIM]	ZX.03G0026990	XP_002324526.1eukaryotic translation initiation factor	329	20	2.53e-107	63.44	1	F:GO:0003723	F:RNA binding			G3DSA:1.25.40.180 (GENE3D); mobidb-lite (MOBIDB_LITE); mobidb-lite (MOBIDB_LITE); mobidb-lite (MOBIDB_LITE); mobidb-lite (MOBIDB_LITE); IPR045208 (PANTHER); IPR016024 (SUPERFAMILY)	F:GO:0003676; F:GO:0003723; F:GO:0003729; F:GO:0003743; F:GO:0005488; F:GO:0008135; F:GO:0045182; F:GO:0090079; F:GO:0097159; F:GO:1901363; C:GO:0005622; C:GO:0005737; C:GO:0032991; C:GO:0110165	F:nucleic acid binding; F:RNA binding; F:mRNA binding; F:translation initiation factor activity; F:binding; F:translation factor activity, RNA binding; F:translation regulator activity; F:translation regulator activity, nucleic acid binding; F:organic cyclic compound binding; F:heterocyclic compound binding; C:intracellular anatomical structure; C:cytoplasm; C:protein-containing complex; C:cellul…
TRUE	[INTERPRO, BLASTED, MAPPED, GO-SLIM]	ZX.01G0100380	XP_002528694.1vacuolar-sorting receptor 1	217	20	2.56e-114	86.08	8	P:GO:0006886; P:GO:0016192; P:GO:0030163; P:GO:0036211; F:GO:0016740; F:GO:0140096; C:GO:0005768; C:GO:0005794	P:intracellular protein transport; P:vesicle-mediated transport; P:protein catabolic process; P:protein modification process; F:transferase activity; F:catalytic activity, acting on a protein; C:endosome; C:Golgi apparatus	EC:2	Transferases	G3DSA:2.10.25.10 (GENE3D); PTHR24034 (PANTHER); cd00054 (CDD)	no GO terms	no GO terms
TRUE	[INTERPRO, BLASTED, MAPPED, ANNOTATED]	ZX.01G0108090	CAI0446488.1unnamed protein product	266	20	1.32e-108	88.89	1	C:GO:0005737	C:cytoplasm			G3DSA:2.160.10.10 (GENE3D); PTHR13061 (PANTHER); cd04645 (CDD); IPR011004 (SUPERFAMILY)	no GO terms	no GO terms
TRUE	[INTERPRO, BLASTED, MAPPED]	ZX.03G0018260	GFY94440.1hypothetical protein Acr_09g0008860	342	20	2.39e-58	43.56	1	C:GO:0005576	C:extracellular region			G3DSA:2.170.15.10 (GENE3D); G3DSA:2.80.10.50 (GENE3D); IPR008998 (PFAM); PTHR39244 (PANTHER); cd20216 (CDD); SSF56973 (SUPERFAMILY); IPR036242 (SUPERFAMILY)	no GO terms	no GO terms
TRUE	[INTERPRO, BLASTED, MAPPED]	ZX.01G0056930	KAI9075251.1hypothetical protein K1719_042792	703	20	1.95e-49	41.38	2	F:GO:0030246; C:GO:0005576	F:carbohydrate binding; C:extracellular region			G3DSA:2.170.15.10 (GENE3D); G3DSA:2.80.10.50 (GENE3D); IPR008998 (PFAM); PTHR39244 (PANTHER); IPR036242 (SUPERFAMILY); SSF56973 (SUPERFAMILY); SSF56973 (SUPERFAMILY); IPR036242 (SUPERFAMILY)	no GO terms	no GO terms
TRUE	[INTERPRO, BLASTED, MAPPED]	ZX.01G0058150	GFY94439.1hypothetical protein Acr_09g0008850	330	20	4.89e-58	44.19	1	C:GO:0005576	C:extracellular region			G3DSA:2.170.15.10 (GENE3D); IPR008998 (PFAM); G3DSA:2.80.10.50 (GENE3D); PTHR39244 (PANTHER); cd20216 (CDD); SSF56973 (SUPERFAMILY); IPR036242 (SUPERFAMILY)	no GO terms	no GO terms
TRUE	[INTERPRO, BLASTED, MAPPED, GO-SLIM]	ZX.01G0102500	XP_002526275.1protein argonaute 1	1186	20	0	92.88	9	P:GO:0031047; P:GO:0098542; F:GO:0003723; F:GO:0016740; F:GO:0016787; F:GO:0044183; F:GO:0045182; F:GO:0140098; F:GO:0140657	P:regulatory ncRNA-mediated gene silencing; P:defense response to other organism; F:RNA binding; F:transferase activity; F:hydrolase activity; F:protein folding chaperone; F:translation regulator activity; F:catalytic activity, acting on RNA; F:ATP-dependent activity	EC:3.1; EC:2	Acting on ester bonds; Transferases	G3DSA:2.170.260.10 (GENE3D); IPR014811 (PFAM); IPR036397 (G3DSA:3.30.420.GENE3D); IPR024357 (PFAM); IPR003165 (PFAM); IPR032472 (PFAM); IPR032474 (PFAM); IPR003100 (PFAM); IPR032473 (PFAM); G3DSA:3.40.50.2300 (GENE3D); mobidb-lite (MOBIDB_LITE); mobidb-lite (MOBIDB_LITE); mobidb-lite (MOBIDB_LITE); mobidb-lite (MOBIDB_LITE); mobidb-lite (MOBIDB_LITE); PTHR22891 (PANTHER); IPR003165 (PROSITE_PROFI…	P:GO:0008152; P:GO:0009892; P:GO:0010467; P:GO:0010468; P:GO:0010605; P:GO:0010608; P:GO:0010629; P:GO:0016441; P:GO:0019222; P:GO:0031047; P:GO:0035194; P:GO:0043170; P:GO:0048519; P:GO:0050789; P:GO:0060255; P:GO:0065007; P:GO:0071704; F:GO:0003676; F:GO:0005515; C:GO:0005622; C:GO:0005737; C:GO:0110165	P:metabolic process; P:negative regulation of metabolic process; P:gene expression; P:regulation of gene expression; P:negative regulation of macromolecule metabolic process; P:post-transcriptional regulation of gene expression; P:negative regulation of gene expression; P:post-transcriptional gene silencing; P:regulation of metabolic process; P:regulatory ncRNA-mediated gene silencing; P:regulato…
TRUE	[INTERPRO, BLASTED, MAPPED, GO-SLIM]	ZX.01G0028240	XP_030974331.1phosphoenolpyruvate carboxykinase (ATP)-like	663	20	0	92.52	4	P:GO:0005975; F:GO:0016740; F:GO:0016829; C:GO:0005829	P:carbohydrate metabolic process; F:transferase activity; F:lyase activity; C:cytosol	EC:4.1.1.49; EC:2.7; EC:4.1.1.32	Phosphoenolpyruvate carboxykinase (ATP); Transferring phosphorus-containing groups; Phosphoenolpyruvate carboxykinase (GTP)	G3DSA:2.170.8.10 (GENE3D); IPR001272 (TIGRFAM); IPR001272 (PFAM); IPR013035 (G3DSA:3.90.228.GENE3D); IPR008210 (G3DSA:3.40.449.GENE3D); mobidb-lite (MOBIDB_LITE); mobidb-lite (MOBIDB_LITE); mobidb-lite (MOBIDB_LITE); mobidb-lite (MOBIDB_LITE); IPR001272 (PANTHER); IPR001272 (HAMAP); IPR001272 (CDD); SSF53795 (SUPERFAMILY); IPR008210 (SUPERFAMILY)	P:GO:0005975; P:GO:0005996; P:GO:0006006; P:GO:0006094; P:GO:0008152; P:GO:0009058; P:GO:0016051; P:GO:0019318; P:GO:0019319; P:GO:0044238; P:GO:0044281; P:GO:0044283; P:GO:0071704; P:GO:1901576; F:GO:0003824; F:GO:0004611; F:GO:0004612; F:GO:0005524; F:GO:0016829; F:GO:0016830; F:GO:0016831; F:GO:0017076; C:GO:0005622; C:GO:0005737; C:GO:0005829; C:GO:0110165	P:carbohydrate metabolic process; P:monosaccharide metabolic process; P:glucose metabolic process; P:gluconeogenesis; P:metabolic process; P:biosynthetic process; P:carbohydrate biosynthetic process; P:hexose metabolic process; P:hexose biosynthetic process; P:primary metabolic process; P:small molecule metabolic process; P:small molecule biosynthetic process; P:organic substance metabolic proces…
TRUE	[INTERPRO, BLASTED, MAPPED, GO-SLIM]	ZX.08G0013580	XP_012067870.1multifunctional methyltransferase subunit TRM112 homolog A	98	20	3.39e-15	91.25	4	P:GO:0006399; P:GO:0036211; P:GO:0042254; F:GO:0016740	P:tRNA metabolic process; P:protein modification process; P:ribosome biogenesis; F:transferase activity	EC:2.1.1	Transferring one-carbon groups	G3DSA:2.20.25.10 (GENE3D); IPR039127 (PANTHER)	P:GO:0000154; P:GO:0001510; P:GO:0006139; P:GO:0006364; P:GO:0006396; P:GO:0006399; P:GO:0006400; P:GO:0006479; P:GO:0006725; P:GO:0006807; P:GO:0008033; P:GO:0008152; P:GO:0008213; P:GO:0009451; P:GO:0009987; P:GO:0010467; P:GO:0016070; P:GO:0016072; P:GO:0019538; P:GO:0019538; P:GO:0022613; P:GO:0030488; P:GO:0031167; P:GO:0032259; P:GO:0034470; P:GO:0034641; P:GO:0034660; P:GO:0036211; P:GO:00…	P:rRNA modification; P:RNA methylation; P:nucleobase-containing compound metabolic process; P:rRNA processing; P:RNA processing; P:tRNA metabolic process; P:tRNA modification; P:protein methylation; P:cellular aromatic compound metabolic process; P:nitrogen compound metabolic process; P:tRNA processing; P:metabolic process; P:protein alkylation; P:RNA modification; P:cellular process; P:gene expr…
TRUE	[INTERPRO, BLASTED, MAPPED, ANNOTATED]	ZX.01G0108570	XP_021616460.1uncharacterized protein LOC110617775	176	20	2.14e-75	74	2	F:GO:0046872; C:GO:0016020	F:metal ion binding; C:membrane			G3DSA:2.20.28.10 (GENE3D); PTHR48136 (PANTHER); IPR024934 (PROSITE_PROFILES); SSF57802 (SUPERFAMILY)	F:GO:0005506	F:iron ion binding
TRUE	[INTERPRO, BLASTED, MAPPED, GO-SLIM]	ZX.02G0015520	XP_015576607.2pre-mRNA-processing protein 40A isoform X4	1095	20	0	66.59	2	P:GO:0016071; C:GO:0005634	P:mRNA metabolic process; C:nucleus			G3DSA:2.20.70.10 (GENE3D); IPR002713 (PFAM); IPR036517 (G3DSA:1.10.10.GENE3D); IPR001202 (PFAM); IPR036517 (G3DSA:1.10.10.GENE3D); G3DSA:2.20.70.10 (GENE3D); IPR036517 (G3DSA:1.10.10.GENE3D); mobidb-lite (MOBIDB_LITE); mobidb-lite (MOBIDB_LITE); mobidb-lite (MOBIDB_LITE); mobidb-lite (MOBIDB_LITE); IPR039726 (PANTHER); IPR002713 (PROSITE_PROFILES); IPR002713 (PROSITE_PROFILES); IPR001202 (PROSITE…	P:GO:0000375; P:GO:0000377; P:GO:0000398; P:GO:0006139; P:GO:0006396; P:GO:0006397; P:GO:0006725; P:GO:0006807; P:GO:0008152; P:GO:0008380; P:GO:0009987; P:GO:0010467; P:GO:0016070; P:GO:0016071; P:GO:0034641; P:GO:0043170; P:GO:0044237; P:GO:0044238; P:GO:0045292; P:GO:0046483; P:GO:0071704; P:GO:0090304; P:GO:1901360; F:GO:0003676; F:GO:0003723; F:GO:0005488; F:GO:0005515; F:GO:0097159; F:GO:19…	P:RNA splicing, via transesterification reactions; P:RNA splicing, via transesterification reactions with bulged adenosine as nucleophile; P:mRNA splicing, via spliceosome; P:nucleobase-containing compound metabolic process; P:RNA processing; P:mRNA processing; P:cellular aromatic compound metabolic process; P:nitrogen compound metabolic process; P:metabolic process; P:RNA splicing; P:cellular pr…
TRUE	[INTERPRO, BLASTED, MAPPED, GO-SLIM]	ZX.01G0033760	KAH8496745.1hypothetical protein H0E87_019481	701	20	1e-141	79.37	1	F:GO:0016853	F:isomerase activity	EC:5	Isomerases	G3DSA:2.30.30.100 (GENE3D); G3DSA:3.10.310.10 (GENE3D); IPR006121 (PFAM); IPR003719 (PFAM); IPR003719 (TIGRFAM); G3DSA:3.10.310.10 (GENE3D); G3DSA:3.30.70.100 (GENE3D); mobidb-lite (MOBIDB_LITE); mobidb-lite (MOBIDB_LITE); mobidb-lite (MOBIDB_LITE); IPR003719 (PANTHER); IPR006121 (PROSITE_PROFILES); IPR006121 (CDD); IPR036163 (SUPERFAMILY); SSF54506 (SUPERFAMILY)	P:GO:0009058; F:GO:0003824; F:GO:0016853; F:GO:0046872; C:GO:0005622; C:GO:0005737; C:GO:0110165	P:biosynthetic process; F:catalytic activity; F:isomerase activity; F:metal ion binding; C:intracellular anatomical structure; C:cytoplasm; C:cellular anatomical entity
TRUE	[INTERPRO, BLASTED, MAPPED, GO-SLIM]	ZX.08G0010830	XP_021889077.1sm-like protein LSM3A	97	20	9.62e-59	98.87	3	P:GO:0016071; F:GO:0003723; C:GO:0005634	P:mRNA metabolic process; F:RNA binding; C:nucleus			G3DSA:2.30.30.100 (GENE3D); IPR001163 (PFAM); IPR040002 (PANTHER); IPR034105 (CDD); IPR010920 (SUPERFAMILY)	P:GO:0000375; P:GO:0000377; P:GO:0000398; P:GO:0006139; P:GO:0006396; P:GO:0006397; P:GO:0006725; P:GO:0006807; P:GO:0006996; P:GO:0008152; P:GO:0008380; P:GO:0009987; P:GO:0010467; P:GO:0016043; P:GO:0016070; P:GO:0016071; P:GO:0022607; P:GO:0033962; P:GO:0034641; P:GO:0043170; P:GO:0044085; P:GO:0044237; P:GO:0044238; P:GO:0046483; P:GO:0070925; P:GO:0071704; P:GO:0071840; P:GO:0090304; P:GO:01…	P:RNA splicing, via transesterification reactions; P:RNA splicing, via transesterification reactions with bulged adenosine as nucleophile; P:mRNA splicing, via spliceosome; P:nucleobase-containing compound metabolic process; P:RNA processing; P:mRNA processing; P:cellular aromatic compound metabolic process; P:nitrogen compound metabolic process; P:organelle organization; P:metabolic process; P:R…
TRUE	[INTERPRO, BLASTED, MAPPED, GO-SLIM]	ZX.06G0010730	GFP93114.1sm-like protein lsm7	167	20	7.39e-51	59	1	C:GO:0005634	C:nucleus			G3DSA:2.30.30.100 (GENE3D); IPR001163 (PFAM); IPR044641 (PANTHER); IPR017132 (CDD); IPR010920 (SUPERFAMILY)	P:GO:0000398; P:GO:0000956; F:GO:0003676; F:GO:0003723; F:GO:0005488; F:GO:0097159; F:GO:1901363; C:GO:0000974; C:GO:0005622; C:GO:0005634; C:GO:0005681; C:GO:0005682; C:GO:0005684; C:GO:0005685; C:GO:0005686; C:GO:0005688; C:GO:0005689; C:GO:0016020; C:GO:0030532; C:GO:0032991; C:GO:0043226; C:GO:0043227; C:GO:0043229; C:GO:0043231; C:GO:0071004; C:GO:0071013; C:GO:0097525; C:GO:0097526; C:GO:01…	P:mRNA splicing, via spliceosome; P:nuclear-transcribed mRNA catabolic process; F:nucleic acid binding; F:RNA binding; F:binding; F:organic cyclic compound binding; F:heterocyclic compound binding; C:Prp19 complex; C:intracellular anatomical structure; C:nucleus; C:spliceosomal complex; C:U5 snRNP; C:U2-type spliceosomal complex; C:U1 snRNP; C:U2 snRNP; C:U6 snRNP; C:U12-type spliceosomal complex…
TRUE	[INTERPRO, BLASTED, MAPPED, GO-SLIM]	ZX.05G0014030	KAG6594403.1Small nuclear ribonucleoprotein-associated protein B', partial	268	20	2.37e-79	85.89	3	P:GO:0016071; F:GO:0003723; C:GO:0005634	P:mRNA metabolic process; F:RNA binding; C:nucleus			G3DSA:2.30.30.100 (GENE3D); IPR001163 (PFAM); PTHR10701 (PANTHER); cd01717 (CDD); IPR010920 (SUPERFAMILY)	P:GO:0000375; P:GO:0000377; P:GO:0000398; P:GO:0006139; P:GO:0006396; P:GO:0006397; P:GO:0006725; P:GO:0006807; P:GO:0008152; P:GO:0008380; P:GO:0009987; P:GO:0010467; P:GO:0016070; P:GO:0016071; P:GO:0034641; P:GO:0043170; P:GO:0044237; P:GO:0044238; P:GO:0046483; P:GO:0071704; P:GO:0090304; P:GO:1901360; C:GO:0000974; C:GO:0005622; C:GO:0005634; C:GO:0005681; C:GO:0005682; C:GO:0005684; C:GO:00…	P:RNA splicing, via transesterification reactions; P:RNA splicing, via transesterification reactions with bulged adenosine as nucleophile; P:mRNA splicing, via spliceosome; P:nucleobase-containing compound metabolic process; P:RNA processing; P:mRNA processing; P:cellular aromatic compound metabolic process; P:nitrogen compound metabolic process; P:metabolic process; P:RNA splicing; P:cellular pr…
TRUE	[INTERPRO, BLASTED, MAPPED, GO-SLIM]	ZX.05G0007270	KAB5527444.1hypothetical protein DKX38_021291	1060	20	0	72.31	5	P:GO:0006281; P:GO:0016071; F:GO:0016787; F:GO:0140657; C:GO:0005634	P:DNA repair; P:mRNA metabolic process; F:hydrolase activity; F:ATP-dependent activity; C:nucleus	EC:3.6.1.15	Nucleoside-triphosphate phosphatase	G3DSA:2.30.30.100 (GENE3D); IPR042120 (G3DSA:3.30.1540.GENE3D); IPR002099 (TIGRFAM); IPR001163 (PFAM); IPR013507 (PFAM); IPR014790 (PFAM); IPR036890 (G3DSA:3.30.565.GENE3D); IPR014721 (G3DSA:3.30.230.GENE3D); mobidb-lite (MOBIDB_LITE); mobidb-lite (MOBIDB_LITE); mobidb-lite (MOBIDB_LITE); mobidb-lite (MOBIDB_LITE); mobidb-lite (MOBIDB_LITE); IPR038973 (PANTHER); cd03484 (CDD); cd16926 (CDD); IPR0…	P:GO:0000398; P:GO:0000956; P:GO:0006139; P:GO:0006259; P:GO:0006281; P:GO:0006298; P:GO:0006725; P:GO:0006807; P:GO:0006950; P:GO:0006974; P:GO:0008152; P:GO:0009987; P:GO:0033554; P:GO:0034641; P:GO:0043170; P:GO:0044237; P:GO:0044238; P:GO:0044260; P:GO:0046483; P:GO:0050896; P:GO:0051716; P:GO:0071704; P:GO:0090304; P:GO:1901360; F:GO:0003824; F:GO:0005524; F:GO:0016462; F:GO:0016787; F:GO:00…	P:mRNA splicing, via spliceosome; P:nuclear-transcribed mRNA catabolic process; P:nucleobase-containing compound metabolic process; P:DNA metabolic process; P:DNA repair; P:mismatch repair; P:cellular aromatic compound metabolic process; P:nitrogen compound metabolic process; P:response to stress; P:DNA damage response; P:metabolic process; P:cellular process; P:cellular response to stress; P:cel…
TRUE	[INTERPRO, BLASTED, MAPPED, GO-SLIM]	ZX.04G0033920	KAH8480646.1hypothetical protein H0E87_030785	436	20	3.02e-174	84.83	2	F:GO:0003677; F:GO:0003723	F:DNA binding; F:RNA binding			G3DSA:2.30.30.1190 (GENE3D); G3DSA:4.10.1000.10 (GENE3D); IPR000571 (PFAM); G3DSA:4.10.1000.10 (GENE3D); mobidb-lite (MOBIDB_LITE); PTHR12506 (PANTHER); IPR000571 (PROSITE_PROFILES); IPR000571 (PROSITE_PROFILES); IPR000571 (PROSITE_PROFILES); IPR000571 (PROSITE_PROFILES); IPR000571 (PROSITE_PROFILES); IPR036855 (SUPERFAMILY); IPR036855 (SUPERFAMILY); IPR036855 (SUPERFAMILY); IPR036855 (SUPERFAMIL…	F:GO:0003676; F:GO:0003723; F:GO:0003729; F:GO:0005488; F:GO:0046872; F:GO:0097159; F:GO:1901363	F:nucleic acid binding; F:RNA binding; F:mRNA binding; F:binding; F:metal ion binding; F:organic cyclic compound binding; F:heterocyclic compound binding
TRUE	[INTERPRO, BLASTED]	ZX.08G0023260	XP_021649491.1uncharacterized protein LOC110641909	1029	20	1.85e-246	60.45						G3DSA:2.30.30.140 (GENE3D); IPR000313 (PFAM); mobidb-lite (MOBIDB_LITE); mobidb-lite (MOBIDB_LITE); mobidb-lite (MOBIDB_LITE); mobidb-lite (MOBIDB_LITE); mobidb-lite (MOBIDB_LITE); mobidb-lite (MOBIDB_LITE); mobidb-lite (MOBIDB_LITE); mobidb-lite (MOBIDB_LITE); mobidb-lite (MOBIDB_LITE); mobidb-lite (MOBIDB_LITE); mobidb-lite (MOBIDB_LITE); mobidb-lite (MOBIDB_LITE); mobidb-lite (MOBIDB_LITE); PT…	no GO terms	no GO terms
TRUE	[INTERPRO, BLASTED, MAPPED]	ZX.01G0089040	XP_021620808.1uncharacterized protein LOC110621068	860	20	1.91e-215	60.23	3	P:GO:0016310; F:GO:0003676; F:GO:0016301	P:phosphorylation; F:nucleic acid binding; F:kinase activity			G3DSA:2.30.30.140 (GENE3D); IPR000313 (PFAM); mobidb-lite (MOBIDB_LITE); mobidb-lite (MOBIDB_LITE); mobidb-lite (MOBIDB_LITE); mobidb-lite (MOBIDB_LITE); mobidb-lite (MOBIDB_LITE); mobidb-lite (MOBIDB_LITE); mobidb-lite (MOBIDB_LITE); mobidb-lite (MOBIDB_LITE); mobidb-lite (MOBIDB_LITE); PTHR42851 (PANTHER); IPR000313 (PROSITE_PROFILES); cd05162 (CDD); SSF63748 (SUPERFAMILY)	no GO terms	no GO terms
TRUE	[INTERPRO, BLASTED, MAPPED, GO-SLIM]	ZX.09G0023610	XP_011040160.1PREDICTED: sister chromatid cohesion protein PDS5 homolog A-like isoform X2	1665	20	0	80.86	4	P:GO:0006310; P:GO:0007059; P:GO:0140014; C:GO:0005634	P:DNA recombination; P:chromosome segregation; P:mitotic nuclear division; C:nucleus			G3DSA:2.30.30.140 (GENE3D); IPR011989 (G3DSA:1.25.10.GENE3D); PF20168 (PFAM); mobidb-lite (MOBIDB_LITE); mobidb-lite (MOBIDB_LITE); mobidb-lite (MOBIDB_LITE); mobidb-lite (MOBIDB_LITE); mobidb-lite (MOBIDB_LITE); mobidb-lite (MOBIDB_LITE); mobidb-lite (MOBIDB_LITE); mobidb-lite (MOBIDB_LITE); mobidb-lite (MOBIDB_LITE); mobidb-lite (MOBIDB_LITE); mobidb-lite (MOBIDB_LITE); mobidb-lite (MOBIDB_LITE…	P:GO:0000070; P:GO:0000278; P:GO:0000280; P:GO:0000819; P:GO:0006139; P:GO:0006259; P:GO:0006281; P:GO:0006725; P:GO:0006807; P:GO:0006950; P:GO:0006974; P:GO:0006996; P:GO:0007049; P:GO:0007059; P:GO:0007062; P:GO:0007064; P:GO:0008152; P:GO:0009987; P:GO:0016043; P:GO:0022402; P:GO:0033554; P:GO:0034641; P:GO:0043170; P:GO:0044237; P:GO:0044238; P:GO:0044260; P:GO:0046483; P:GO:0048285; P:GO:00…	P:mitotic sister chromatid segregation; P:mitotic cell cycle; P:nuclear division; P:sister chromatid segregation; P:nucleobase-containing compound metabolic process; P:DNA metabolic process; P:DNA repair; P:cellular aromatic compound metabolic process; P:nitrogen compound metabolic process; P:response to stress; P:DNA damage response; P:organelle organization; P:cell cycle; P:chromosome segregati…
TRUE	[INTERPRO, BLASTED, MAPPED, GO-SLIM]	ZX.07G0000110	KAH9775116.1NAD(P)H-quinone oxidoreductase subunit S	238	20	5.06e-108	81.36	2	P:GO:0006091; P:GO:0015979	P:generation of precursor metabolites and energy; P:photosynthesis			G3DSA:2.30.30.140 (GENE3D); IPR021659 (PFAM); mobidb-lite (MOBIDB_LITE); mobidb-lite (MOBIDB_LITE); mobidb-lite (MOBIDB_LITE); IPR021659 (PANTHER)	P:GO:0009767	P:photosynthetic electron transport chain
TRUE	[INTERPRO, BLASTED, MAPPED, GO-SLIM]	ZX.01G0072030	KAG6746266.1hypothetical protein POTOM_050800	989	20	0	91.26	6	P:GO:0016071; P:GO:0031047; F:GO:0003723; F:GO:0016787; C:GO:0005634; C:GO:0005829	P:mRNA metabolic process; P:regulatory ncRNA-mediated gene silencing; F:RNA binding; F:hydrolase activity; C:nucleus; C:cytosol	EC:3.1	Acting on ester bonds	G3DSA:2.30.30.140 (GENE3D); IPR035437 (G3DSA:2.40.50.GENE3D); IPR035437 (G3DSA:2.40.50.GENE3D); IPR016071 (PFAM); IPR035437 (G3DSA:2.40.50.GENE3D); IPR035437 (G3DSA:2.40.50.GENE3D); IPR002999 (PFAM); mobidb-lite (MOBIDB_LITE); mobidb-lite (MOBIDB_LITE); mobidb-lite (MOBIDB_LITE); PTHR12302 (PANTHER); IPR016071 (PROSITE_PROFILES); IPR002999 (PROSITE_PROFILES); IPR016071 (PROSITE_PROFILES); IPR0160…	P:GO:0006139; P:GO:0006401; P:GO:0006402; P:GO:0006725; P:GO:0006807; P:GO:0008152; P:GO:0009056; P:GO:0009057; P:GO:0009892; P:GO:0009987; P:GO:0010467; P:GO:0010468; P:GO:0010605; P:GO:0010629; P:GO:0016070; P:GO:0016071; P:GO:0019222; P:GO:0019439; P:GO:0034641; P:GO:0034655; P:GO:0043170; P:GO:0044237; P:GO:0044238; P:GO:0044248; P:GO:0044260; P:GO:0044265; P:GO:0044270; P:GO:0046483; P:GO:00…	P:nucleobase-containing compound metabolic process; P:RNA catabolic process; P:mRNA catabolic process; P:cellular aromatic compound metabolic process; P:nitrogen compound metabolic process; P:metabolic process; P:catabolic process; P:macromolecule catabolic process; P:negative regulation of metabolic process; P:cellular process; P:gene expression; P:regulation of gene expression; P:negative regul…
TRUE	[INTERPRO, BLASTED, MAPPED, GO-SLIM]	ZX.02G0015040	XP_021609219.1SH3 domain-containing protein 2	371	20	1.56e-226	93.35	10	P:GO:0000910; P:GO:0016192; P:GO:0061024; P:GO:0071554; P:GO:0140014; F:GO:0008289; C:GO:0005634; C:GO:0005768; C:GO:0005829; C:GO:0005886	P:cytokinesis; P:vesicle-mediated transport; P:membrane organization; P:cell wall organization or biogenesis; P:mitotic nuclear division; F:lipid binding; C:nucleus; C:endosome; C:cytosol; C:plasma membrane			G3DSA:2.30.30.40 (GENE3D); IPR001452 (PFAM); IPR027267 (G3DSA:1.20.1270.GENE3D); PTHR14167 (PANTHER); IPR001452 (PROSITE_PROFILES); IPR036028 (SUPERFAMILY); IPR027267 (SUPERFAMILY)	F:GO:0005515	F:protein binding
TRUE	[INTERPRO, BLASTED]	ZX.02G0023110	KAF2314641.1hypothetical protein GH714_028161	353	20	1.19e-207	92.6						G3DSA:2.30.30.40 (GENE3D); IPR027267 (G3DSA:1.20.1270.GENE3D); IPR001452 (PFAM); PTHR14167 (PANTHER); IPR001452 (PROSITE_PROFILES); IPR036028 (SUPERFAMILY); IPR027267 (SUPERFAMILY)	F:GO:0005515	F:protein binding
TRUE	[INTERPRO, BLASTED, MAPPED, GO-SLIM]	ZX.01G0017810	XP_018849965.2photosystem I reaction center subunit IV, chloroplastic-like	209	20	3.05e-52	76.18	3	P:GO:0015979; C:GO:0009536; C:GO:0009579	P:photosynthesis; C:plastid; C:thylakoid			G3DSA:2.30.30.50 (GENE3D); IPR003375 (PFAM); mobidb-lite (MOBIDB_LITE); IPR003375 (PANTHER); IPR008990 (SUPERFAMILY)	P:GO:0015979; C:GO:0009522; C:GO:0009538	P:photosynthesis; C:photosystem I; C:photosystem I reaction center
TRUE	[INTERPRO, BLASTED, MAPPED, GO-SLIM]	ZX.01G0092200	YP_009353240.1ATP synthase CF1 beta subunit	513	20	0	99.56	8	P:GO:0055085; P:GO:0055086; P:GO:1901135; F:GO:0005215; F:GO:0016874; F:GO:0140657; C:GO:0009536; C:GO:0009579	P:transmembrane transport; P:nucleobase-containing small molecule metabolic process; P:carbohydrate derivative metabolic process; F:transporter activity; F:ligase activity; F:ATP-dependent activity; C:plastid; C:thylakoid	EC:7.1.3.1; EC:7.1.2.2; EC:6	H(+)-exporting diphosphatase; H(+)-transporting two-sector ATPase; Ligases	G3DSA:2.40.10.170 (GENE3D); IPR027417 (G3DSA:3.40.50.GENE3D); IPR000194 (PFAM); IPR005722 (TIGRFAM); IPR004100 (PFAM); IPR024034 (G3DSA:1.10.1140.GENE3D); PTHR15184 (PANTHER); IPR005722 (HAMAP); cd18115 (CDD); cd18110 (CDD); cd01133 (CDD); SSF47917 (SUPERFAMILY); IPR027417 (SUPERFAMILY); IPR036121 (SUPERFAMILY)	P:GO:0006091; P:GO:0006119; P:GO:0006139; P:GO:0006163; P:GO:0006164; P:GO:0006725; P:GO:0006753; P:GO:0006754; P:GO:0006793; P:GO:0006796; P:GO:0006807; P:GO:0006810; P:GO:0006811; P:GO:0006812; P:GO:0006839; P:GO:0008152; P:GO:0009058; P:GO:0009060; P:GO:0009117; P:GO:0009141; P:GO:0009142; P:GO:0009144; P:GO:0009145; P:GO:0009150; P:GO:0009152; P:GO:0009165; P:GO:0009199; P:GO:0009201; P:GO:00…	P:generation of precursor metabolites and energy; P:oxidative phosphorylation; P:nucleobase-containing compound metabolic process; P:purine nucleotide metabolic process; P:purine nucleotide biosynthetic process; P:cellular aromatic compound metabolic process; P:nucleoside phosphate metabolic process; P:ATP biosynthetic process; P:phosphorus metabolic process; P:phosphate-containing compound metab…
TRUE	[INTERPRO, BLASTED, MAPPED, GO-SLIM]	ZX.01G0090310	XP_002532324.1oxysterol-binding protein-related protein 3A	442	20	2.24e-242	82.47	4	F:GO:0005215; F:GO:0008289; C:GO:0005829; C:GO:0043226	F:transporter activity; F:lipid binding; C:cytosol; C:organelle			G3DSA:2.40.160.120 (GENE3D); IPR000648 (PFAM); mobidb-lite (MOBIDB_LITE); mobidb-lite (MOBIDB_LITE); IPR000648 (PANTHER); IPR037239 (SUPERFAMILY)	F:GO:0005215; F:GO:0005319; F:GO:0005488; F:GO:0005496; F:GO:0008289; F:GO:0032934; F:GO:0097159; C:GO:0005622; C:GO:0005737; C:GO:0005829; C:GO:0016020; C:GO:0043226; C:GO:0043227; C:GO:0043229; C:GO:0043231; C:GO:0110165	F:transporter activity; F:lipid transporter activity; F:binding; F:steroid binding; F:lipid binding; F:sterol binding; F:organic cyclic compound binding; C:intracellular anatomical structure; C:cytoplasm; C:cytosol; C:membrane; C:organelle; C:membrane-bounded organelle; C:intracellular organelle; C:intracellular membrane-bounded organelle; C:cellular anatomical entity
TRUE	[INTERPRO, BLASTED, MAPPED, GO-SLIM]	ZX.08G0010180	XP_023902064.160S ribosomal protein L3-1 isoform X1	392	20	3.33e-263	96.08	4	F:GO:0003723; F:GO:0005198; C:GO:0005829; C:GO:0005840	F:RNA binding; F:structural molecule activity; C:cytosol; C:ribosome			G3DSA:2.40.30.10 (GENE3D); G3DSA:3.30.1430.10 (GENE3D); IPR044892 (G3DSA:4.10.960.GENE3D); IPR000597 (PFAM); IPR045077 (PANTHER); IPR009000 (SUPERFAMILY)	P:GO:0000027; P:GO:0006412; P:GO:0006996; P:GO:0009987; P:GO:0016043; P:GO:0022607; P:GO:0022613; P:GO:0022618; P:GO:0042254; P:GO:0042273; P:GO:0043933; P:GO:0044085; P:GO:0065003; P:GO:0065003; P:GO:0070925; P:GO:0071826; P:GO:0071840; P:GO:0140694; F:GO:0003676; F:GO:0003723; F:GO:0003735; F:GO:0005198; F:GO:0005488; F:GO:0097159; F:GO:1901363; C:GO:0005622; C:GO:0005737; C:GO:0005829; C:GO:00…	P:ribosomal large subunit assembly; P:translation; P:organelle organization; P:cellular process; P:cellular component organization; P:cellular component assembly; P:ribonucleoprotein complex biogenesis; P:protein-RNA complex assembly; P:ribosome biogenesis; P:ribosomal large subunit biogenesis; P:protein-containing complex organization; P:cellular component biogenesis; P:protein-containing comple…
TRUE	[INTERPRO, BLASTED, MAPPED, GO-SLIM]	ZX.06G0016050	XP_011017938.1PREDICTED: 116 kDa U5 small nuclear ribonucleoprotein component	1455	20	0	81.19	4	P:GO:0016071; F:GO:0003723; F:GO:0003924; C:GO:0005634	P:mRNA metabolic process; F:RNA binding; F:GTPase activity; C:nucleus	EC:3.6.1.15	Nucleoside-triphosphate phosphatase	G3DSA:2.40.30.10 (GENE3D); IPR036259 (G3DSA:1.20.1250.GENE3D); G3DSA:3.30.70.240 (GENE3D); IPR014721 (G3DSA:3.30.230.GENE3D); IPR027417 (G3DSA:3.40.50.GENE3D); G3DSA:3.30.70.870 (GENE3D); IPR031950 (PFAM); IPR005517 (PFAM); IPR011701 (PFAM); IPR000795 (PFAM); IPR000640 (PFAM); mobidb-lite (MOBIDB_LITE); mobidb-lite (MOBIDB_LITE); mobidb-lite (MOBIDB_LITE); mobidb-lite (MOBIDB_LITE); mobidb-lite (…	P:GO:0000375; P:GO:0000377; P:GO:0000398; P:GO:0006139; P:GO:0006396; P:GO:0006397; P:GO:0006725; P:GO:0008380; P:GO:0016070; P:GO:0016071; P:GO:0046483; P:GO:0055085; P:GO:0090304; P:GO:1901360; F:GO:0003824; F:GO:0003924; F:GO:0005525; F:GO:0016462; F:GO:0016787; F:GO:0016817; F:GO:0016818; F:GO:0017069; F:GO:0017111; F:GO:0022857; C:GO:0000974; C:GO:0005622; C:GO:0005634; C:GO:0005681; C:GO:00…	P:RNA splicing, via transesterification reactions; P:RNA splicing, via transesterification reactions with bulged adenosine as nucleophile; P:mRNA splicing, via spliceosome; P:nucleobase-containing compound metabolic process; P:RNA processing; P:mRNA processing; P:cellular aromatic compound metabolic process; P:RNA splicing; P:RNA metabolic process; P:mRNA metabolic process; P:heterocycle metaboli…
TRUE	[INTERPRO, BLASTED, MAPPED, GO-SLIM]	ZX.01G0018740	XP_031272945.1uncharacterized protein LOC116131435	255	20	8.65e-134	84.55	5	P:GO:0006399; P:GO:0006520; F:GO:0016874; F:GO:0140098; C:GO:0005739	P:tRNA metabolic process; P:amino acid metabolic process; F:ligase activity; F:catalytic activity, acting on RNA; C:mitochondrion	EC:6.1.1.7	Alanine--tRNA ligase	G3DSA:2.40.30.130 (GENE3D); G3DSA:3.30.980.10 (GENE3D); IPR018164 (PFAM); PTHR43462 (PANTHER); IPR018165 (PROSITE_PROFILES); IPR009000 (SUPERFAMILY); IPR018163 (SUPERFAMILY)	P:GO:0006419; P:GO:0065007; P:GO:0065008; F:GO:0000166; F:GO:0003676; F:GO:0003824; F:GO:0004813; F:GO:0005524; F:GO:0016787; F:GO:0016788; F:GO:0052689; F:GO:0140098; F:GO:0140640	P:alanyl-tRNA aminoacylation; P:biological regulation; P:regulation of biological quality; F:nucleotide binding; F:nucleic acid binding; F:catalytic activity; F:alanine-tRNA ligase activity; F:ATP binding; F:hydrolase activity; F:hydrolase activity, acting on ester bonds; F:carboxylic ester hydrolase activity; F:catalytic activity, acting on RNA; F:catalytic activity, acting on a nucleic acid
TRUE	[INTERPRO, BLASTED, MAPPED, GO-SLIM]	ZX.08G0007180	XP_006389548.1uncharacterized protein LOC18111182	161	20	1.71e-82	84.38	2	F:GO:0005198; C:GO:0005840	F:structural molecule activity; C:ribosome			G3DSA:2.40.50.100 (GENE3D); IPR001684 (PFAM); IPR001684 (TIGRFAM); IPR001684 (PANTHER); SSF110324 (SUPERFAMILY)	P:GO:0006412; F:GO:0003735; F:GO:0005198; C:GO:0005840	P:translation; F:structural constituent of ribosome; F:structural molecule activity; C:ribosome
TRUE	[INTERPRO, BLASTED, MAPPED, GO-SLIM]	ZX.01G0083250	XP_023928335.1dihydrolipoyllysine-residue succinyltransferase component of 2-oxoglutarate dehydrogenase complex 2, mitochondrial-like	488	20	2.04e-212	78.08	8	P:GO:0006091; P:GO:0006520; P:GO:0006790; P:GO:0055086; P:GO:1901135; F:GO:0016740; F:GO:0140096; C:GO:0005739	P:generation of precursor metabolites and energy; P:amino acid metabolic process; P:sulfur compound metabolic process; P:nucleobase-containing small molecule metabolic process; P:carbohydrate derivative metabolic process; F:transferase activity; F:catalytic activity, acting on a protein; C:mitochondrion	EC:2.3.1.61	Dihydrolipoyllysine-residue succinyltransferase	G3DSA:2.40.50.100 (GENE3D); IPR006255 (TIGRFAM); IPR023213 (G3DSA:3.30.559.GENE3D); IPR001078 (PFAM); mobidb-lite (MOBIDB_LITE); mobidb-lite (MOBIDB_LITE); mobidb-lite (MOBIDB_LITE); mobidb-lite (MOBIDB_LITE); PTHR43416 (PANTHER); cd06849 (CDD); IPR011053 (SUPERFAMILY); SSF52777 (SUPERFAMILY)	P:GO:0006099; F:GO:0004149; F:GO:0016746; C:GO:0045252	P:tricarboxylic acid cycle; F:dihydrolipoyllysine-residue succinyltransferase activity; F:acyltransferase activity; C:oxoglutarate dehydrogenase complex
TRUE	[INTERPRO, BLASTED, MAPPED, GO-SLIM]	ZX.07G0014240	XP_002310927.1V-type proton ATPase catalytic subunit A	643	20	0	95.28	7	P:GO:0055085; P:GO:0055086; P:GO:1901135; F:GO:0005215; F:GO:0016874; F:GO:0140657; C:GO:0005773	P:transmembrane transport; P:nucleobase-containing small molecule metabolic process; P:carbohydrate derivative metabolic process; F:transporter activity; F:ligase activity; F:ATP-dependent activity; C:vacuole	EC:7.1.3.1; EC:7.1.2.2; EC:6	H(+)-exporting diphosphatase; H(+)-transporting two-sector ATPase; Ligases	G3DSA:2.40.50.100 (GENE3D); IPR027417 (G3DSA:3.40.50.GENE3D); IPR023366 (G3DSA:2.40.30.GENE3D); IPR004100 (PFAM); IPR005725 (TIGRFAM); IPR031686 (PFAM); IPR024034 (G3DSA:1.10.1140.GENE3D); IPR000194 (PFAM); IPR024034 (G3DSA:1.10.1140.GENE3D); IPR022878 (PANTHER); IPR022878 (HAMAP); cd18119 (CDD); cd01134 (CDD); cd18111 (CDD); SSF47917 (SUPERFAMILY); IPR036121 (SUPERFAMILY); IPR027417 (SUPERFAMILY)	P:GO:0006810; P:GO:0006811; P:GO:0006812; P:GO:0009987; P:GO:0034220; P:GO:0046034; P:GO:0051179; P:GO:0051234; P:GO:0055085; P:GO:0098655; P:GO:0098660; P:GO:0098662; P:GO:1902600; F:GO:0003824; F:GO:0005215; F:GO:0005524; F:GO:0008324; F:GO:0015075; F:GO:0015078; F:GO:0015318; F:GO:0016462; F:GO:0016787; F:GO:0016817; F:GO:0016818; F:GO:0016887; F:GO:0017111; F:GO:0022804; F:GO:0022853; F:GO:00…	P:transport; P:monoatomic ion transport; P:monoatomic cation transport; P:cellular process; P:monoatomic ion transmembrane transport; P:ATP metabolic process; P:localization; P:establishment of localization; P:transmembrane transport; P:monoatomic cation transmembrane transport; P:inorganic ion transmembrane transport; P:inorganic cation transmembrane transport; P:proton transmembrane transport; …
TRUE	[INTERPRO, BLASTED, MAPPED, GO-SLIM]	ZX.01G0072600	XP_011029909.1PREDICTED: glycine cleavage system H protein 2, mitochondrial-like	140	20	1.82e-59	85.55	4	P:GO:0006520; P:GO:0036211; P:GO:0051604; C:GO:0005739	P:amino acid metabolic process; P:protein modification process; P:protein maturation; C:mitochondrion			G3DSA:2.40.50.100 (GENE3D); IPR033753 (PFAM); IPR017453 (TIGRFAM); IPR002930 (PANTHER); IPR000089 (PROSITE_PROFILES); IPR002930 (HAMAP); IPR033753 (CDD); IPR011053 (SUPERFAMILY)	P:GO:0006082; P:GO:0006520; P:GO:0006807; P:GO:0008152; P:GO:0009056; P:GO:0009987; P:GO:0010467; P:GO:0016054; P:GO:0018193; P:GO:0018205; P:GO:0019464; P:GO:0019538; P:GO:0019538; P:GO:0019752; P:GO:0036211; P:GO:0036211; P:GO:0043170; P:GO:0043412; P:GO:0043436; P:GO:0044237; P:GO:0044238; P:GO:0044248; P:GO:0044260; P:GO:0044281; P:GO:0044282; P:GO:0046395; P:GO:0051604; P:GO:0071704; P:GO:19…	P:organic acid metabolic process; P:amino acid metabolic process; P:nitrogen compound metabolic process; P:metabolic process; P:catabolic process; P:cellular process; P:gene expression; P:organic acid catabolic process; P:peptidyl-amino acid modification; P:peptidyl-lysine modification; P:glycine decarboxylation via glycine cleavage system; P:protein metabolic process; P:protein metabolic process…
TRUE	[INTERPRO, BLASTED]	ZX.08G0042200	EEF41512.1Biotin carboxyl carrier protein of acetyl-CoA carboxylase, putative	159	20	2.42e-39	71.34						G3DSA:2.40.50.100 (GENE3D); mobidb-lite (MOBIDB_LITE); mobidb-lite (MOBIDB_LITE); PTHR47597 (PANTHER); IPR011053 (SUPERFAMILY)	no GO terms	no GO terms
TRUE	[INTERPRO, BLASTED, MAPPED, GO-SLIM]	ZX.01G0021160	KAH9760554.1Ribosomal S17 N domain-containing protein	164	20	7.84e-33	63.06	1	C:GO:0005840	C:ribosome			G3DSA:2.40.50.1000 (GENE3D); IPR032440 (PFAM); mobidb-lite (MOBIDB_LITE); IPR000266 (PANTHER)	P:GO:0006412; F:GO:0003735; F:GO:0005198; C:GO:0005622; C:GO:0005737; C:GO:0005829; C:GO:0005840; C:GO:0015935; C:GO:0022626; C:GO:0022627; C:GO:0032991; C:GO:0043226; C:GO:0043228; C:GO:0043229; C:GO:0043232; C:GO:0044391; C:GO:0110165; C:GO:1990904	P:translation; F:structural constituent of ribosome; F:structural molecule activity; C:intracellular anatomical structure; C:cytoplasm; C:cytosol; C:ribosome; C:small ribosomal subunit; C:cytosolic ribosome; C:cytosolic small ribosomal subunit; C:protein-containing complex; C:organelle; C:non-membrane-bounded organelle; C:intracellular organelle; C:intracellular non-membrane-bounded organelle; C:…
TRUE	[INTERPRO, BLASTED, MAPPED]	ZX.01G0139970	KAG6715048.1hypothetical protein I3842_05G230200	315	20	6.84e-41	56.54	6	P:GO:0006470; P:GO:0050790; F:GO:0019888; C:GO:0005634; C:GO:0005737; C:GO:0030289	P:protein dephosphorylation; P:regulation of catalytic activity; F:protein phosphatase regulator activity; C:nucleus; C:cytoplasm; C:protein phosphatase 4 complex			G3DSA:2.40.50.40 (GENE3D); IPR023780 (PFAM); mobidb-lite (MOBIDB_LITE); IPR015267 (PANTHER); IPR000953 (PROSITE_PROFILES); IPR016197 (SUPERFAMILY)	P:GO:0006470; P:GO:0006793; P:GO:0006796; P:GO:0006807; P:GO:0008152; P:GO:0009987; P:GO:0016311; P:GO:0019538; P:GO:0019538; P:GO:0036211; P:GO:0036211; P:GO:0043170; P:GO:0043412; P:GO:0044237; P:GO:0044238; P:GO:0044260; P:GO:0071704; P:GO:1901564; F:GO:0003824; F:GO:0004721; F:GO:0005488; F:GO:0005515; F:GO:0016787; F:GO:0016788; F:GO:0016791; F:GO:0019208; F:GO:0019888; F:GO:0019899; F:GO:00…	P:protein dephosphorylation; P:phosphorus metabolic process; P:phosphate-containing compound metabolic process; P:nitrogen compound metabolic process; P:metabolic process; P:cellular process; P:dephosphorylation; P:protein metabolic process; P:protein metabolic process; P:protein modification process; P:protein modification process; P:macromolecule metabolic process; P:macromolecule modification;…
TRUE	[INTERPRO, BLASTED, MAPPED, GO-SLIM]	ZX.02G0020830	XP_038706568.1xyloglucan endotransglucosylase/hydrolase protein 31-like	297	20	5.15e-176	86.67	5	P:GO:0005975; P:GO:0071554; F:GO:0016740; F:GO:0016787; C:GO:0005576	P:carbohydrate metabolic process; P:cell wall organization or biogenesis; F:transferase activity; F:hydrolase activity; C:extracellular region	EC:2.4.1.207; EC:3.2.1	Xyloglucan:xyloglucosyl transferase; Glycosylases	G3DSA:2.60.120.200 (GENE3D); IPR000757 (PFAM); IPR010713 (PFAM); IPR044791 (PANTHER); IPR000757 (PROSITE_PROFILES); IPR013320 (SUPERFAMILY)	P:GO:0005975; P:GO:0006073; F:GO:0004553; F:GO:0016762; C:GO:0005618; C:GO:0048046	P:carbohydrate metabolic process; P:obsolete cellular glucan metabolic process; F:hydrolase activity, hydrolyzing O-glycosyl compounds; F:xyloglucan:xyloglucosyl transferase activity; C:cell wall; C:apoplast
TRUE	[INTERPRO, BLASTED]	ZX.04G0004470	NP_001310676.1uncharacterized protein LOC8278573 precursor	367	20	2.42e-225	91.7						G3DSA:2.60.120.260 (GENE3D); IPR006946 (PFAM); PTHR31265 (PANTHER); PS51257 (PROSITE_PROFILES); IPR008979 (SUPERFAMILY)	C:GO:0005618; C:GO:0030312; C:GO:0071944; C:GO:0110165	C:cell wall; C:external encapsulating structure; C:cell periphery; C:cellular anatomical entity
TRUE	[INTERPRO, BLASTED, MAPPED, GO-SLIM]	ZX.02G0020680	KAI3471984.1hypothetical protein Pfo_028672	104	20	2.38e-36	74.38	4	P:GO:0006355; P:GO:0022414; P:GO:0048856; C:GO:0005730	P:regulation of DNA-templated transcription; P:reproductive process; P:anatomical structure development; C:nucleolus			G3DSA:2.60.120.340 (GENE3D); IPR041232 (PFAM); IPR036824 (SUPERFAMILY)	no GO terms	no GO terms
TRUE	[INTERPRO, BLASTED, MAPPED, GO-SLIM]	ZX.09G0007200	KAF2323561.1hypothetical protein GH714_036122	180	20	2.46e-87	87.65	2	P:GO:0005975; F:GO:0016787	P:carbohydrate metabolic process; F:hydrolase activity	EC:3.2.1	Glycosylases	G3DSA:2.60.120.560 (GENE3D); IPR013189 (PFAM); PTHR31953 (PANTHER); IPR013320 (SUPERFAMILY)	no GO terms	no GO terms
TRUE	[INTERPRO, BLASTED, MAPPED, GO-SLIM]	ZX.06G0025330	XP_021658053.1probable prolyl 4-hydroxylase 9 isoform X2	321	20	1.51e-153	76.57	4	P:GO:0036211; F:GO:0016491; F:GO:0140096; C:GO:0005783	P:protein modification process; F:oxidoreductase activity; F:catalytic activity, acting on a protein; C:endoplasmic reticulum	EC:1.14.11.2	Procollagen-proline 4-dioxygenase	G3DSA:2.60.120.620 (GENE3D); IPR044862 (PFAM); IPR045054 (PANTHER); IPR005123 (PROSITE_PROFILES)	P:GO:0006807; P:GO:0008152; P:GO:0009987; P:GO:0018126; P:GO:0018193; P:GO:0019538; P:GO:0019538; P:GO:0036211; P:GO:0036211; P:GO:0043170; P:GO:0043412; P:GO:0044237; P:GO:0044238; P:GO:0044260; P:GO:0071704; P:GO:1901564; F:GO:0003824; F:GO:0016491; F:GO:0140096; C:GO:0005622; C:GO:0005737; C:GO:0005773; C:GO:0005783; C:GO:0005886; C:GO:0012505; C:GO:0016020; C:GO:0043226; C:GO:0043227; C:GO:00…	P:nitrogen compound metabolic process; P:metabolic process; P:cellular process; P:protein hydroxylation; P:peptidyl-amino acid modification; P:protein metabolic process; P:protein metabolic process; P:protein modification process; P:protein modification process; P:macromolecule metabolic process; P:macromolecule modification; P:cellular metabolic process; P:primary metabolic process; P:obsolete c…
TRUE	[INTERPRO, BLASTED, MAPPED]	ZX.01G0049320	XP_012072836.1lysine-specific demethylase JMJ25 isoform X4	1047	20	3.97E-315	70.46	3	P:GO:0033169; F:GO:0032454; C:GO:0005634	P:histone H3-K9 demethylation; F:histone H3K9 demethylase activity; C:nucleus			G3DSA:2.60.120.650 (GENE3D); IPR003347 (PFAM); mobidb-lite (MOBIDB_LITE); mobidb-lite (MOBIDB_LITE); mobidb-lite (MOBIDB_LITE); mobidb-lite (MOBIDB_LITE); mobidb-lite (MOBIDB_LITE); mobidb-lite (MOBIDB_LITE); IPR045109 (PANTHER); IPR001841 (PROSITE_PROFILES); IPR003347 (PROSITE_PROFILES); cd02208 (CDD); SSF51197 (SUPERFAMILY)	P:GO:0006139; P:GO:0006351; P:GO:0006355; P:GO:0006357; P:GO:0006366; P:GO:0006482; P:GO:0006725; P:GO:0006807; P:GO:0008152; P:GO:0008214; P:GO:0009058; P:GO:0009059; P:GO:0009889; P:GO:0009987; P:GO:0010467; P:GO:0010468; P:GO:0010556; P:GO:0016070; P:GO:0016570; P:GO:0018130; P:GO:0019219; P:GO:0019222; P:GO:0019438; P:GO:0019538; P:GO:0019538; P:GO:0031323; P:GO:0031326; P:GO:0032774; P:GO:00…	P:nucleobase-containing compound metabolic process; P:DNA-templated transcription; P:regulation of DNA-templated transcription; P:regulation of transcription by RNA polymerase II; P:transcription by RNA polymerase II; P:protein demethylation; P:cellular aromatic compound metabolic process; P:nitrogen compound metabolic process; P:metabolic process; P:protein dealkylation; P:biosynthetic process; …
TRUE	[INTERPRO, BLASTED]	ZX.01G0038300	XP_021612388.1myosin-9 isoform X1	1539	20	0	74.89						G3DSA:2.60.200.20 (GENE3D); IPR000253 (PFAM); IPR036770 (G3DSA:1.25.40.GENE3D); IPR041175 (PFAM); mobidb-lite (MOBIDB_LITE); mobidb-lite (MOBIDB_LITE); mobidb-lite (MOBIDB_LITE); mobidb-lite (MOBIDB_LITE); mobidb-lite (MOBIDB_LITE); mobidb-lite (MOBIDB_LITE); mobidb-lite (MOBIDB_LITE); mobidb-lite (MOBIDB_LITE); mobidb-lite (MOBIDB_LITE); mobidb-lite (MOBIDB_LITE); mobidb-lite (MOBIDB_LITE); PTHR…	F:GO:0005515	F:protein binding
TRUE	[INTERPRO, BLASTED]	ZX.08G0020350	XP_034922835.1kanadaptin	715	20	0	79.75						G3DSA:2.60.200.20 (GENE3D); IPR000253 (PFAM); mobidb-lite (MOBIDB_LITE); mobidb-lite (MOBIDB_LITE); mobidb-lite (MOBIDB_LITE); mobidb-lite (MOBIDB_LITE); mobidb-lite (MOBIDB_LITE); mobidb-lite (MOBIDB_LITE); mobidb-lite (MOBIDB_LITE); mobidb-lite (MOBIDB_LITE); mobidb-lite (MOBIDB_LITE); mobidb-lite (MOBIDB_LITE); PTHR23308 (PANTHER); IPR000253 (PROSITE_PROFILES); cd22677 (CDD); IPR008984 (SUPERF…	F:GO:0003676; F:GO:0003723; F:GO:0003729; F:GO:0005488; F:GO:0005515; F:GO:0097159; F:GO:1901363	F:nucleic acid binding; F:RNA binding; F:mRNA binding; F:binding; F:protein binding; F:organic cyclic compound binding; F:heterocyclic compound binding
TRUE	[INTERPRO, BLASTED, MAPPED, GO-SLIM]	ZX.01G0053700	XP_018828090.1protein phosphatase 1 regulatory inhibitor subunit PPP1R8 homolog	415	20	5.47e-204	79.92	1	F:GO:0003723	F:RNA binding			G3DSA:2.60.200.20 (GENE3D); IPR000253 (PFAM); mobidb-lite (MOBIDB_LITE); mobidb-lite (MOBIDB_LITE); mobidb-lite (MOBIDB_LITE); mobidb-lite (MOBIDB_LITE); PTHR23308 (PANTHER); IPR000253 (PROSITE_PROFILES); cd22674 (CDD); IPR008984 (SUPERFAMILY)	F:GO:0003676; F:GO:0003723; F:GO:0003729; F:GO:0005488; F:GO:0005515; F:GO:0097159; F:GO:1901363	F:nucleic acid binding; F:RNA binding; F:mRNA binding; F:binding; F:protein binding; F:organic cyclic compound binding; F:heterocyclic compound binding
TRUE	[INTERPRO, BLASTED]	ZX.06G0008210	KAI5577795.1hypothetical protein BDE02_09G139000	230	20	1.05e-73	80.54						G3DSA:2.60.200.20 (GENE3D); IPR000253 (PFAM); PTHR23308 (PANTHER); IPR000253 (PROSITE_PROFILES); cd00060 (CDD); IPR008984 (SUPERFAMILY)	F:GO:0003676; F:GO:0003723; F:GO:0003729; F:GO:0005488; F:GO:0005515; F:GO:0097159; F:GO:1901363	F:nucleic acid binding; F:RNA binding; F:mRNA binding; F:binding; F:protein binding; F:organic cyclic compound binding; F:heterocyclic compound binding
TRUE	[INTERPRO, BLASTED, MAPPED, GO-SLIM]	ZX.01G0042320	XP_030969451.1cytochrome c oxidase subunit 5b-1, mitochondrial-like	106	20	6.69e-51	79.38	2	P:GO:0006091; C:GO:0005739	P:generation of precursor metabolites and energy; C:mitochondrion			G3DSA:2.60.260.40 (GENE3D); IPR002124 (PFAM); IPR002124 (PANTHER); IPR002124 (PROSITE_PROFILES); SSF57802 (SUPERFAMILY)	P:GO:0006091; P:GO:0006119; P:GO:0006123; P:GO:0006139; P:GO:0006163; P:GO:0006164; P:GO:0006725; P:GO:0006753; P:GO:0006754; P:GO:0006793; P:GO:0006796; P:GO:0006807; P:GO:0006810; P:GO:0006811; P:GO:0006812; P:GO:0008152; P:GO:0009058; P:GO:0009060; P:GO:0009117; P:GO:0009141; P:GO:0009142; P:GO:0009144; P:GO:0009145; P:GO:0009150; P:GO:0009152; P:GO:0009165; P:GO:0009199; P:GO:0009201; P:GO:00…	P:generation of precursor metabolites and energy; P:oxidative phosphorylation; P:mitochondrial electron transport, cytochrome c to oxygen; P:nucleobase-containing compound metabolic process; P:purine nucleotide metabolic process; P:purine nucleotide biosynthetic process; P:cellular aromatic compound metabolic process; P:nucleoside phosphate metabolic process; P:ATP biosynthetic process; P:phospho…
TRUE	[INTERPRO, BLASTED, MAPPED, GO-SLIM]	ZX.08G0037820	XP_021680390.1AP-5 complex subunit mu	633	20	0	87.24	4	P:GO:0016192; C:GO:0005764; C:GO:0005768; C:GO:0005829	P:vesicle-mediated transport; C:lysosome; C:endosome; C:cytosol			G3DSA:2.60.40.1170 (GENE3D); IPR028565 (PFAM); IPR039591 (PANTHER); IPR028565 (PROSITE_PROFILES); cd09256 (CDD); IPR036168 (SUPERFAMILY)	P:GO:0006810; P:GO:0009987; P:GO:0016192; P:GO:0016197; P:GO:0046907; P:GO:0051179; P:GO:0051234; P:GO:0051641; P:GO:0051649; C:GO:0000323; C:GO:0005622; C:GO:0005737; C:GO:0005764; C:GO:0005768; C:GO:0005770; C:GO:0005773; C:GO:0005829; C:GO:0005886; C:GO:0012505; C:GO:0016020; C:GO:0030117; C:GO:0030119; C:GO:0031410; C:GO:0031982; C:GO:0032991; C:GO:0043226; C:GO:0043227; C:GO:0043229; C:GO:00…	P:transport; P:cellular process; P:vesicle-mediated transport; P:endosomal transport; P:intracellular transport; P:localization; P:establishment of localization; P:cellular localization; P:establishment of localization in cell; C:lytic vacuole; C:intracellular anatomical structure; C:cytoplasm; C:lysosome; C:endosome; C:late endosome; C:vacuole; C:cytosol; C:plasma membrane; C:endomembrane system…
TRUE	[INTERPRO, BLASTED, MAPPED, GO-SLIM]	ZX.01G0031650	EEF30763.1alpha-glucosidase, putative	932	20	0	92.26	2	P:GO:0005975; F:GO:0016787	P:carbohydrate metabolic process; F:hydrolase activity	EC:3.2.1.20	Alpha-glucosidase	G3DSA:2.60.40.1760 (GENE3D); IPR031727 (PFAM); G3DSA:3.20.20.80 (GENE3D); IPR013780 (G3DSA:2.60.40.GENE3D); IPR000322 (PFAM); IPR025887 (PFAM); IPR013780 (G3DSA:2.60.40.GENE3D); PTHR22762 (PANTHER); cd06602 (CDD); cd14752 (CDD); IPR017853 (SUPERFAMILY); IPR011013 (SUPERFAMILY); SSF51011 (SUPERFAMILY)	P:GO:0005975; F:GO:0003824; F:GO:0004553; F:GO:0016787; F:GO:0016798; F:GO:0030246	P:carbohydrate metabolic process; F:catalytic activity; F:hydrolase activity, hydrolyzing O-glycosyl compounds; F:hydrolase activity; F:hydrolase activity, acting on glycosyl bonds; F:carbohydrate binding
TRUE	[INTERPRO, BLASTED, MAPPED, ANNOTATED]	ZX.01G0034700	XP_012083300.1desiccation protectant protein Lea14 homolog isoform X2	300	20	4.79e-53	75.43	1	P:GO:0009269	P:response to desiccation			G3DSA:2.60.40.1820 (GENE3D); IPR004864 (PFAM); IPR008011 (PFAM); PTHR46749 (PANTHER); IPR045298 (CDD); SSF117070 (SUPERFAMILY)	P:GO:0034551	P:mitochondrial respiratory chain complex III assembly
TRUE	[INTERPRO, BLASTED, MAPPED, ANNOTATED]	ZX.01G0037000	XP_002320161.1late embryogenesis abundant protein Lea14-A	151	20	1.43e-81	88.45	1	P:GO:0009269	P:response to desiccation			G3DSA:2.60.40.1820 (GENE3D); IPR004864 (PFAM); IPR045043 (PANTHER); SSF117070 (SUPERFAMILY)	C:GO:0005622; C:GO:0005737; C:GO:0005829; C:GO:0110165	C:intracellular anatomical structure; C:cytoplasm; C:cytosol; C:cellular anatomical entity
TRUE	[INTERPRO, BLASTED]	ZX.01G0044060	KAH9718753.1hypothetical protein KPL71_022339	883	20	0	67.47						G3DSA:2.60.40.2700 (GENE3D); mobidb-lite (MOBIDB_LITE); mobidb-lite (MOBIDB_LITE); mobidb-lite (MOBIDB_LITE); mobidb-lite (MOBIDB_LITE); mobidb-lite (MOBIDB_LITE); mobidb-lite (MOBIDB_LITE); mobidb-lite (MOBIDB_LITE); PTHR31149 (PANTHER)	C:GO:0005886; C:GO:0016020; C:GO:0071944; C:GO:0110165	C:plasma membrane; C:membrane; C:cell periphery; C:cellular anatomical entity
TRUE	[INTERPRO, BLASTED, MAPPED, ANNOTATED]	ZX.01G0109820	XP_011090524.1PLAT domain-containing protein 3-like	220	20	8.03e-79	80.73	1	C:GO:0005737	C:cytoplasm			G3DSA:2.60.60.20 (GENE3D); IPR001024 (PFAM); mobidb-lite (MOBIDB_LITE); mobidb-lite (MOBIDB_LITE); PTHR31718 (PANTHER); IPR001024 (PROSITE_PROFILES); cd01754 (CDD); IPR036392 (SUPERFAMILY)	F:GO:0005515	F:protein binding
TRUE	[INTERPRO, BLASTED, MAPPED]	ZX.01G0073030	KAF2599154.1hypothetical protein F2Q68_00012487	337	20	1.1e-83	72.52	1	C:GO:0005737	C:cytoplasm			G3DSA:2.60.60.20 (GENE3D); IPR010417 (PFAM); PTHR31718 (PANTHER); cd00113 (CDD); IPR036392 (SUPERFAMILY); IPR036392 (SUPERFAMILY)	F:GO:0005515	F:protein binding
TRUE	[INTERPRO, BLASTED, MAPPED, GO-SLIM]	ZX.01G0091160	KAG6787333.1hypothetical protein POTOM_008972	1067	20	0	86.13	2	P:GO:0005975; F:GO:0016787	P:carbohydrate metabolic process; F:hydrolase activity	EC:3.2.1.24	Alpha-mannosidase	G3DSA:2.70.98.30 (GENE3D); IPR015341 (PFAM); IPR037094 (G3DSA:1.20.1270.GENE3D); G3DSA:2.60.40.1360 (GENE3D); IPR041147 (PFAM); IPR000602 (PFAM); IPR011682 (PFAM); IPR027291 (G3DSA:3.20.110.GENE3D); IPR013780 (G3DSA:2.60.40.GENE3D); IPR037094 (G3DSA:1.20.1270.GENE3D); PTHR11607 (PANTHER); cd10810 (CDD); IPR028995 (SUPERFAMILY); IPR011013 (SUPERFAMILY); IPR011330 (SUPERFAMILY)	P:GO:0005975; P:GO:0006013; F:GO:0003824; F:GO:0004553; F:GO:0004559; F:GO:0016787; F:GO:0016798; F:GO:0030246	P:carbohydrate metabolic process; P:mannose metabolic process; F:catalytic activity; F:hydrolase activity, hydrolyzing O-glycosyl compounds; F:alpha-mannosidase activity; F:hydrolase activity; F:hydrolase activity, acting on glycosyl bonds; F:carbohydrate binding
TRUE	[INTERPRO, BLASTED, MAPPED, GO-SLIM]	ZX.01G0124460	XP_034908884.1probable alpha-mannosidase At5g13980	424	20	2.53e-213	83.77	2	P:GO:0005975; F:GO:0016787	P:carbohydrate metabolic process; F:hydrolase activity	EC:3.2.1.24	Alpha-mannosidase	G3DSA:2.70.98.30 (GENE3D); IPR041147 (PFAM); G3DSA:2.60.40.1360 (GENE3D); IPR011682 (PFAM); mobidb-lite (MOBIDB_LITE); PTHR11607 (PANTHER); IPR011013 (SUPERFAMILY)	P:GO:0005975; P:GO:0006013; F:GO:0003824; F:GO:0004553; F:GO:0004559; F:GO:0016787; F:GO:0016798; F:GO:0030246	P:carbohydrate metabolic process; P:mannose metabolic process; F:catalytic activity; F:hydrolase activity, hydrolyzing O-glycosyl compounds; F:alpha-mannosidase activity; F:hydrolase activity; F:hydrolase activity, acting on glycosyl bonds; F:carbohydrate binding
TRUE	[INTERPRO, BLASTED, MAPPED]	ZX.08G0027260	AWW14793.1miraculin-like protein, partial	394	2	6.05e-28	65.48	2	P:GO:0010951; F:GO:0004866	P:negative regulation of endopeptidase activity; F:endopeptidase inhibitor activity			G3DSA:2.80.10.50 (GENE3D); G3DSA:2.80.10.50 (GENE3D); G3DSA:2.80.10.50 (GENE3D); IPR002160 (PFAM); IPR002160 (PANTHER); IPR011065 (SUPERFAMILY); IPR011065 (SUPERFAMILY); IPR011065 (SUPERFAMILY)	F:GO:0004866	F:endopeptidase inhibitor activity
TRUE	[INTERPRO, BLASTED, MAPPED, GO-SLIM]	ZX.08G0026770	AWW14793.1miraculin-like protein, partial	325	20	8.58e-94	49.45	1	F:GO:0098772	F:molecular function regulator activity			G3DSA:2.80.10.50 (GENE3D); IPR002160 (PFAM); G3DSA:2.80.10.50 (GENE3D); IPR002160 (PANTHER); IPR011065 (SUPERFAMILY); IPR011065 (SUPERFAMILY)	F:GO:0004866	F:endopeptidase inhibitor activity
TRUE	[INTERPRO, BLASTED, MAPPED, GO-SLIM]	ZX.08G0027000	AWW14793.1miraculin-like protein, partial	339	20	2.06e-112	56.24	1	F:GO:0098772	F:molecular function regulator activity			G3DSA:2.80.10.50 (GENE3D); IPR002160 (PFAM); G3DSA:2.80.10.50 (GENE3D); IPR002160 (PANTHER); IPR011065 (SUPERFAMILY); IPR011065 (SUPERFAMILY)	F:GO:0004866	F:endopeptidase inhibitor activity
TRUE	[INTERPRO, BLASTED, MAPPED]	ZX.08G0027330	AWW14793.1miraculin-like protein, partial	346	20	1.17e-22	50.9	2	P:GO:0010951; F:GO:0004866	P:negative regulation of endopeptidase activity; F:endopeptidase inhibitor activity			G3DSA:2.80.10.50 (GENE3D); IPR002160 (PFAM); G3DSA:2.80.10.50 (GENE3D); IPR002160 (PANTHER); IPR011065 (SUPERFAMILY); IPR011065 (SUPERFAMILY)	F:GO:0004866	F:endopeptidase inhibitor activity
TRUE	[INTERPRO, BLASTED, MAPPED]	ZX.08G0031800	AWW14793.1miraculin-like protein, partial	198	20	6.76e-25	52.53	4	P:GO:0010466; P:GO:0010951; F:GO:0004866; F:GO:0030414	P:negative regulation of peptidase activity; P:negative regulation of endopeptidase activity; F:endopeptidase inhibitor activity; F:peptidase inhibitor activity			G3DSA:2.80.10.50 (GENE3D); IPR002160 (PFAM); IPR002160 (PANTHER); IPR011065 (SUPERFAMILY)	F:GO:0004866	F:endopeptidase inhibitor activity
TRUE	[INTERPRO, BLASTED, MAPPED]	ZX.08G0031770	AWW14793.1miraculin-like protein, partial	199	20	2.4e-22	52.97	5	P:GO:0010466; P:GO:0010951; F:GO:0004866; F:GO:0030414; C:GO:0005576	P:negative regulation of peptidase activity; P:negative regulation of endopeptidase activity; F:endopeptidase inhibitor activity; F:peptidase inhibitor activity; C:extracellular region			G3DSA:2.80.10.50 (GENE3D); IPR002160 (PFAM); IPR002160 (PANTHER); IPR011065 (SUPERFAMILY)	F:GO:0004866	F:endopeptidase inhibitor activity
TRUE	[INTERPRO, BLASTED, MAPPED]	ZX.08G0031630	XP_012457946.1kunitz trypsin inhibitor 5	196	20	1.27e-05	56.65	2	P:GO:0010951; F:GO:0004866	P:negative regulation of endopeptidase activity; F:endopeptidase inhibitor activity			G3DSA:2.80.10.50 (GENE3D); IPR002160 (PFAM); IPR002160 (PANTHER); IPR011065 (SUPERFAMILY)	F:GO:0004866	F:endopeptidase inhibitor activity
TRUE	[INTERPRO, BLASTED, MAPPED]	ZX.08G0031920	AWW14793.1miraculin-like protein, partial	214	1	2.15e-16	54.76	2	P:GO:0010951; F:GO:0004866	P:negative regulation of endopeptidase activity; F:endopeptidase inhibitor activity			G3DSA:2.80.10.50 (GENE3D); IPR002160 (PFAM); IPR011065 (SUPERFAMILY)	F:GO:0004866	F:endopeptidase inhibitor activity
TRUE	[INTERPRO, BLASTED, MAPPED]	ZX.08G0031700	AWW14793.1miraculin-like protein, partial	163	1	6.36e-22	61.68	2	P:GO:0010951; F:GO:0004866	P:negative regulation of endopeptidase activity; F:endopeptidase inhibitor activity			G3DSA:2.80.10.50 (GENE3D); IPR002160 (PFAM); IPR011065 (SUPERFAMILY)	F:GO:0004866	F:endopeptidase inhibitor activity
TRUE	[INTERPRO, BLASTED, MAPPED]	ZX.08G0031690	AWW14793.1miraculin-like protein, partial	163	1	6.36e-22	61.68	2	P:GO:0010951; F:GO:0004866	P:negative regulation of endopeptidase activity; F:endopeptidase inhibitor activity			G3DSA:2.80.10.50 (GENE3D); IPR002160 (PFAM); IPR011065 (SUPERFAMILY)	F:GO:0004866	F:endopeptidase inhibitor activity
TRUE	[INTERPRO, BLASTED, MAPPED, ANNOTATED]	ZX.02G0002520	XP_034898134.1ricin B-like lectin EULS3	83	20	2.67e-43	95.22	1	F:GO:0030246	F:carbohydrate binding			G3DSA:2.80.10.50 (GENE3D); IPR040249 (PANTHER); IPR035992 (SUPERFAMILY)	no GO terms	no GO terms
TRUE	[INTERPRO, BLASTED]	ZX.04G0035090	CAH9134134.1unnamed protein product	1350	20	0	67.38						G3DSA:3.10.10.10 (GENE3D); G3DSA:1.10.340.70 (GENE3D); PF08284 (PFAM); IPR036397 (G3DSA:3.30.420.GENE3D); IPR043128 (G3DSA:3.30.70.GENE3D); IPR043128 (G3DSA:3.30.70.GENE3D); IPR041577 (PFAM); IPR000477 (PFAM); IPR041588 (PFAM); mobidb-lite (MOBIDB_LITE); mobidb-lite (MOBIDB_LITE); mobidb-lite (MOBIDB_LITE); mobidb-lite (MOBIDB_LITE); PTHR24559 (PANTHER); IPR001584 (PROSITE_PROFILES); cd09274 (CDD…	P:GO:0015074; F:GO:0003676	P:DNA integration; F:nucleic acid binding
TRUE	[INTERPRO, BLASTED]	ZX.02G0026780	KAH9704354.1Endonuclease	1481	20	0	60.04						G3DSA:3.10.10.10 (GENE3D); IPR005162 (PFAM); G3DSA:4.10.60.10 (GENE3D); IPR043128 (G3DSA:3.30.70.GENE3D); IPR000477 (PFAM); IPR036397 (G3DSA:3.30.420.GENE3D); IPR041373 (PFAM); PF08284 (PFAM); IPR001878 (PFAM); IPR021109 (G3DSA:2.40.70.GENE3D); IPR043128 (G3DSA:3.30.70.GENE3D); mobidb-lite (MOBIDB_LITE); mobidb-lite (MOBIDB_LITE); mobidb-lite (MOBIDB_LITE); mobidb-lite (MOBIDB_LITE); PTHR24559 (P…	P:GO:0015074; F:GO:0003676; F:GO:0008270	P:DNA integration; F:nucleic acid binding; F:zinc ion binding
TRUE	[INTERPRO, BLASTED, MAPPED, GO-SLIM]	ZX.02G0026000	KAH9704354.1Endonuclease	1589	20	0	67.46	1	F:GO:0016740	F:transferase activity	EC:2	Transferases	G3DSA:3.10.10.10 (GENE3D); IPR005162 (PFAM); IPR000477 (PFAM); IPR021109 (G3DSA:2.40.70.GENE3D); PF08284 (PFAM); IPR041588 (PFAM); G3DSA:4.10.60.10 (GENE3D); IPR043128 (G3DSA:3.30.70.GENE3D); IPR043128 (G3DSA:3.30.70.GENE3D); IPR041373 (PFAM); IPR036397 (G3DSA:3.30.420.GENE3D); G3DSA:1.10.340.70 (GENE3D); mobidb-lite (MOBIDB_LITE); mobidb-lite (MOBIDB_LITE); mobidb-lite (MOBIDB_LITE); mobidb-lite…	P:GO:0015074; F:GO:0003676; F:GO:0008270	P:DNA integration; F:nucleic acid binding; F:zinc ion binding
TRUE	[INTERPRO, BLASTED, MAPPED, GO-SLIM]	ZX.07G0007700	KAH9704354.1Endonuclease	1420	20	0	60.35	1	F:GO:0003824	F:catalytic activity			G3DSA:3.10.10.10 (GENE3D); IPR021109 (G3DSA:2.40.70.GENE3D); IPR036397 (G3DSA:3.30.420.GENE3D); IPR000477 (PFAM); IPR043128 (G3DSA:3.30.70.GENE3D); IPR041373 (PFAM); PF08284 (PFAM); mobidb-lite (MOBIDB_LITE); PTHR24559 (PANTHER); IPR001584 (PROSITE_PROFILES); IPR001878 (PROSITE_PROFILES); cd00303 (CDD); cd01647 (CDD); IPR043502 (SUPERFAMILY); IPR012337 (SUPERFAMILY)	P:GO:0015074; F:GO:0003676; F:GO:0008270	P:DNA integration; F:nucleic acid binding; F:zinc ion binding
TRUE	[INTERPRO, BLASTED, MAPPED, GO-SLIM]	ZX.07G0004210	KAA0046147.1ty3-gypsy retrotransposon protein	85	20	1.97e-18	69.26	1	F:GO:0016740	F:transferase activity	EC:2	Transferases	G3DSA:3.10.10.10 (GENE3D); IPR032567 (PANTHER); IPR043502 (SUPERFAMILY)	no GO terms	no GO terms
TRUE	[INTERPRO, BLASTED]	ZX.05G0012970	KAH9704354.1Endonuclease	1569	20	0	55.37						G3DSA:3.10.10.10 (GENE3D); IPR041588 (PFAM); IPR036397 (G3DSA:3.30.420.GENE3D); IPR041577 (PFAM); G3DSA:1.10.340.70 (GENE3D); IPR005162 (PFAM); IPR021109 (G3DSA:2.40.70.GENE3D); PF08284 (PFAM); IPR043128 (G3DSA:3.30.70.GENE3D); mobidb-lite (MOBIDB_LITE); mobidb-lite (MOBIDB_LITE); mobidb-lite (MOBIDB_LITE); PTHR24559 (PANTHER); cd01647 (CDD); cd09274 (CDD); IPR043502 (SUPERFAMILY)	F:GO:0003676	F:nucleic acid binding
TRUE	[INTERPRO, BLASTED, MAPPED, GO-SLIM]	ZX.01G0029950	XP_034931500.1enoyl-CoA hydratase 2, peroxisomal isoform X2	271	20	1.2e-119	84.93	4	P:GO:0006629; F:GO:0016491; F:GO:0016829; C:GO:0005777	P:lipid metabolic process; F:oxidoreductase activity; F:lyase activity; C:peroxisome	EC:4.2.1.107; EC:1.1.1.35; EC:1.1.1.62; EC:4.2.1.17	3-alpha,7-alpha,12-alpha-trihydroxy-5-beta-cholest-24-enoyl-CoA; 3-hydroxyacyl-CoA dehydrogenase; 17-beta-estradiol 17-dehydrogenase; Enoyl-CoA hydratase	G3DSA:3.10.129.10 (GENE3D); G3DSA:3.10.129.10 (GENE3D); IPR002539 (PFAM); PTHR13078 (PANTHER); IPR029069 (SUPERFAMILY); IPR029069 (SUPERFAMILY)	C:GO:0005622; C:GO:0005737; C:GO:0005777; C:GO:0016020; C:GO:0042579; C:GO:0043226; C:GO:0043227; C:GO:0043229; C:GO:0043231; C:GO:0110165	C:intracellular anatomical structure; C:cytoplasm; C:peroxisome; C:membrane; C:microbody; C:organelle; C:membrane-bounded organelle; C:intracellular organelle; C:intracellular membrane-bounded organelle; C:cellular anatomical entity
TRUE	[INTERPRO, BLASTED]	ZX.07G0014280	KAE8023322.1hypothetical protein FH972_009032	388	20	1.07e-192	83.14						G3DSA:3.10.180.50 (GENE3D); IPR009770 (PFAM); PTHR31136 (PANTHER); cd16350 (CDD)	no GO terms	no GO terms
TRUE	[INTERPRO, BLASTED, MAPPED, GO-SLIM]	ZX.07G0019330	XP_002299371.1protein TOC75-3, chloroplastic isoform X1	1560	20	0	85.4	8	P:GO:0006886; P:GO:0007005; P:GO:0055085; P:GO:0061024; F:GO:0005215; F:GO:0140657; C:GO:0005739; C:GO:0009536	P:intracellular protein transport; P:mitochondrion organization; P:transmembrane transport; P:membrane organization; F:transporter activity; F:ATP-dependent activity; C:mitochondrion; C:plastid	EC:7	Translocases	G3DSA:3.10.20.310 (GENE3D); G3DSA:2.40.160.50 (GENE3D); IPR000184 (PFAM); G3DSA:3.10.20.310 (GENE3D); IPR007720 (PFAM); PTHR47555 (PANTHER)	P:GO:0006506; C:GO:0016020; C:GO:0019867	P:GPI anchor biosynthetic process; C:membrane; C:outer membrane
TRUE	[INTERPRO, BLASTED]	ZX.04G0015540	CAH9143353.1unnamed protein product	905	20	0	74.58						G3DSA:3.10.20.370 (GENE3D); IPR041588 (PFAM); IPR036397 (G3DSA:3.30.420.GENE3D); G3DSA:3.10.10.10 (GENE3D); IPR000477 (PFAM); G3DSA:1.10.340.70 (GENE3D); IPR041373 (PFAM); IPR043128 (G3DSA:3.30.70.GENE3D); IPR043128 (G3DSA:3.30.70.GENE3D); PTHR24559 (PANTHER); IPR001584 (PROSITE_PROFILES); cd01647 (CDD); cd09274 (CDD); IPR043502 (SUPERFAMILY); IPR012337 (SUPERFAMILY)	P:GO:0015074; F:GO:0003676	P:DNA integration; F:nucleic acid binding
TRUE	[INTERPRO, BLASTED, MAPPED, GO-SLIM]	ZX.01G0107040	KAH8486907.1hypothetical protein H0E87_025780	450	20	9.69e-131	69.35	2	P:GO:0030163; C:GO:0005783	P:protein catabolic process; C:endoplasmic reticulum			G3DSA:3.10.20.90 (GENE3D); G3DSA:3.40.30.10 (GENE3D); IPR001012 (PFAM); mobidb-lite (MOBIDB_LITE); mobidb-lite (MOBIDB_LITE); mobidb-lite (MOBIDB_LITE); mobidb-lite (MOBIDB_LITE); PTHR23322 (PANTHER); IPR001012 (PROSITE_PROFILES); cd01767 (CDD); IPR036249 (SUPERFAMILY); IPR029071 (SUPERFAMILY)	P:GO:0006508; P:GO:0006511; P:GO:0006807; P:GO:0006950; P:GO:0008152; P:GO:0009056; P:GO:0009057; P:GO:0009987; P:GO:0010033; P:GO:0010243; P:GO:0010498; P:GO:0019538; P:GO:0019538; P:GO:0019941; P:GO:0030163; P:GO:0030163; P:GO:0030433; P:GO:0033554; P:GO:0034976; P:GO:0036503; P:GO:0042221; P:GO:0043161; P:GO:0043170; P:GO:0043632; P:GO:0044237; P:GO:0044238; P:GO:0044248; P:GO:0044260; P:GO:00…	P:proteolysis; P:ubiquitin-dependent protein catabolic process; P:nitrogen compound metabolic process; P:response to stress; P:metabolic process; P:catabolic process; P:macromolecule catabolic process; P:cellular process; P:response to organic substance; P:response to organonitrogen compound; P:proteasomal protein catabolic process; P:protein metabolic process; P:protein metabolic process; P:modi…
TRUE	[INTERPRO, BLASTED]	ZX.02G0028360	KAG6776949.1hypothetical protein POTOM_016740	410	20	6.58e-206	83.74						G3DSA:3.10.20.90 (GENE3D); IPR000270 (PFAM); mobidb-lite (MOBIDB_LITE); mobidb-lite (MOBIDB_LITE); PTHR31066 (PANTHER); cd06410 (CDD); SSF54277 (SUPERFAMILY)	F:GO:0005515	F:protein binding
TRUE	[INTERPRO, BLASTED, MAPPED, GO-SLIM]	ZX.01G0082490	NP_001147132.1ubiquitin-like protein 5	76	20	4.16e-43	98.38	4	P:GO:0016071; P:GO:0036211; F:GO:0031386; C:GO:0005634	P:mRNA metabolic process; P:protein modification process; F:protein tag activity; C:nucleus			G3DSA:3.10.20.90 (GENE3D); IPR000626 (PFAM); IPR039732 (PANTHER); IPR000626 (PROSITE_PROFILES); cd01791 (CDD); IPR029071 (SUPERFAMILY)	P:GO:0000375; P:GO:0000377; P:GO:0000398; P:GO:0006139; P:GO:0006396; P:GO:0006397; P:GO:0006725; P:GO:0006807; P:GO:0008152; P:GO:0008380; P:GO:0009987; P:GO:0010467; P:GO:0016070; P:GO:0016071; P:GO:0019538; P:GO:0019538; P:GO:0034641; P:GO:0036211; P:GO:0036211; P:GO:0043170; P:GO:0043412; P:GO:0044237; P:GO:0044238; P:GO:0044260; P:GO:0046483; P:GO:0071704; P:GO:0090304; P:GO:1901360; P:GO:19…	P:RNA splicing, via transesterification reactions; P:RNA splicing, via transesterification reactions with bulged adenosine as nucleophile; P:mRNA splicing, via spliceosome; P:nucleobase-containing compound metabolic process; P:RNA processing; P:mRNA processing; P:cellular aromatic compound metabolic process; P:nitrogen compound metabolic process; P:metabolic process; P:RNA splicing; P:cellular pr…
TRUE	[INTERPRO, BLASTED, MAPPED, ANNOTATED]	ZX.06G0027300	XP_021685255.1plant UBX domain-containing protein 1	253	20	3.06e-111	81.62	2	P:GO:0032984; F:GO:0051117	P:protein-containing complex disassembly; F:ATPase binding			G3DSA:3.10.20.90 (GENE3D); IPR001012 (PFAM); mobidb-lite (MOBIDB_LITE); IPR044232 (PANTHER); IPR001012 (PROSITE_PROFILES); cd16118 (CDD); IPR029071 (SUPERFAMILY)	P:GO:0032984; F:GO:0005515; F:GO:0051117	P:protein-containing complex disassembly; F:protein binding; F:ATPase binding
TRUE	[INTERPRO, BLASTED, MAPPED, GO-SLIM]	ZX.01G0018170	RZS05529.1hypothetical protein BHM03_00036063, partial	159	20	5.97e-44	91.16	3	P:GO:0036211; F:GO:0031386; C:GO:0005634	P:protein modification process; F:protein tag activity; C:nucleus			G3DSA:3.10.20.90 (GENE3D); IPR022617 (PFAM); mobidb-lite (MOBIDB_LITE); PTHR10562 (PANTHER); IPR000626 (PROSITE_PROFILES); cd16116 (CDD); IPR029071 (SUPERFAMILY)	P:GO:0006807; P:GO:0008152; P:GO:0009987; P:GO:0016925; P:GO:0018193; P:GO:0018205; P:GO:0019538; P:GO:0019538; P:GO:0032446; P:GO:0036211; P:GO:0036211; P:GO:0043170; P:GO:0043412; P:GO:0044237; P:GO:0044238; P:GO:0044260; P:GO:0070647; P:GO:0071704; P:GO:1901564; F:GO:0005488; F:GO:0005515; F:GO:0019899; F:GO:0044389; C:GO:0005622; C:GO:0005634; C:GO:0016020; C:GO:0043226; C:GO:0043227; C:GO:00…	P:nitrogen compound metabolic process; P:metabolic process; P:cellular process; P:protein sumoylation; P:peptidyl-amino acid modification; P:peptidyl-lysine modification; P:protein metabolic process; P:protein metabolic process; P:protein modification by small protein conjugation; P:protein modification process; P:protein modification process; P:macromolecule metabolic process; P:macromolecule mo…
TRUE	[INTERPRO, BLASTED, MAPPED]	ZX.01G0036590	KAG6784860.1hypothetical protein POTOM_010570	409	20	1.28e-117	65.89	2	P:GO:0007049; C:GO:0005634	P:cell cycle; C:nucleus			G3DSA:3.10.20.90 (GENE3D); IPR024974 (PFAM); mobidb-lite (MOBIDB_LITE); mobidb-lite (MOBIDB_LITE); PTHR12786 (PANTHER); IPR029071 (SUPERFAMILY)	C:GO:0005622; C:GO:0005634; C:GO:0016020; C:GO:0043226; C:GO:0043227; C:GO:0043229; C:GO:0043231; C:GO:0110165	C:intracellular anatomical structure; C:nucleus; C:membrane; C:organelle; C:membrane-bounded organelle; C:intracellular organelle; C:intracellular membrane-bounded organelle; C:cellular anatomical entity
TRUE	[INTERPRO, BLASTED, MAPPED, GO-SLIM]	ZX.01G0079640	XP_021677554.1BAG family molecular chaperone regulator 4	281	20	8.26e-88	66.29	1	F:GO:0098772	F:molecular function regulator activity			G3DSA:3.10.20.90 (GENE3D); IPR036533 (G3DSA:1.20.58.GENE3D); IPR003103 (PFAM); IPR000626 (PFAM); mobidb-lite (MOBIDB_LITE); mobidb-lite (MOBIDB_LITE); mobidb-lite (MOBIDB_LITE); mobidb-lite (MOBIDB_LITE); mobidb-lite (MOBIDB_LITE); IPR039773 (PANTHER); IPR000626 (PROSITE_PROFILES); IPR003103 (PROSITE_PROFILES); IPR036533 (SUPERFAMILY); IPR029071 (SUPERFAMILY)	P:GO:0031647; P:GO:0050821; P:GO:0065007; P:GO:0065008; F:GO:0000166; F:GO:0005488; F:GO:0005515; F:GO:0017076; F:GO:0036094; F:GO:0051087; F:GO:0097159; F:GO:0098772; F:GO:1901265; F:GO:1901363; C:GO:0005622; C:GO:0005737; C:GO:0110165	P:regulation of protein stability; P:protein stabilization; P:biological regulation; P:regulation of biological quality; F:nucleotide binding; F:binding; F:protein binding; F:purine nucleotide binding; F:small molecule binding; F:protein-folding chaperone binding; F:organic cyclic compound binding; F:molecular function regulator activity; F:nucleoside phosphate binding; F:heterocyclic compound bi…
TRUE	[INTERPRO, BLASTED, MAPPED, ANNOTATED]	ZX.01G0030060	KAH0707561.1hypothetical protein KY289_012637	1154	20	1.03e-248	67.85	1	C:GO:0016020	C:membrane			G3DSA:3.10.20.90 (GENE3D); IPR040610 (PFAM); IPR023408 (G3DSA:2.30.30.GENE3D); IPR004046 (PFAM); G3DSA:3.40.30.10 (GENE3D); IPR004045 (PFAM); IPR006685 (PFAM); G3DSA:1.20.1050.10 (GENE3D); IPR040079 (SFLD); SFLDG01154 (SFLD); mobidb-lite (MOBIDB_LITE); mobidb-lite (MOBIDB_LITE); mobidb-lite (MOBIDB_LITE); mobidb-lite (MOBIDB_LITE); mobidb-lite (MOBIDB_LITE); mobidb-lite (MOBIDB_LITE); IPR016688 (…	P:GO:0006810; P:GO:0006811; P:GO:0006820; P:GO:0051179; P:GO:0051234; P:GO:0055085; F:GO:0005215; F:GO:0005216; F:GO:0015075; F:GO:0015267; F:GO:0015318; F:GO:0022803; F:GO:0022836; F:GO:0022857; C:GO:0005886; C:GO:0016020; C:GO:0071944; C:GO:0110165	P:transport; P:monoatomic ion transport; P:monoatomic anion transport; P:localization; P:establishment of localization; P:transmembrane transport; F:transporter activity; F:monoatomic ion channel activity; F:monoatomic ion transmembrane transporter activity; F:channel activity; F:inorganic molecular entity transmembrane transporter activity; F:passive transmembrane transporter activity; F:gated c…
TRUE	[INTERPRO, BLASTED, MAPPED, GO-SLIM]	ZX.09G0004440	XP_021287978.140S ribosomal protein S8	207	20	5.53e-125	96.25	4	P:GO:0042254; F:GO:0005198; C:GO:0005829; C:GO:0005840	P:ribosome biogenesis; F:structural molecule activity; C:cytosol; C:ribosome			G3DSA:3.10.290.70 (GENE3D); IPR001047 (TIGRFAM); G3DSA:3.10.290.70 (GENE3D); IPR022309 (PFAM); mobidb-lite (MOBIDB_LITE); mobidb-lite (MOBIDB_LITE); IPR001047 (PANTHER); cd11380 (CDD)	P:GO:0000462; P:GO:0006139; P:GO:0006364; P:GO:0006396; P:GO:0006412; P:GO:0006725; P:GO:0006807; P:GO:0008152; P:GO:0009987; P:GO:0010467; P:GO:0016070; P:GO:0016072; P:GO:0022613; P:GO:0030490; P:GO:0034470; P:GO:0034641; P:GO:0034660; P:GO:0042254; P:GO:0042274; P:GO:0043170; P:GO:0044085; P:GO:0044237; P:GO:0044238; P:GO:0046483; P:GO:0071704; P:GO:0071840; P:GO:0090304; P:GO:1901360; F:GO:00…	P:maturation of SSU-rRNA from tricistronic rRNA transcript (SSU-rRNA, 5.8S rRNA, LSU-rRNA); P:nucleobase-containing compound metabolic process; P:rRNA processing; P:RNA processing; P:translation; P:cellular aromatic compound metabolic process; P:nitrogen compound metabolic process; P:metabolic process; P:cellular process; P:gene expression; P:RNA metabolic process; P:rRNA metabolic process; P:rib…
TRUE	[INTERPRO, BLASTED, MAPPED, GO-SLIM]	ZX.01G0082930	KAI3418294.140S ribosomal protein S8	220	20	3.22e-139	94.8	4	P:GO:0042254; F:GO:0005198; C:GO:0005829; C:GO:0005840	P:ribosome biogenesis; F:structural molecule activity; C:cytosol; C:ribosome			G3DSA:3.10.290.70 (GENE3D); IPR042563 (G3DSA:1.10.168.GENE3D); IPR001047 (TIGRFAM); IPR022309 (PFAM); IPR001047 (PANTHER); cd11380 (CDD)	P:GO:0000462; P:GO:0006139; P:GO:0006364; P:GO:0006396; P:GO:0006412; P:GO:0006725; P:GO:0006807; P:GO:0008152; P:GO:0009987; P:GO:0010467; P:GO:0016070; P:GO:0016072; P:GO:0022613; P:GO:0030490; P:GO:0034470; P:GO:0034641; P:GO:0034660; P:GO:0042254; P:GO:0042274; P:GO:0043170; P:GO:0044085; P:GO:0044237; P:GO:0044238; P:GO:0046483; P:GO:0071704; P:GO:0071840; P:GO:0090304; P:GO:1901360; F:GO:00…	P:maturation of SSU-rRNA from tricistronic rRNA transcript (SSU-rRNA, 5.8S rRNA, LSU-rRNA); P:nucleobase-containing compound metabolic process; P:rRNA processing; P:RNA processing; P:translation; P:cellular aromatic compound metabolic process; P:nitrogen compound metabolic process; P:metabolic process; P:cellular process; P:gene expression; P:RNA metabolic process; P:rRNA metabolic process; P:rib…
TRUE	[INTERPRO, BLASTED, MAPPED, GO-SLIM]	ZX.01G0089590	XP_022766179.1diaminopimelate epimerase, chloroplastic-like	362	20	2.95e-175	81.16	3	P:GO:0006520; F:GO:0016853; C:GO:0005829	P:amino acid metabolic process; F:isomerase activity; C:cytosol	EC:5.1.1.7; EC:5.1.1.10	Diaminopimelate epimerase; Amino-acid racemase	G3DSA:3.10.310.10 (GENE3D); G3DSA:3.10.310.10 (GENE3D); IPR001653 (TIGRFAM); IPR001653 (PFAM); IPR001653 (PANTHER); IPR001653 (HAMAP); SSF54506 (SUPERFAMILY); SSF54506 (SUPERFAMILY)	P:GO:0006082; P:GO:0006520; P:GO:0006807; P:GO:0008152; P:GO:0008652; P:GO:0009058; P:GO:0009066; P:GO:0009067; P:GO:0009085; P:GO:0009089; P:GO:0009987; P:GO:0016053; P:GO:0019752; P:GO:0043436; P:GO:0044237; P:GO:0044238; P:GO:0044249; P:GO:0044281; P:GO:0044283; P:GO:0046394; P:GO:0071704; P:GO:1901564; P:GO:1901566; P:GO:1901576; P:GO:1901605; P:GO:1901607; F:GO:0003824; F:GO:0008837; F:GO:00…	P:organic acid metabolic process; P:amino acid metabolic process; P:nitrogen compound metabolic process; P:metabolic process; P:amino acid biosynthetic process; P:biosynthetic process; P:aspartate family amino acid metabolic process; P:aspartate family amino acid biosynthetic process; P:lysine biosynthetic process; P:lysine biosynthetic process via diaminopimelate; P:cellular process; P:organic a…
TRUE	[INTERPRO, BLASTED, MAPPED, GO-SLIM]	ZX.01G0050530	XP_015575645.1uncharacterized isomerase BH0283-like	382	20	2.03e-154	82.26	1	F:GO:0016853	F:isomerase activity	EC:5	Isomerases	G3DSA:3.10.310.10 (GENE3D); IPR003719 (TIGRFAM); IPR003719 (PFAM); G3DSA:3.10.310.10 (GENE3D); IPR003719 (PANTHER); SSF54506 (SUPERFAMILY)	P:GO:0009058; F:GO:0003824; F:GO:0016853; C:GO:0005622; C:GO:0005737; C:GO:0110165	P:biosynthetic process; F:catalytic activity; F:isomerase activity; C:intracellular anatomical structure; C:cytoplasm; C:cellular anatomical entity
TRUE	[INTERPRO, BLASTED, MAPPED, GO-SLIM]	ZX.05G0016330	XP_021687303.1ATP sulfurylase 1, chloroplastic-like	461	20	2.52e-301	91.87	6	P:GO:0005975; P:GO:0006520; P:GO:0006790; P:GO:0055086; P:GO:1901135; F:GO:0016740	P:carbohydrate metabolic process; P:amino acid metabolic process; P:sulfur compound metabolic process; P:nucleobase-containing small molecule metabolic process; P:carbohydrate derivative metabolic process; F:transferase activity	EC:2.7.7.4; EC:2.7.1.25	Sulfate adenylyltransferase; Adenylyl-sulfate kinase	G3DSA:3.10.400.10 (GENE3D); IPR025980 (PFAM); IPR014729 (G3DSA:3.40.50.GENE3D); IPR002650 (TIGRFAM); IPR024951 (PFAM); PTHR11055 (PANTHER); IPR002650 (CDD); IPR015947 (SUPERFAMILY); SSF52374 (SUPERFAMILY)	P:GO:0000103; P:GO:0006790; P:GO:0008152; P:GO:0009987; P:GO:0044237; F:GO:0003824; F:GO:0004781; F:GO:0016301; F:GO:0016740; F:GO:0016772; F:GO:0016773	P:sulfate assimilation; P:sulfur compound metabolic process; P:metabolic process; P:cellular process; P:cellular metabolic process; F:catalytic activity; F:sulfate adenylyltransferase (ATP) activity; F:kinase activity; F:transferase activity; F:transferase activity, transferring phosphorus-containing groups; F:phosphotransferase activity, alcohol group as acceptor
TRUE	[INTERPRO, BLASTED, MAPPED, GO-SLIM]	ZX.01G0067000	P37842.1RecName: Full=Multicystatin; Short=MC	663	20	2.01e-95	56.08	1	F:GO:0098772	F:molecular function regulator activity			G3DSA:3.10.450.10 (GENE3D); IPR000010 (PFAM); G3DSA:3.10.450.10 (GENE3D); G3DSA:3.10.450.10 (GENE3D); IPR000010 (PFAM); IPR027214 (PANTHER); IPR000010 (CDD); IPR000010 (CDD); IPR000010 (CDD); IPR000010 (CDD); IPR000010 (CDD); IPR000010 (CDD); IPR046350 (SUPERFAMILY); IPR046350 (SUPERFAMILY); IPR046350 (SUPERFAMILY); IPR046350 (SUPERFAMILY); IPR046350 (SUPERFAMILY); IPR046350 (SUPERFAMILY)	F:GO:0002020; F:GO:0003824; F:GO:0004175; F:GO:0004197; F:GO:0004857; F:GO:0004866; F:GO:0004869; F:GO:0005488; F:GO:0005515; F:GO:0008233; F:GO:0008234; F:GO:0016787; F:GO:0019899; F:GO:0030234; F:GO:0030414; F:GO:0061134; F:GO:0061135; F:GO:0098772; F:GO:0140096	F:protease binding; F:catalytic activity; F:endopeptidase activity; F:cysteine-type endopeptidase activity; F:enzyme inhibitor activity; F:endopeptidase inhibitor activity; F:cysteine-type endopeptidase inhibitor activity; F:binding; F:protein binding; F:peptidase activity; F:cysteine-type peptidase activity; F:hydrolase activity; F:enzyme binding; F:enzyme regulator activity; F:peptidase inhibit…
TRUE	[INTERPRO, BLASTED, MAPPED, GO-SLIM]	ZX.01G0130050	XP_050282841.1cysteine proteinase inhibitor 12	233	20	1.39e-84	87.11	1	F:GO:0098772	F:molecular function regulator activity			G3DSA:3.10.450.10 (GENE3D); IPR000010 (PFAM); G3DSA:3.10.450.10 (GENE3D); IPR027214 (PANTHER); IPR000010 (CDD); IPR046350 (SUPERFAMILY); IPR046350 (SUPERFAMILY)	F:GO:0002020; F:GO:0003824; F:GO:0004175; F:GO:0004197; F:GO:0004857; F:GO:0004866; F:GO:0004869; F:GO:0005488; F:GO:0005515; F:GO:0008233; F:GO:0008234; F:GO:0016787; F:GO:0019899; F:GO:0030234; F:GO:0030414; F:GO:0061134; F:GO:0061135; F:GO:0098772; F:GO:0140096	F:protease binding; F:catalytic activity; F:endopeptidase activity; F:cysteine-type endopeptidase activity; F:enzyme inhibitor activity; F:endopeptidase inhibitor activity; F:cysteine-type endopeptidase inhibitor activity; F:binding; F:protein binding; F:peptidase activity; F:cysteine-type peptidase activity; F:hydrolase activity; F:enzyme binding; F:enzyme regulator activity; F:peptidase inhibit…
TRUE	[INTERPRO, BLASTED, MAPPED, GO-SLIM]	ZX.07G0016780	XP_050282841.1cysteine proteinase inhibitor 12	301	20	3.94e-106	87.6	1	F:GO:0098772	F:molecular function regulator activity			G3DSA:3.10.450.10 (GENE3D); IPR000010 (PFAM); IPR000010 (PFAM); G3DSA:3.10.450.10 (GENE3D); IPR027214 (PANTHER); IPR000010 (CDD); IPR000010 (CDD); IPR046350 (SUPERFAMILY); IPR046350 (SUPERFAMILY)	F:GO:0002020; F:GO:0003824; F:GO:0004175; F:GO:0004197; F:GO:0004857; F:GO:0004866; F:GO:0004869; F:GO:0005488; F:GO:0005515; F:GO:0008233; F:GO:0008234; F:GO:0016787; F:GO:0019899; F:GO:0030234; F:GO:0030414; F:GO:0061134; F:GO:0061135; F:GO:0098772; F:GO:0140096	F:protease binding; F:catalytic activity; F:endopeptidase activity; F:cysteine-type endopeptidase activity; F:enzyme inhibitor activity; F:endopeptidase inhibitor activity; F:cysteine-type endopeptidase inhibitor activity; F:binding; F:protein binding; F:peptidase activity; F:cysteine-type peptidase activity; F:hydrolase activity; F:enzyme binding; F:enzyme regulator activity; F:peptidase inhibit…
TRUE	[INTERPRO, BLASTED, MAPPED, GO-SLIM]	ZX.07G0016760	AWB97031.1cystatin-like protein	98	20	4.73e-43	86.33	3	F:GO:0016787; F:GO:0098772; F:GO:0140096	F:hydrolase activity; F:molecular function regulator activity; F:catalytic activity, acting on a protein	EC:3.4	Acting on peptide bonds (peptidases)	G3DSA:3.10.450.10 (GENE3D); IPR000010 (PFAM); IPR027214 (PANTHER); IPR000010 (CDD); IPR046350 (SUPERFAMILY)	F:GO:0002020; F:GO:0003824; F:GO:0004175; F:GO:0004197; F:GO:0004857; F:GO:0004866; F:GO:0004869; F:GO:0005488; F:GO:0005515; F:GO:0008233; F:GO:0008234; F:GO:0016787; F:GO:0019899; F:GO:0030234; F:GO:0030414; F:GO:0061134; F:GO:0061135; F:GO:0098772; F:GO:0140096	F:protease binding; F:catalytic activity; F:endopeptidase activity; F:cysteine-type endopeptidase activity; F:enzyme inhibitor activity; F:endopeptidase inhibitor activity; F:cysteine-type endopeptidase inhibitor activity; F:binding; F:protein binding; F:peptidase activity; F:cysteine-type peptidase activity; F:hydrolase activity; F:enzyme binding; F:enzyme regulator activity; F:peptidase inhibit…
TRUE	[INTERPRO, BLASTED, MAPPED, GO-SLIM]	ZX.06G0029520	XP_021672844.1sucrose synthase 2	813	20	0	94.57	2	P:GO:0005975; F:GO:0016740	P:carbohydrate metabolic process; F:transferase activity	EC:2.4.1.13	Sucrose synthase	G3DSA:3.10.450.330 (GENE3D); IPR001296 (PFAM); G3DSA:3.40.50.2000 (GENE3D); IPR000368 (PFAM); G3DSA:1.20.120.1230 (GENE3D); G3DSA:3.40.50.2000 (GENE3D); IPR012820 (TIGRFAM); IPR012820 (PANTHER); SSF53756 (SUPERFAMILY)	P:GO:0005985; F:GO:0003824; F:GO:0008194; F:GO:0016157; F:GO:0016740; F:GO:0016757; F:GO:0016758; F:GO:0035251; F:GO:0046527	P:sucrose metabolic process; F:catalytic activity; F:UDP-glycosyltransferase activity; F:sucrose synthase activity; F:transferase activity; F:glycosyltransferase activity; F:hexosyltransferase activity; F:UDP-glucosyltransferase activity; F:glucosyltransferase activity
TRUE	[INTERPRO, BLASTED, MAPPED, GO-SLIM]	ZX.03G0006860	KAB5524812.1hypothetical protein DKX38_022561	471	20	1.83e-207	77.45	2	F:GO:0003723; C:GO:0043226	F:RNA binding; C:organelle			G3DSA:3.10.450.50 (GENE3D); IPR002075 (PFAM); IPR000504 (PFAM); IPR012677 (G3DSA:3.30.70.GENE3D); mobidb-lite (MOBIDB_LITE); mobidb-lite (MOBIDB_LITE); mobidb-lite (MOBIDB_LITE); mobidb-lite (MOBIDB_LITE); mobidb-lite (MOBIDB_LITE); IPR039539 (PANTHER); IPR000504 (PROSITE_PROFILES); IPR018222 (PROSITE_PROFILES); cd00590 (CDD); IPR018222 (CDD); IPR032710 (SUPERFAMILY); IPR035979 (SUPERFAMILY)	F:GO:0003676; F:GO:0003723; F:GO:0003729; F:GO:0005488; F:GO:0097159; F:GO:1901363; C:GO:0005622; C:GO:0005737; C:GO:0005829; C:GO:0032991; C:GO:0110165; C:GO:1990904	F:nucleic acid binding; F:RNA binding; F:mRNA binding; F:binding; F:organic cyclic compound binding; F:heterocyclic compound binding; C:intracellular anatomical structure; C:cytoplasm; C:cytosol; C:protein-containing complex; C:cellular anatomical entity; C:ribonucleoprotein complex
TRUE	[INTERPRO, BLASTED, MAPPED, GO-SLIM]	ZX.06G0029600	XP_002523106.160S ribosomal protein L18-2	192	20	7.05e-119	96.17	4	F:GO:0003723; F:GO:0005198; C:GO:0005829; C:GO:0005840	F:RNA binding; F:structural molecule activity; C:cytosol; C:ribosome			G3DSA:3.100.10.10 (GENE3D); IPR021131 (PFAM); IPR000039 (PANTHER); IPR036227 (SUPERFAMILY)	P:GO:0006412; F:GO:0003676; F:GO:0003723; F:GO:0003735; F:GO:0005198; F:GO:0005488; F:GO:0097159; F:GO:1901363; C:GO:0005622; C:GO:0005737; C:GO:0005829; C:GO:0005840; C:GO:0015934; C:GO:0022625; C:GO:0022626; C:GO:0032991; C:GO:0043226; C:GO:0043228; C:GO:0043229; C:GO:0043232; C:GO:0044391; C:GO:0110165; C:GO:1990904	P:translation; F:nucleic acid binding; F:RNA binding; F:structural constituent of ribosome; F:structural molecule activity; F:binding; F:organic cyclic compound binding; F:heterocyclic compound binding; C:intracellular anatomical structure; C:cytoplasm; C:cytosol; C:ribosome; C:large ribosomal subunit; C:cytosolic large ribosomal subunit; C:cytosolic ribosome; C:protein-containing complex; C:orga…
TRUE	[INTERPRO, BLASTED, MAPPED, GO-SLIM]	ZX.01G0107280	XP_008438796.160S ribosomal protein L27a-3-like	185	20	9.81e-83	97.57	4	F:GO:0003723; F:GO:0005198; C:GO:0005829; C:GO:0005840	F:RNA binding; F:structural molecule activity; C:cytosol; C:ribosome			G3DSA:3.100.10.10 (GENE3D); IPR021131 (PFAM); mobidb-lite (MOBIDB_LITE); PTHR11721 (PANTHER); IPR030878 (HAMAP); IPR036227 (SUPERFAMILY)	P:GO:0006412; F:GO:0003735; F:GO:0005198; C:GO:0005622; C:GO:0005737; C:GO:0005829; C:GO:0005840; C:GO:0015934; C:GO:0022625; C:GO:0022626; C:GO:0032991; C:GO:0043226; C:GO:0043228; C:GO:0043229; C:GO:0043232; C:GO:0044391; C:GO:0110165; C:GO:1990904	P:translation; F:structural constituent of ribosome; F:structural molecule activity; C:intracellular anatomical structure; C:cytoplasm; C:cytosol; C:ribosome; C:large ribosomal subunit; C:cytosolic large ribosomal subunit; C:cytosolic ribosome; C:protein-containing complex; C:organelle; C:non-membrane-bounded organelle; C:intracellular organelle; C:intracellular non-membrane-bounded organelle; C:…
TRUE	[INTERPRO, BLASTED, MAPPED, GO-SLIM]	ZX.09G0023920	XP_002322584.2alpha-L-arabinofuranosidase 1 isoform X1	678	20	0	77.49	2	P:GO:0005975; F:GO:0016787	P:carbohydrate metabolic process; F:hydrolase activity	EC:3.2.1.55	Non-reducing end alpha-L-arabinofuranosidase	G3DSA:3.20.20.80 (GENE3D); G3DSA:2.60.120.260 (GENE3D); IPR003305 (PFAM); IPR013780 (G3DSA:2.60.40.GENE3D); IPR010720 (PFAM); PTHR31776 (PANTHER); IPR008979 (SUPERFAMILY); IPR017853 (SUPERFAMILY)	P:GO:0046373; F:GO:0003824; F:GO:0004553; F:GO:0016787; F:GO:0016798; F:GO:0046556	P:L-arabinose metabolic process; F:catalytic activity; F:hydrolase activity, hydrolyzing O-glycosyl compounds; F:hydrolase activity; F:hydrolase activity, acting on glycosyl bonds; F:alpha-L-arabinofuranosidase activity
TRUE	[INTERPRO, BLASTED, MAPPED, GO-SLIM]	ZX.01G0119240	KAF9674566.1hypothetical protein SADUNF_Sadunf10G0140300	1616	20	0	62.96	1	F:GO:0016787	F:hydrolase activity	EC:3.2	Glycosylases	G3DSA:3.20.20.80 (GENE3D); G3DSA:2.60.120.260 (GENE3D); IPR005201 (PFAM); IPR032979 (PANTHER); cd06547 (CDD); cd06547 (CDD)	P:GO:0006807; P:GO:0008152; P:GO:0009100; P:GO:0009987; P:GO:0019538; P:GO:0019538; P:GO:0036211; P:GO:0036211; P:GO:0043170; P:GO:0043412; P:GO:0044237; P:GO:0044238; P:GO:0044260; P:GO:0071704; P:GO:1901135; P:GO:1901564; F:GO:0003824; F:GO:0004553; F:GO:0016787; F:GO:0016798; F:GO:0033925; C:GO:0005737	P:nitrogen compound metabolic process; P:metabolic process; P:glycoprotein metabolic process; P:cellular process; P:protein metabolic process; P:protein metabolic process; P:protein modification process; P:protein modification process; P:macromolecule metabolic process; P:macromolecule modification; P:cellular metabolic process; P:primary metabolic process; P:obsolete cellular macromolecule metab…
TRUE	[INTERPRO, BLASTED, MAPPED, GO-SLIM]	ZX.01G0045520	POF00465.1isoform 2 of glucan endo-1,3-beta-glucosidase 14	621	20	4.83e-127	57.15	1	F:GO:0016787	F:hydrolase activity	EC:3.2	Glycosylases	G3DSA:3.20.20.80 (GENE3D); G3DSA:3.20.20.80 (GENE3D); IPR000490 (PFAM); IPR001739 (PFAM); G3DSA:3.30.890.10 (GENE3D); mobidb-lite (MOBIDB_LITE); mobidb-lite (MOBIDB_LITE); mobidb-lite (MOBIDB_LITE); IPR039622 (PANTHER); IPR001739 (PROSITE_PROFILES); IPR016177 (SUPERFAMILY); IPR017853 (SUPERFAMILY)	P:GO:0005975; F:GO:0003677; F:GO:0004553	P:carbohydrate metabolic process; F:DNA binding; F:hydrolase activity, hydrolyzing O-glycosyl compounds
TRUE	[INTERPRO, BLASTED, MAPPED, GO-SLIM]	ZX.08G0039900	XP_030973521.1glucan endo-1,3-beta-glucosidase, basic vacuolar isoform-like	370	20	3.19e-200	88.69	2	P:GO:0005975; F:GO:0016787	P:carbohydrate metabolic process; F:hydrolase activity	EC:3.2.1.21; EC:3.2.1.39	Beta-glucosidase; Glucan endo-1,3-beta-D-glucosidase	G3DSA:3.20.20.80 (GENE3D); IPR000490 (PFAM); IPR044965 (PANTHER); IPR017853 (SUPERFAMILY)	P:GO:0005975; F:GO:0004553; C:GO:0005886; C:GO:0016020; C:GO:0031224; C:GO:0031225; C:GO:0031226; C:GO:0046658; C:GO:0071944; C:GO:0110165	P:carbohydrate metabolic process; F:hydrolase activity, hydrolyzing O-glycosyl compounds; C:plasma membrane; C:membrane; C:obsolete intrinsic component of membrane; C:obsolete anchored component of membrane; C:obsolete intrinsic component of plasma membrane; C:obsolete anchored component of plasma membrane; C:cell periphery; C:cellular anatomical entity
TRUE	[INTERPRO, BLASTED, MAPPED, GO-SLIM]	ZX.03G0007230	KAF9667674.1hypothetical protein SADUNF_Sadunf15G0048200	536	20	2.49e-275	77.27	1	F:GO:0016787	F:hydrolase activity	EC:3.2.1.31	Beta-glucuronidase	G3DSA:3.20.20.80 (GENE3D); IPR005199 (PFAM); PTHR14363 (PANTHER); IPR017853 (SUPERFAMILY)	F:GO:0003824; F:GO:0004553; F:GO:0016787; F:GO:0016798; C:GO:0005618; C:GO:0016020; C:GO:0030312; C:GO:0071944; C:GO:0110165	F:catalytic activity; F:hydrolase activity, hydrolyzing O-glycosyl compounds; F:hydrolase activity; F:hydrolase activity, acting on glycosyl bonds; C:cell wall; C:membrane; C:external encapsulating structure; C:cell periphery; C:cellular anatomical entity
TRUE	[INTERPRO, BLASTED, MAPPED, GO-SLIM]	ZX.07G0015330	KAF9674381.1hypothetical protein SADUNF_Sadunf10G0121400	937	20	3.45e-296	71.76	1	F:GO:0016787	F:hydrolase activity	EC:3.2.1.31	Beta-glucuronidase	G3DSA:3.20.20.80 (GENE3D); IPR005516 (PFAM); IPR005199 (PFAM); mobidb-lite (MOBIDB_LITE); mobidb-lite (MOBIDB_LITE); PTHR14363 (PANTHER); IPR017853 (SUPERFAMILY)	F:GO:0003824; F:GO:0004553; F:GO:0016787; F:GO:0016798; C:GO:0005618; C:GO:0016020; C:GO:0030312; C:GO:0071944; C:GO:0110165	F:catalytic activity; F:hydrolase activity, hydrolyzing O-glycosyl compounds; F:hydrolase activity; F:hydrolase activity, acting on glycosyl bonds; C:cell wall; C:membrane; C:external encapsulating structure; C:cell periphery; C:cellular anatomical entity
TRUE	[INTERPRO, BLASTED, MAPPED, GO-SLIM]	ZX.04G0002270	XP_015571794.1nucleosome assembly protein 1;2	365	20	3.85e-156	82.72	7	P:GO:0006281; P:GO:0006310; P:GO:0006325; P:GO:0065003; F:GO:0042393; C:GO:0005634; C:GO:0005694	P:DNA repair; P:DNA recombination; P:chromatin organization; P:protein-containing complex assembly; F:histone binding; C:nucleus; C:chromosome			G3DSA:3.30.1120.90 (GENE3D); IPR002164 (PFAM); G3DSA:1.20.5.1500 (GENE3D); mobidb-lite (MOBIDB_LITE); mobidb-lite (MOBIDB_LITE); mobidb-lite (MOBIDB_LITE); IPR002164 (PANTHER); IPR037231 (SUPERFAMILY)	P:GO:0006139; P:GO:0006259; P:GO:0006310; P:GO:0006325; P:GO:0006325; P:GO:0006325; P:GO:0006334; P:GO:0006338; P:GO:0006725; P:GO:0006807; P:GO:0006996; P:GO:0008152; P:GO:0009987; P:GO:0016043; P:GO:0016444; P:GO:0022607; P:GO:0034641; P:GO:0034728; P:GO:0043170; P:GO:0043933; P:GO:0044085; P:GO:0044237; P:GO:0044238; P:GO:0044260; P:GO:0046483; P:GO:0051276; P:GO:0051276; P:GO:0065003; P:GO:00…	P:nucleobase-containing compound metabolic process; P:DNA metabolic process; P:DNA recombination; P:chromatin organization; P:chromatin organization; P:chromatin organization; P:nucleosome assembly; P:chromatin remodeling; P:cellular aromatic compound metabolic process; P:nitrogen compound metabolic process; P:organelle organization; P:metabolic process; P:cellular process; P:cellular component o…
TRUE	[INTERPRO, BLASTED, MAPPED, GO-SLIM]	ZX.01G0050740	XP_002302112.4ribosome-recycling factor, chloroplastic	340	20	1.35e-109	67.21	1	C:GO:0043226	C:organelle			G3DSA:3.30.1360.40 (GENE3D); IPR023584 (PFAM); G3DSA:3.30.1360.40 (GENE3D); IPR036191 (G3DSA:1.10.132.GENE3D); IPR002661 (PANTHER); IPR002661 (CDD); IPR036191 (SUPERFAMILY); IPR036191 (SUPERFAMILY); IPR036191 (SUPERFAMILY)	P:GO:0006412; P:GO:0006414; P:GO:0006518; P:GO:0006807; P:GO:0006996; P:GO:0008152; P:GO:0009058; P:GO:0009059; P:GO:0009657; P:GO:0009987; P:GO:0010467; P:GO:0016043; P:GO:0019538; P:GO:0019538; P:GO:0034641; P:GO:0034645; P:GO:0043043; P:GO:0043170; P:GO:0043603; P:GO:0043604; P:GO:0044237; P:GO:0044238; P:GO:0044249; P:GO:0044260; P:GO:0044271; P:GO:0071704; P:GO:0071840; P:GO:1901564; P:GO:19…	P:translation; P:translational elongation; P:peptide metabolic process; P:nitrogen compound metabolic process; P:organelle organization; P:metabolic process; P:biosynthetic process; P:macromolecule biosynthetic process; P:plastid organization; P:cellular process; P:gene expression; P:cellular component organization; P:protein metabolic process; P:protein metabolic process; P:cellular nitrogen com…
TRUE	[INTERPRO, BLASTED, MAPPED, ANNOTATED]	ZX.09G0018280	KAH8494391.1hypothetical protein H0E87_020966	767	20	5.12e-197	65.72	1	C:GO:0016020	C:membrane			G3DSA:3.30.1370.160 (GENE3D); IPR012677 (G3DSA:3.30.70.GENE3D); mobidb-lite (MOBIDB_LITE); mobidb-lite (MOBIDB_LITE); PTHR32219 (PANTHER)	no GO terms	no GO terms
TRUE	[INTERPRO, BLASTED, MAPPED, GO-SLIM]	ZX.01G0130790	KAI4333815.1hypothetical protein L6164_018576	159	20	1.36e-98	98.38	4	P:GO:0016192; C:GO:0005783; C:GO:0005794; C:GO:0005829	P:vesicle-mediated transport; C:endoplasmic reticulum; C:Golgi apparatus; C:cytosol			G3DSA:3.30.1380.20 (GENE3D); IPR007194 (PFAM); IPR016721 (PANTHER); IPR016721 (CDD); IPR024096 (SUPERFAMILY)	P:GO:0006810; P:GO:0006888; P:GO:0006891; P:GO:0009987; P:GO:0016192; P:GO:0046907; P:GO:0048193; P:GO:0051179; P:GO:0051234; P:GO:0051641; P:GO:0051649; C:GO:0005622; C:GO:0005737; C:GO:0005773; C:GO:0005794; C:GO:0005801; C:GO:0005829; C:GO:0005886; C:GO:0012505; C:GO:0016020; C:GO:0030008; C:GO:0031090; C:GO:0032991; C:GO:0043226; C:GO:0043227; C:GO:0043229; C:GO:0043231; C:GO:0071944; C:GO:00…	P:transport; P:endoplasmic reticulum to Golgi vesicle-mediated transport; P:intra-Golgi vesicle-mediated transport; P:cellular process; P:vesicle-mediated transport; P:intracellular transport; P:Golgi vesicle transport; P:localization; P:establishment of localization; P:cellular localization; P:establishment of localization in cell; C:intracellular anatomical structure; C:cytoplasm; C:vacuole; C:…
TRUE	[INTERPRO, BLASTED, MAPPED, GO-SLIM]	ZX.01G0000270	KDP35181.1hypothetical protein JCGZ_10715	418	20	7.24e-198	81.41	4	P:GO:0140053; F:GO:0005198; C:GO:0005739; C:GO:0005840	P:mitochondrial gene expression; F:structural molecule activity; C:mitochondrion; C:ribosome			G3DSA:3.30.160.20 (GENE3D); IPR019349 (PFAM); IPR039848 (PANTHER)	P:GO:0032543; F:GO:0003735; F:GO:0005198; C:GO:0000313; C:GO:0005622; C:GO:0005737; C:GO:0005739; C:GO:0005759; C:GO:0005761; C:GO:0005763; C:GO:0005840; C:GO:0015935; C:GO:0016020; C:GO:0031974; C:GO:0032991; C:GO:0043226; C:GO:0043227; C:GO:0043228; C:GO:0043229; C:GO:0043231; C:GO:0043232; C:GO:0043233; C:GO:0044391; C:GO:0070013; C:GO:0098798; C:GO:0110165; C:GO:1990904	P:mitochondrial translation; F:structural constituent of ribosome; F:structural molecule activity; C:organellar ribosome; C:intracellular anatomical structure; C:cytoplasm; C:mitochondrion; C:mitochondrial matrix; C:mitochondrial ribosome; C:mitochondrial small ribosomal subunit; C:ribosome; C:small ribosomal subunit; C:membrane; C:membrane-enclosed lumen; C:protein-containing complex; C:organell…
TRUE	[INTERPRO, BLASTED, MAPPED, GO-SLIM]	ZX.08G0031090	XP_006378422.2protein indeterminate-domain 5, chloroplastic	669	20	8.06e-214	68.15	2	F:GO:0140110; C:GO:0005634	F:transcription regulator activity; C:nucleus			G3DSA:3.30.160.60 (GENE3D); mobidb-lite (MOBIDB_LITE); mobidb-lite (MOBIDB_LITE); mobidb-lite (MOBIDB_LITE); mobidb-lite (MOBIDB_LITE); mobidb-lite (MOBIDB_LITE); mobidb-lite (MOBIDB_LITE); mobidb-lite (MOBIDB_LITE); mobidb-lite (MOBIDB_LITE); mobidb-lite (MOBIDB_LITE); IPR031140 (PANTHER); IPR036236 (SUPERFAMILY)	F:GO:0000976; F:GO:0001067; F:GO:0003676; F:GO:0003677; F:GO:0003690; F:GO:0003700; F:GO:0005488; F:GO:0043565; F:GO:0097159; F:GO:0140110; F:GO:1901363; F:GO:1990837; C:GO:0005622; C:GO:0005634; C:GO:0016020; C:GO:0043226; C:GO:0043227; C:GO:0043229; C:GO:0043231; C:GO:0110165	F:transcription cis-regulatory region binding; F:transcription regulatory region nucleic acid binding; F:nucleic acid binding; F:DNA binding; F:double-stranded DNA binding; F:DNA-binding transcription factor activity; F:binding; F:sequence-specific DNA binding; F:organic cyclic compound binding; F:transcription regulator activity; F:heterocyclic compound binding; F:sequence-specific double-strand…
TRUE	[INTERPRO, BLASTED, MAPPED, GO-SLIM]	ZX.02G0031410	XP_021652702.150S ribosomal protein L3, chloroplastic-like	284	20	1.56e-156	87.11	2	F:GO:0005198; C:GO:0005840	F:structural molecule activity; C:ribosome			G3DSA:3.30.160.810 (GENE3D); IPR000597 (PFAM); G3DSA:2.40.30.10 (GENE3D); IPR019927 (TIGRFAM); IPR019927 (PANTHER); IPR019927 (HAMAP); IPR009000 (SUPERFAMILY)	P:GO:0006412; F:GO:0003735; F:GO:0005198; C:GO:0005622; C:GO:0005737; C:GO:0005840; C:GO:0009507; C:GO:0009526; C:GO:0009536; C:GO:0009941; C:GO:0016020; C:GO:0031967; C:GO:0031975; C:GO:0043226; C:GO:0043227; C:GO:0043229; C:GO:0043231; C:GO:0110165	P:translation; F:structural constituent of ribosome; F:structural molecule activity; C:intracellular anatomical structure; C:cytoplasm; C:ribosome; C:chloroplast; C:plastid envelope; C:plastid; C:chloroplast envelope; C:membrane; C:organelle envelope; C:envelope; C:organelle; C:membrane-bounded organelle; C:intracellular organelle; C:intracellular membrane-bounded organelle; C:cellular anatomical…
TRUE	[INTERPRO, BLASTED, MAPPED, GO-SLIM]	ZX.01G0055690	KAF9670717.1hypothetical protein SADUNF_Sadunf13G0097800	719	20	8.52e-262	69.65	2	P:GO:0005975; F:GO:0016787	P:carbohydrate metabolic process; F:hydrolase activity	EC:3.2	Glycosylases	G3DSA:3.30.20.10 (GENE3D); IPR009018 (G3DSA:3.30.720.GENE3D); IPR003210 (PFAM); G3DSA:1.10.530.10 (GENE3D); G3DSA:1.10.530.10 (GENE3D); IPR036861 (G3DSA:3.30.60.GENE3D); IPR000726 (PFAM); PTHR22595 (PANTHER); IPR001002 (PROSITE_PROFILES); IPR001002 (PROSITE_PROFILES); cd00325 (CDD); cd00035 (CDD); cd00325 (CDD); cd00035 (CDD); IPR036861 (SUPERFAMILY); IPR023346 (SUPERFAMILY); IPR023346 (SUPERFAMI…	P:GO:0006032; P:GO:0006614; P:GO:0016998; F:GO:0003824; F:GO:0004553; F:GO:0004568; F:GO:0008061; F:GO:0008312; F:GO:0016787; F:GO:0016798; F:GO:0030942; C:GO:0005786; C:GO:0048500	P:chitin catabolic process; P:SRP-dependent cotranslational protein targeting to membrane; P:cell wall macromolecule catabolic process; F:catalytic activity; F:hydrolase activity, hydrolyzing O-glycosyl compounds; F:chitinase activity; F:chitin binding; F:7S RNA binding; F:hydrolase activity; F:hydrolase activity, acting on glycosyl bonds; F:endoplasmic reticulum signal peptide binding; C:signal …
TRUE	[INTERPRO, BLASTED, MAPPED, GO-SLIM]	ZX.08G0021280	KAF1879334.1hypothetical protein Lal_00005800	1306	20	0	88.98	3	P:GO:0036211; F:GO:0016740; F:GO:0140096	P:protein modification process; F:transferase activity; F:catalytic activity, acting on a protein	EC:2.7.1	Transferring phosphorus-containing groups	G3DSA:3.30.200.20 (GENE3D); G3DSA:1.10.510.10 (GENE3D); G3DSA:3.30.310.80 (GENE3D); IPR008590 (PFAM); IPR000719 (PFAM); G3DSA:1.10.510.10 (GENE3D); IPR001772 (PFAM); mobidb-lite (MOBIDB_LITE); mobidb-lite (MOBIDB_LITE); mobidb-lite (MOBIDB_LITE); mobidb-lite (MOBIDB_LITE); mobidb-lite (MOBIDB_LITE); mobidb-lite (MOBIDB_LITE); mobidb-lite (MOBIDB_LITE); mobidb-lite (MOBIDB_LITE); PTHR24346 (PANTHE…	P:GO:0006468; P:GO:0007154; P:GO:0007165; P:GO:0009987; P:GO:0023052; P:GO:0035556; P:GO:0050789; P:GO:0050794; P:GO:0050896; P:GO:0051716; P:GO:0065007; F:GO:0003824; F:GO:0004672; F:GO:0004674; F:GO:0005524; F:GO:0016301; F:GO:0016740; F:GO:0016772; F:GO:0016773; F:GO:0140096; C:GO:0005622; C:GO:0005737; C:GO:0110165	P:protein phosphorylation; P:cell communication; P:signal transduction; P:cellular process; P:signaling; P:intracellular signal transduction; P:regulation of biological process; P:regulation of cellular process; P:response to stimulus; P:cellular response to stimulus; P:biological regulation; F:catalytic activity; F:protein kinase activity; F:protein serine/threonine kinase activity; F:ATP bindin…
TRUE	[INTERPRO, BLASTED, MAPPED, GO-SLIM]	ZX.01G0055050	XP_034900792.1protein STRUBBELIG-RECEPTOR FAMILY 3-like isoform X1	787	20	0	82.79	5	P:GO:0036211; F:GO:0016740; F:GO:0060089; F:GO:0140096; C:GO:0005886	P:protein modification process; F:transferase activity; F:molecular transducer activity; F:catalytic activity, acting on a protein; C:plasma membrane	EC:2.7.10.1	Receptor protein-tyrosine kinase	G3DSA:3.30.200.20 (GENE3D); G3DSA:1.10.510.10 (GENE3D); IPR013210 (PFAM); IPR032675 (G3DSA:3.80.10.GENE3D); IPR001611 (PFAM); IPR001245 (PFAM); mobidb-lite (MOBIDB_LITE); mobidb-lite (MOBIDB_LITE); mobidb-lite (MOBIDB_LITE); mobidb-lite (MOBIDB_LITE); IPR046959 (PANTHER); IPR000719 (PROSITE_PROFILES); SSF101447 (SUPERFAMILY); SSF52058 (SUPERFAMILY); IPR011009 (SUPERFAMILY)	P:GO:0006468; F:GO:0004672; F:GO:0005515; F:GO:0005524	P:protein phosphorylation; F:protein kinase activity; F:protein binding; F:ATP binding
TRUE	[INTERPRO, BLASTED, MAPPED, GO-SLIM]	ZX.03G0000890	PPD70791.1hypothetical protein GOBAR_DD32329	284	20	8.68e-171	89.99	5	P:GO:0023052; P:GO:0036211; F:GO:0016740; F:GO:0140096; C:GO:0005634	P:signaling; P:protein modification process; F:transferase activity; F:catalytic activity, acting on a protein; C:nucleus	EC:2.7.11.24	Mitogen-activated protein kinase	G3DSA:3.30.200.20 (GENE3D); IPR000719 (PFAM); G3DSA:1.10.510.10 (GENE3D); PTHR24055 (PANTHER); IPR000719 (PROSITE_PROFILES); IPR011009 (SUPERFAMILY)	P:GO:0006468; P:GO:0007154; P:GO:0007165; P:GO:0009987; P:GO:0023052; P:GO:0035556; P:GO:0050789; P:GO:0050794; P:GO:0050896; P:GO:0051716; P:GO:0065007; F:GO:0003824; F:GO:0004672; F:GO:0004674; F:GO:0005524; F:GO:0016301; F:GO:0016740; F:GO:0016772; F:GO:0016773; F:GO:0140096; C:GO:0005622; C:GO:0005634; C:GO:0005737; C:GO:0016020; C:GO:0043226; C:GO:0043227; C:GO:0043229; C:GO:0043231; C:GO:01…	P:protein phosphorylation; P:cell communication; P:signal transduction; P:cellular process; P:signaling; P:intracellular signal transduction; P:regulation of biological process; P:regulation of cellular process; P:response to stimulus; P:cellular response to stimulus; P:biological regulation; F:catalytic activity; F:protein kinase activity; F:protein serine/threonine kinase activity; F:ATP bindin…
TRUE	[INTERPRO, BLASTED, MAPPED, GO-SLIM]	ZX.06G0009930	KAH8493303.1hypothetical protein H0E87_020132	532	20	3.69E-311	86.81	5	P:GO:0023052; P:GO:0036211; F:GO:0016740; F:GO:0140096; C:GO:0005634	P:signaling; P:protein modification process; F:transferase activity; F:catalytic activity, acting on a protein; C:nucleus	EC:2.7.11.17	Calcium/calmodulin-dependent protein kinase	G3DSA:3.30.200.20 (GENE3D); IPR000719 (PFAM); IPR002048 (PFAM); G3DSA:1.10.510.10 (GENE3D); G3DSA:1.10.238.10 (GENE3D); mobidb-lite (MOBIDB_LITE); mobidb-lite (MOBIDB_LITE); PTHR24349 (PANTHER); IPR002048 (PROSITE_PROFILES); IPR002048 (PROSITE_PROFILES); IPR002048 (PROSITE_PROFILES); IPR000719 (PROSITE_PROFILES); IPR002048 (PROSITE_PROFILES); IPR002048 (CDD); cd05117 (CDD); IPR011992 (SUPERFAMILY…	P:GO:0006468; P:GO:0006793; P:GO:0006796; P:GO:0006807; P:GO:0007154; P:GO:0007165; P:GO:0008152; P:GO:0009987; P:GO:0016310; P:GO:0018105; P:GO:0018193; P:GO:0018209; P:GO:0019538; P:GO:0019538; P:GO:0023052; P:GO:0035556; P:GO:0036211; P:GO:0036211; P:GO:0043170; P:GO:0043412; P:GO:0044237; P:GO:0044238; P:GO:0044260; P:GO:0046777; P:GO:0050789; P:GO:0050794; P:GO:0050896; P:GO:0051716; P:GO:00…	P:protein phosphorylation; P:phosphorus metabolic process; P:phosphate-containing compound metabolic process; P:nitrogen compound metabolic process; P:cell communication; P:signal transduction; P:metabolic process; P:cellular process; P:phosphorylation; P:peptidyl-serine phosphorylation; P:peptidyl-amino acid modification; P:peptidyl-serine modification; P:protein metabolic process; P:protein met…
TRUE	[INTERPRO, BLASTED, MAPPED, GO-SLIM]	ZX.03G0017090	KAG6750535.1hypothetical protein POTOM_045031	458	20	3.41e-214	82.24	3	P:GO:0036211; F:GO:0016740; F:GO:0140096	P:protein modification process; F:transferase activity; F:catalytic activity, acting on a protein	EC:2.7.1; EC:2.4.1	Transferring phosphorus-containing groups; Glycosyltransferases	G3DSA:3.30.200.20 (GENE3D); IPR001245 (PFAM); G3DSA:1.10.510.10 (GENE3D); mobidb-lite (MOBIDB_LITE); mobidb-lite (MOBIDB_LITE); PTHR47989 (PANTHER); IPR000719 (PROSITE_PROFILES); IPR011009 (SUPERFAMILY)	P:GO:0006468; F:GO:0004672; F:GO:0005524	P:protein phosphorylation; F:protein kinase activity; F:ATP binding
TRUE	[INTERPRO, BLASTED, MAPPED, GO-SLIM]	ZX.07G0018460	XP_048230151.1serine/threonine-protein kinase BSK7	488	20	0	94.12	5	P:GO:0023052; P:GO:0036211; F:GO:0016740; F:GO:0140096; C:GO:0005886	P:signaling; P:protein modification process; F:transferase activity; F:catalytic activity, acting on a protein; C:plasma membrane	EC:2.7.1	Transferring phosphorus-containing groups	G3DSA:3.30.200.20 (GENE3D); IPR001245 (PFAM); IPR011990 (G3DSA:1.25.40.GENE3D); G3DSA:1.10.510.10 (GENE3D); IPR045845 (PANTHER); IPR000719 (PROSITE_PROFILES); IPR011990 (SUPERFAMILY); IPR011009 (SUPERFAMILY)	P:GO:0006468; P:GO:0007154; P:GO:0007165; P:GO:0009719; P:GO:0009725; P:GO:0009742; P:GO:0009755; P:GO:0009987; P:GO:0010033; P:GO:0014070; P:GO:0023052; P:GO:0032870; P:GO:0033993; P:GO:0042221; P:GO:0043401; P:GO:0048545; P:GO:0050789; P:GO:0050794; P:GO:0050896; P:GO:0051716; P:GO:0065007; P:GO:0070887; P:GO:0071310; P:GO:0071383; P:GO:0071396; P:GO:0071407; P:GO:0071495; P:GO:1901700; P:GO:19…	P:protein phosphorylation; P:cell communication; P:signal transduction; P:response to endogenous stimulus; P:response to hormone; P:brassinosteroid mediated signaling pathway; P:hormone-mediated signaling pathway; P:cellular process; P:response to organic substance; P:response to organic cyclic compound; P:signaling; P:cellular response to hormone stimulus; P:response to lipid; P:response to chem…
TRUE	[INTERPRO, BLASTED, MAPPED, GO-SLIM]	ZX.01G0116700	AMM42818.1LRR-RLK	158	20	2.16e-77	86.77	3	P:GO:0036211; F:GO:0016740; F:GO:0140096	P:protein modification process; F:transferase activity; F:catalytic activity, acting on a protein	EC:2.7.1	Transferring phosphorus-containing groups	G3DSA:3.30.200.20 (GENE3D); IPR001245 (PFAM); mobidb-lite (MOBIDB_LITE); mobidb-lite (MOBIDB_LITE); PTHR44329 (PANTHER); IPR000719 (PROSITE_PROFILES); IPR011009 (SUPERFAMILY)	P:GO:0006468; F:GO:0003824; F:GO:0004672; F:GO:0005524; F:GO:0016301; F:GO:0016740; F:GO:0016772; F:GO:0016773; F:GO:0140096; C:GO:0005886; C:GO:0016020; C:GO:0071944; C:GO:0110165	P:protein phosphorylation; F:catalytic activity; F:protein kinase activity; F:ATP binding; F:kinase activity; F:transferase activity; F:transferase activity, transferring phosphorus-containing groups; F:phosphotransferase activity, alcohol group as acceptor; F:catalytic activity, acting on a protein; C:plasma membrane; C:membrane; C:cell periphery; C:cellular anatomical entity
TRUE	[INTERPRO, BLASTED, MAPPED, GO-SLIM]	ZX.08G0025440	KAI9114959.1hypothetical protein K1719_013972	1029	20	0	84.67	3	P:GO:0006520; F:GO:0016740; C:GO:0009536	P:amino acid metabolic process; F:transferase activity; C:plastid	EC:2.3.3.13	2-isopropylmalate synthase	G3DSA:3.30.200.20 (GENE3D); IPR013785 (G3DSA:3.20.20.GENE3D); IPR036230 (G3DSA:3.30.160.GENE3D); IPR001245 (PFAM); IPR013709 (PFAM); IPR000891 (PFAM); G3DSA:1.10.510.10 (GENE3D); G3DSA:1.10.238.260 (GENE3D); mobidb-lite (MOBIDB_LITE); mobidb-lite (MOBIDB_LITE); PTHR10277 (PANTHER); IPR000891 (PROSITE_PROFILES); IPR000719 (PROSITE_PROFILES); cd07940 (CDD); cd14066 (CDD); IPR036230 (SUPERFAMILY); S…	P:GO:0006082; P:GO:0006468; P:GO:0006520; P:GO:0006807; P:GO:0008152; P:GO:0008652; P:GO:0009058; P:GO:0009081; P:GO:0009082; P:GO:0009098; P:GO:0009987; P:GO:0016053; P:GO:0019752; P:GO:0043436; P:GO:0044237; P:GO:0044238; P:GO:0044249; P:GO:0044281; P:GO:0044283; P:GO:0046394; P:GO:0071704; P:GO:1901564; P:GO:1901566; P:GO:1901576; P:GO:1901605; P:GO:1901607; F:GO:0003824; F:GO:0003852; F:GO:00…	P:organic acid metabolic process; P:protein phosphorylation; P:amino acid metabolic process; P:nitrogen compound metabolic process; P:metabolic process; P:amino acid biosynthetic process; P:biosynthetic process; P:branched-chain amino acid metabolic process; P:branched-chain amino acid biosynthetic process; P:leucine biosynthetic process; P:cellular process; P:organic acid biosynthetic process; P…
TRUE	[INTERPRO, BLASTED, MAPPED, GO-SLIM]	ZX.07G0014670	RZC60776.1hypothetical protein C5167_022526	621	20	1.43e-300	86.28	5	P:GO:0016192; P:GO:0036211; F:GO:0016740; F:GO:0140096; C:GO:0005829	P:vesicle-mediated transport; P:protein modification process; F:transferase activity; F:catalytic activity, acting on a protein; C:cytosol	EC:2.7.10.2	Non-specific protein-tyrosine kinase	G3DSA:3.30.200.20 (GENE3D); IPR029052 (G3DSA:3.60.21.GENE3D); G3DSA:1.10.510.10 (GENE3D); IPR001245 (PFAM); IPR000979 (TIGRFAM); IPR024654 (PFAM); mobidb-lite (MOBIDB_LITE); mobidb-lite (MOBIDB_LITE); PTHR45621 (PANTHER); IPR000719 (PROSITE_PROFILES); cd14066 (CDD); IPR028661 (CDD); IPR029052 (SUPERFAMILY); IPR011009 (SUPERFAMILY)	P:GO:0006468; P:GO:0042147; F:GO:0004672; F:GO:0005524; C:GO:0030904	P:protein phosphorylation; P:retrograde transport, endosome to Golgi; F:protein kinase activity; F:ATP binding; C:retromer complex
TRUE	[INTERPRO, BLASTED]	ZX.07G0016700	KAG6781611.1hypothetical protein POTOM_014522	423	20	9.05e-190	76.59						G3DSA:3.30.200.20 (GENE3D); PF01633 (PFAM); G3DSA:3.90.1200.10 (GENE3D); PTHR22603 (PANTHER); cd05157 (CDD); IPR011009 (SUPERFAMILY)	P:GO:0006629; P:GO:0006644; P:GO:0006650; P:GO:0006656; P:GO:0006793; P:GO:0006796; P:GO:0006807; P:GO:0008152; P:GO:0008610; P:GO:0008654; P:GO:0009058; P:GO:0009987; P:GO:0019637; P:GO:0044237; P:GO:0044238; P:GO:0044249; P:GO:0044255; P:GO:0045017; P:GO:0046470; P:GO:0046474; P:GO:0046486; P:GO:0071704; P:GO:0090407; P:GO:1901564; P:GO:1901566; P:GO:1901576; F:GO:0003824; F:GO:0016301; F:GO:00…	P:lipid metabolic process; P:phospholipid metabolic process; P:glycerophospholipid metabolic process; P:phosphatidylcholine biosynthetic process; P:phosphorus metabolic process; P:phosphate-containing compound metabolic process; P:nitrogen compound metabolic process; P:metabolic process; P:lipid biosynthetic process; P:phospholipid biosynthetic process; P:biosynthetic process; P:cellular process;…
TRUE	[INTERPRO, BLASTED, MAPPED, GO-SLIM]	ZX.01G0127880	WP_236916226.1photosystem II manganese-stabilizing polypeptide	332	20	5.79e-207	93.49	5	P:GO:0006091; P:GO:0015979; P:GO:0065003; F:GO:0016491; C:GO:0009579	P:generation of precursor metabolites and energy; P:photosynthesis; P:protein-containing complex assembly; F:oxidoreductase activity; C:thylakoid	EC:1.10.3.9	Photosystem II	G3DSA:3.30.2050.10 (GENE3D); G3DSA:2.40.160.30 (GENE3D); IPR002628 (PFAM); IPR002628 (PANTHER); IPR011250 (SUPERFAMILY)	P:GO:0010207; P:GO:0042549; F:GO:0010242; C:GO:0009654	P:photosystem II assembly; P:photosystem II stabilization; F:oxygen evolving activity; C:photosystem II oxygen evolving complex
TRUE	[INTERPRO, BLASTED, MAPPED, GO-SLIM]	ZX.08G0028480	KAB2604897.1nuclear export mediator factor NEMF	2014	20	0	83.33	5	P:GO:0030163; P:GO:0036211; F:GO:0016740; F:GO:0016874; F:GO:0140096	P:protein catabolic process; P:protein modification process; F:transferase activity; F:ligase activity; F:catalytic activity, acting on a protein	EC:2; EC:6	Transferases; Ligases	G3DSA:3.30.2410.10 (GENE3D); PF05833 (PFAM); IPR000569 (PFAM); IPR008532 (PFAM); G3DSA:3.30.2160.10 (GENE3D); IPR021846 (PFAM); G3DSA:3.90.1750.10 (GENE3D); G3DSA:2.30.310.10 (GENE3D); mobidb-lite (MOBIDB_LITE); mobidb-lite (MOBIDB_LITE); mobidb-lite (MOBIDB_LITE); mobidb-lite (MOBIDB_LITE); mobidb-lite (MOBIDB_LITE); PTHR15239 (PANTHER); IPR000048 (PROSITE_PROFILES); IPR000569 (PROSITE_PROFILES)…	P:GO:0006412; P:GO:0006414; P:GO:0006508; P:GO:0006511; P:GO:0006518; P:GO:0006807; P:GO:0008152; P:GO:0009056; P:GO:0009057; P:GO:0009058; P:GO:0009059; P:GO:0009987; P:GO:0010467; P:GO:0010498; P:GO:0019538; P:GO:0019538; P:GO:0019941; P:GO:0030163; P:GO:0030163; P:GO:0034641; P:GO:0034645; P:GO:0043043; P:GO:0043161; P:GO:0043170; P:GO:0043603; P:GO:0043604; P:GO:0043632; P:GO:0044237; P:GO:00…	P:translation; P:translational elongation; P:proteolysis; P:ubiquitin-dependent protein catabolic process; P:peptide metabolic process; P:nitrogen compound metabolic process; P:metabolic process; P:catabolic process; P:macromolecule catabolic process; P:biosynthetic process; P:macromolecule biosynthetic process; P:cellular process; P:gene expression; P:proteasomal protein catabolic process; P:pro…
TRUE	[INTERPRO, BLASTED, MAPPED, GO-SLIM]	ZX.01G0077400	KAA3490194.1transcription factor Pur-alpha 1-like	389	20	1.31e-167	68.81	4	P:GO:0006355; F:GO:0003677; F:GO:0140110; C:GO:0005634	P:regulation of DNA-templated transcription; F:DNA binding; F:transcription regulator activity; C:nucleus			G3DSA:3.30.2450.30 (GENE3D); G3DSA:3.10.450.700 (GENE3D); IPR006628 (PFAM); G3DSA:3.30.2450.30 (GENE3D); IPR006628 (PANTHER)	P:GO:0006139; P:GO:0006351; P:GO:0006355; P:GO:0006357; P:GO:0006366; P:GO:0006725; P:GO:0006807; P:GO:0008152; P:GO:0009058; P:GO:0009059; P:GO:0009889; P:GO:0009987; P:GO:0010467; P:GO:0010468; P:GO:0010556; P:GO:0016070; P:GO:0018130; P:GO:0019219; P:GO:0019222; P:GO:0019438; P:GO:0031323; P:GO:0031326; P:GO:0032774; P:GO:0034641; P:GO:0034645; P:GO:0034654; P:GO:0043170; P:GO:0044237; P:GO:00…	P:nucleobase-containing compound metabolic process; P:DNA-templated transcription; P:regulation of DNA-templated transcription; P:regulation of transcription by RNA polymerase II; P:transcription by RNA polymerase II; P:cellular aromatic compound metabolic process; P:nitrogen compound metabolic process; P:metabolic process; P:biosynthetic process; P:macromolecule biosynthetic process; P:regulatio…
TRUE	[INTERPRO, BLASTED, MAPPED, GO-SLIM]	ZX.04G0030420	XP_002519480.1S-adenosylmethionine synthase 3	382	20	1.52e-268	95.58	3	P:GO:0006790; F:GO:0016740; C:GO:0005829	P:sulfur compound metabolic process; F:transferase activity; C:cytosol	EC:2.5.1.6	Methionine adenosyltransferase	G3DSA:3.30.300.10 (GENE3D); G3DSA:3.30.300.10 (GENE3D); G3DSA:3.30.300.10 (GENE3D); IPR022628 (PFAM); IPR022630 (PFAM); IPR002133 (TIGRFAM); IPR022629 (PFAM); IPR002133 (PANTHER); cd18079 (CDD); IPR022636 (SUPERFAMILY); IPR022636 (SUPERFAMILY); IPR022636 (SUPERFAMILY)	P:GO:0006556; P:GO:0006790; P:GO:0008152; P:GO:0009058; P:GO:0009987; P:GO:0044237; P:GO:0044249; P:GO:0071704; P:GO:1901576; F:GO:0003824; F:GO:0004478; F:GO:0005524; F:GO:0016740; F:GO:0016765; C:GO:0005622; C:GO:0005737; C:GO:0005829; C:GO:0110165	P:S-adenosylmethionine biosynthetic process; P:sulfur compound metabolic process; P:metabolic process; P:biosynthetic process; P:cellular process; P:cellular metabolic process; P:cellular biosynthetic process; P:organic substance metabolic process; P:organic substance biosynthetic process; F:catalytic activity; F:methionine adenosyltransferase activity; F:ATP binding; F:transferase activity; F:tr…
TRUE	[INTERPRO, BLASTED, MAPPED, GO-SLIM]	ZX.05G0015580	XP_044503081.1S-adenosylmethionine synthase 1	393	20	8.2e-288	98.5	3	P:GO:0006790; F:GO:0016740; C:GO:0005829	P:sulfur compound metabolic process; F:transferase activity; C:cytosol	EC:2.5.1.6	Methionine adenosyltransferase	G3DSA:3.30.300.10 (GENE3D); G3DSA:3.30.300.10 (GENE3D); IPR022630 (PFAM); IPR002133 (TIGRFAM); IPR022629 (PFAM); G3DSA:3.30.300.10 (GENE3D); IPR022628 (PFAM); IPR002133 (PANTHER); IPR002133 (HAMAP); cd18079 (CDD); IPR022636 (SUPERFAMILY); IPR022636 (SUPERFAMILY); IPR022636 (SUPERFAMILY)	P:GO:0006556; P:GO:0006790; P:GO:0008152; P:GO:0009058; P:GO:0009987; P:GO:0044237; P:GO:0044249; P:GO:0071704; P:GO:1901576; F:GO:0003824; F:GO:0004478; F:GO:0005524; F:GO:0016740; F:GO:0016765; C:GO:0005622; C:GO:0005737; C:GO:0005829; C:GO:0110165	P:S-adenosylmethionine biosynthetic process; P:sulfur compound metabolic process; P:metabolic process; P:biosynthetic process; P:cellular process; P:cellular metabolic process; P:cellular biosynthetic process; P:organic substance metabolic process; P:organic substance biosynthetic process; F:catalytic activity; F:methionine adenosyltransferase activity; F:ATP binding; F:transferase activity; F:tr…
TRUE	[INTERPRO, BLASTED, MAPPED, GO-SLIM]	ZX.01G0096430	XP_028775232.1S-adenosylmethionine synthase 1	379	20	1.16e-269	95.44	3	P:GO:0006790; F:GO:0016740; C:GO:0005829	P:sulfur compound metabolic process; F:transferase activity; C:cytosol	EC:2.5.1.6	Methionine adenosyltransferase	G3DSA:3.30.300.10 (GENE3D); IPR002133 (TIGRFAM); G3DSA:3.30.300.10 (GENE3D); IPR022629 (PFAM); G3DSA:3.30.300.10 (GENE3D); IPR022630 (PFAM); IPR022628 (PFAM); IPR002133 (PANTHER); IPR002133 (HAMAP); cd18079 (CDD); IPR022636 (SUPERFAMILY); IPR022636 (SUPERFAMILY); IPR022636 (SUPERFAMILY)	P:GO:0006556; P:GO:0006790; P:GO:0008152; P:GO:0009058; P:GO:0009987; P:GO:0044237; P:GO:0044249; P:GO:0071704; P:GO:1901576; F:GO:0003824; F:GO:0004478; F:GO:0005524; F:GO:0016740; F:GO:0016765; C:GO:0005622; C:GO:0005737; C:GO:0005829; C:GO:0110165	P:S-adenosylmethionine biosynthetic process; P:sulfur compound metabolic process; P:metabolic process; P:biosynthetic process; P:cellular process; P:cellular metabolic process; P:cellular biosynthetic process; P:organic substance metabolic process; P:organic substance biosynthetic process; F:catalytic activity; F:methionine adenosyltransferase activity; F:ATP binding; F:transferase activity; F:tr…
TRUE	[INTERPRO, BLASTED, MAPPED, GO-SLIM]	ZX.01G0135360	KAH8496511.1hypothetical protein H0E87_019320	1848	20	0	84	3	P:GO:0055085; F:GO:0005215; F:GO:0140657	P:transmembrane transport; F:transporter activity; F:ATP-dependent activity	EC:7	Translocases	G3DSA:3.30.300.10 (GENE3D); IPR022628 (PFAM); G3DSA:3.30.300.10 (GENE3D); G3DSA:3.30.300.10 (GENE3D); IPR043926 (PFAM); IPR003439 (PFAM); IPR029481 (PFAM); IPR022629 (PFAM); IPR013581 (PFAM); IPR027417 (G3DSA:3.40.50.GENE3D); IPR027417 (G3DSA:3.40.50.GENE3D); IPR003439 (PFAM); IPR002133 (TIGRFAM); IPR013525 (PFAM); IPR022630 (PFAM); PTHR48040 (PANTHER); IPR003439 (PROSITE_PROFILES); IPR003439 (PR…	P:GO:0006556; F:GO:0004478; F:GO:0005524; F:GO:0140359; C:GO:0016020	P:S-adenosylmethionine biosynthetic process; F:methionine adenosyltransferase activity; F:ATP binding; F:ABC-type transporter activity; C:membrane
TRUE	[INTERPRO, BLASTED, MAPPED, GO-SLIM]	ZX.01G0039480	XP_021651683.1probable N-acetyl-gamma-glutamyl-phosphate reductase, chloroplastic isoform X2	403	20	5.74e-240	88.61	2	P:GO:0006520; F:GO:0016491	P:amino acid metabolic process; F:oxidoreductase activity	EC:1.2.1.38	N-acetyl-gamma-glutamyl-phosphate reductase	G3DSA:3.30.360.10 (GENE3D); IPR000534 (PFAM); IPR012280 (PFAM); IPR000706 (TIGRFAM); G3DSA:3.40.50.720 (GENE3D); PTHR32338 (PANTHER); IPR000706 (HAMAP); IPR036291 (SUPERFAMILY); SSF55347 (SUPERFAMILY)	P:GO:0006526; P:GO:0008652; F:GO:0003942; F:GO:0016620; F:GO:0046983; F:GO:0051287; F:GO:0070401	P:arginine biosynthetic process; P:amino acid biosynthetic process; F:N-acetyl-gamma-glutamyl-phosphate reductase activity; F:oxidoreductase activity, acting on the aldehyde or oxo group of donors, NAD or NADP as acceptor; F:protein dimerization activity; F:NAD binding; F:NADP+ binding
TRUE	[INTERPRO, BLASTED, MAPPED, GO-SLIM]	ZX.01G0044230	XP_011013033.1PREDICTED: 60S ribosomal protein L28-1-like	147	20	2.05e-79	93.9	3	F:GO:0005198; C:GO:0005829; C:GO:0005840	F:structural molecule activity; C:cytosol; C:ribosome			G3DSA:3.30.390.110 (GENE3D); IPR029004 (PFAM); IPR002672 (PANTHER)	P:GO:0006412; F:GO:0003735; C:GO:0005622; C:GO:0005737; C:GO:0005829; C:GO:0005840; C:GO:0015934; C:GO:0022625; C:GO:0022626; C:GO:0032991; C:GO:0043226; C:GO:0043228; C:GO:0043229; C:GO:0043232; C:GO:0044391; C:GO:0110165; C:GO:1990904	P:translation; F:structural constituent of ribosome; C:intracellular anatomical structure; C:cytoplasm; C:cytosol; C:ribosome; C:large ribosomal subunit; C:cytosolic large ribosomal subunit; C:cytosolic ribosome; C:protein-containing complex; C:organelle; C:non-membrane-bounded organelle; C:intracellular organelle; C:intracellular non-membrane-bounded organelle; C:ribosomal subunit; C:cellular an…
TRUE	[INTERPRO, BLASTED, MAPPED, GO-SLIM]	ZX.08G0011400	KAI5599647.1hypothetical protein BDE02_02G210300	1258	20	0	84.88	1	F:GO:0016740	F:transferase activity	EC:2.7.9.5	Phosphoglucan, water dikinase	G3DSA:3.30.470.20 (GENE3D); IPR002044 (PFAM); IPR013815 (G3DSA:3.30.1490.GENE3D); IPR013783 (G3DSA:2.60.40.GENE3D); IPR002192 (PFAM); PTHR47453 (PANTHER); IPR002044 (PROSITE_PROFILES); IPR034848 (CDD); IPR013784 (SUPERFAMILY); SSF56059 (SUPERFAMILY)	P:GO:0016310; F:GO:0005524; F:GO:0016301; F:GO:0030246; F:GO:2001070	P:phosphorylation; F:ATP binding; F:kinase activity; F:carbohydrate binding; F:starch binding
TRUE	[INTERPRO, BLASTED, MAPPED, GO-SLIM]	ZX.06G0006050	XP_021664842.1biotin carboxylase 2, chloroplastic	551	20	0	95.44	6	P:GO:0006629; P:GO:0006790; P:GO:0055086; P:GO:1901135; F:GO:0016874; C:GO:0009536	P:lipid metabolic process; P:sulfur compound metabolic process; P:nucleobase-containing small molecule metabolic process; P:carbohydrate derivative metabolic process; F:ligase activity; C:plastid	EC:6.4.1.2; EC:6.3.4.14	Acetyl-CoA carboxylase; Biotin carboxylase	G3DSA:3.30.470.20 (GENE3D); IPR005482 (PFAM); IPR004549 (TIGRFAM); IPR005481 (PFAM); IPR005479 (PFAM); PTHR48095 (PANTHER); IPR011761 (PROSITE_PROFILES); IPR011764 (PROSITE_PROFILES); IPR011054 (SUPERFAMILY); IPR016185 (SUPERFAMILY); SSF56059 (SUPERFAMILY)	F:GO:0005524; F:GO:0016874; F:GO:0046872	F:ATP binding; F:ligase activity; F:metal ion binding
TRUE	[INTERPRO, BLASTED, MAPPED, GO-SLIM]	ZX.08G0004960	KAG6775944.1hypothetical protein POTOM_019446	428	20	3.78e-189	76.73	1	F:GO:0016740	F:transferase activity	EC:2.7.1.134; EC:2.7.1.159	Inositol-tetrakisphosphate 1-kinase; Inositol-1,3,4-trisphosphate 5/6-kinase	G3DSA:3.30.470.20 (GENE3D); IPR041429 (PFAM); IPR040464 (PFAM); IPR008656 (PANTHER); SSF56059 (SUPERFAMILY)	P:GO:0005975; P:GO:0006066; P:GO:0006793; P:GO:0006796; P:GO:0008152; P:GO:0009987; P:GO:0016310; P:GO:0032957; P:GO:0044237; P:GO:0044238; P:GO:0044262; P:GO:0044281; P:GO:0071704; P:GO:1901615; F:GO:0000287; F:GO:0003824; F:GO:0005524; F:GO:0016301; F:GO:0016740; F:GO:0016772; F:GO:0016773; F:GO:0047325; F:GO:0052725; F:GO:0052726; C:GO:0005622; C:GO:0005737; C:GO:0110165	P:carbohydrate metabolic process; P:alcohol metabolic process; P:phosphorus metabolic process; P:phosphate-containing compound metabolic process; P:metabolic process; P:cellular process; P:phosphorylation; P:inositol trisphosphate metabolic process; P:cellular metabolic process; P:primary metabolic process; P:obsolete cellular carbohydrate metabolic process; P:small molecule metabolic process; P:…
TRUE	[INTERPRO, BLASTED, MAPPED, GO-SLIM]	ZX.08G0037890	VAH52822.1unnamed protein product	206	20	1.71e-89	79.49	5	P:GO:0006520; F:GO:0003723; F:GO:0016874; C:GO:0005739; C:GO:0009536	P:amino acid metabolic process; F:RNA binding; F:ligase activity; C:mitochondrion; C:plastid	EC:6.3.1.2	Glutamine synthetase	G3DSA:3.30.590.10 (GENE3D); PTHR20852 (PANTHER); IPR014746 (SUPERFAMILY)	P:GO:0006082; P:GO:0006520; P:GO:0006807; P:GO:0008152; P:GO:0008652; P:GO:0009058; P:GO:0009064; P:GO:0009987; P:GO:0016053; P:GO:0019752; P:GO:0043436; P:GO:0044237; P:GO:0044238; P:GO:0044249; P:GO:0044281; P:GO:0044283; P:GO:0046394; P:GO:0071704; P:GO:1901564; P:GO:1901566; P:GO:1901576; P:GO:1901605; P:GO:1901607; F:GO:0003824; F:GO:0016874; C:GO:0005622; C:GO:0005737; C:GO:0110165	P:organic acid metabolic process; P:amino acid metabolic process; P:nitrogen compound metabolic process; P:metabolic process; P:amino acid biosynthetic process; P:biosynthetic process; P:glutamine family amino acid metabolic process; P:cellular process; P:organic acid biosynthetic process; P:carboxylic acid metabolic process; P:oxoacid metabolic process; P:cellular metabolic process; P:primary me…
TRUE	[INTERPRO, BLASTED, MAPPED]	ZX.01G0096210	XP_034897519.1heavy metal-associated isoprenylated plant protein 5-like	342	20	6.47e-88	72.68	1	F:GO:0046872	F:metal ion binding			G3DSA:3.30.70.100 (GENE3D); G3DSA:3.30.70.100 (GENE3D); IPR006121 (PFAM); mobidb-lite (MOBIDB_LITE); mobidb-lite (MOBIDB_LITE); mobidb-lite (MOBIDB_LITE); mobidb-lite (MOBIDB_LITE); mobidb-lite (MOBIDB_LITE); IPR044594 (PANTHER); IPR006121 (PROSITE_PROFILES); IPR006121 (PROSITE_PROFILES); IPR006121 (CDD); IPR006121 (CDD); IPR036163 (SUPERFAMILY); IPR036163 (SUPERFAMILY)	F:GO:0046872	F:metal ion binding
TRUE	[INTERPRO, BLASTED, MAPPED]	ZX.01G0108130	XP_002284075.1PREDICTED: heavy metal-associated isoprenylated plant protein 7	362	20	1.68e-99	78.62	1	F:GO:0046872	F:metal ion binding			G3DSA:3.30.70.100 (GENE3D); IPR006121 (PFAM); G3DSA:3.30.70.100 (GENE3D); mobidb-lite (MOBIDB_LITE); mobidb-lite (MOBIDB_LITE); mobidb-lite (MOBIDB_LITE); mobidb-lite (MOBIDB_LITE); mobidb-lite (MOBIDB_LITE); mobidb-lite (MOBIDB_LITE); mobidb-lite (MOBIDB_LITE); IPR044577 (PANTHER); IPR006121 (PROSITE_PROFILES); IPR006121 (PROSITE_PROFILES); IPR006121 (CDD); IPR006121 (CDD); IPR036163 (SUPERFAMIL…	F:GO:0046872	F:metal ion binding
TRUE	[INTERPRO, BLASTED, MAPPED, GO-SLIM]	ZX.01G0017760	XP_039009489.1stress-response A/B barrel domain-containing protein HS1-like	109	20	3.82e-57	89.51	4	P:GO:0007155; P:GO:0022414; P:GO:0048856; P:GO:0098542	P:cell adhesion; P:reproductive process; P:anatomical structure development; P:defense response to other organism			G3DSA:3.30.70.100 (GENE3D); IPR013097 (PFAM); IPR044662 (PANTHER); IPR013097 (PROSITE_PROFILES); IPR011008 (SUPERFAMILY)	P:GO:0000003; P:GO:0003006; P:GO:0007154; P:GO:0007155; P:GO:0009987; P:GO:0022414; P:GO:0022610; P:GO:0032501; P:GO:0032502; P:GO:0048856; P:GO:0098609	P:reproduction; P:developmental process involved in reproduction; P:cell communication; P:cell adhesion; P:cellular process; P:reproductive process; P:obsolete biological adhesion; P:multicellular organismal process; P:developmental process; P:anatomical structure development; P:cell-cell adhesion
TRUE	[INTERPRO, BLASTED]	ZX.04G0008530	XP_012077024.1stress-response A/B barrel domain-containing protein UP3	228	20	3.99e-74	73.42						G3DSA:3.30.70.100 (GENE3D); IPR013097 (PFAM); IPR044662 (PANTHER); IPR013097 (PROSITE_PROFILES); IPR013097 (PROSITE_PROFILES); IPR011008 (SUPERFAMILY); IPR011008 (SUPERFAMILY)	no GO terms	no GO terms
TRUE	[INTERPRO, BLASTED, MAPPED]	ZX.01G0008180	XP_015573628.1uncharacterized protein LOC8280574	203	20	1.6e-51	68.8	1	F:GO:0046872	F:metal ion binding			G3DSA:3.30.70.100 (GENE3D); mobidb-lite (MOBIDB_LITE); PTHR35756 (PANTHER); IPR006121 (PROSITE_PROFILES); IPR036163 (SUPERFAMILY)	F:GO:0046872; C:GO:0005622; C:GO:0005737; C:GO:0009507; C:GO:0009536; C:GO:0016020; C:GO:0043226; C:GO:0043227; C:GO:0043229; C:GO:0043231; C:GO:0110165	F:metal ion binding; C:intracellular anatomical structure; C:cytoplasm; C:chloroplast; C:plastid; C:membrane; C:organelle; C:membrane-bounded organelle; C:intracellular organelle; C:intracellular membrane-bounded organelle; C:cellular anatomical entity
TRUE	[INTERPRO, BLASTED, MAPPED, GO-SLIM]	ZX.08G0024120	KAF4346281.1hypothetical protein G4B88_018655	810	20	4.43e-263	79.17	5	P:GO:0055085; F:GO:0005215; F:GO:0016787; F:GO:0140657; C:GO:0005773	P:transmembrane transport; F:transporter activity; F:hydrolase activity; F:ATP-dependent activity; C:vacuole	EC:7.1.3.1; EC:3	H(+)-exporting diphosphatase; Hydrolases	G3DSA:3.30.70.1180 (GENE3D); IPR004907 (PFAM); IPR003340 (PFAM); IPR015300 (G3DSA:2.40.330.GENE3D); G3DSA:3.30.70.100 (GENE3D); G3DSA:1.20.1460.10 (GENE3D); IPR004907 (PANTHER); IPR003340 (PROSITE_PROFILES); IPR003340 (CDD); IPR004907 (CDD); IPR015300 (SUPERFAMILY); IPR036132 (SUPERFAMILY)	P:GO:1902600; F:GO:0003677; F:GO:0003824; F:GO:0005215; F:GO:0008324; F:GO:0015075; F:GO:0015078; F:GO:0015318; F:GO:0016462; F:GO:0016787; F:GO:0016817; F:GO:0016818; F:GO:0016887; F:GO:0017111; F:GO:0022804; F:GO:0022853; F:GO:0022857; F:GO:0022890; F:GO:0046961; F:GO:0140657; C:GO:0005622; C:GO:0005737; C:GO:0005773; C:GO:0005774; C:GO:0016020; C:GO:0016469; C:GO:0031090; C:GO:0032991; C:GO:00…	P:proton transmembrane transport; F:DNA binding; F:catalytic activity; F:transporter activity; F:monoatomic cation transmembrane transporter activity; F:monoatomic ion transmembrane transporter activity; F:proton transmembrane transporter activity; F:inorganic molecular entity transmembrane transporter activity; F:pyrophosphatase activity; F:hydrolase activity; F:hydrolase activity, acting on aci…
TRUE	[INTERPRO, BLASTED, MAPPED, GO-SLIM]	ZX.01G0109710	XP_037491869.1structural maintenance of chromosomes protein 2-1 isoform X1	1204	20	0	85.34	6	P:GO:0007059; P:GO:0022414; F:GO:0016787; F:GO:0140657; C:GO:0005634; C:GO:0005694	P:chromosome segregation; P:reproductive process; F:hydrolase activity; F:ATP-dependent activity; C:nucleus; C:chromosome	EC:3.6.1.15	Nucleoside-triphosphate phosphatase	G3DSA:3.30.70.1620 (GENE3D); IPR010935 (PFAM); IPR003395 (PFAM); IPR027417 (G3DSA:3.40.50.GENE3D); IPR027417 (G3DSA:3.40.50.GENE3D); G3DSA:1.10.287.1490 (GENE3D); G3DSA:1.20.1060.20 (GENE3D); PTHR43977 (PANTHER); IPR027120 (CDD); SSF90257 (SUPERFAMILY); IPR027417 (SUPERFAMILY); IPR036277 (SUPERFAMILY)	P:GO:0051276; F:GO:0005515; F:GO:0005524; F:GO:0016887; C:GO:0005694	P:chromosome organization; F:protein binding; F:ATP binding; F:ATP hydrolysis activity; C:chromosome
TRUE	[INTERPRO, BLASTED, MAPPED, GO-SLIM]	ZX.06G0023370	XP_021686357.1NADH dehydrogenase [ubiquinone] iron-sulfur protein 8, mitochondrial-like	260	20	5.57e-114	82.01	5	P:GO:0006091; P:GO:0007005; P:GO:0065003; F:GO:0016491; C:GO:0005739	P:generation of precursor metabolites and energy; P:mitochondrion organization; P:protein-containing complex assembly; F:oxidoreductase activity; C:mitochondrion	EC:1.6	Acting on NADH or NADPH	G3DSA:3.30.70.3270 (GENE3D); IPR010226 (TIGRFAM); IPR017896 (PFAM); IPR010226 (PANTHER); IPR017896 (PROSITE_PROFILES); IPR010226 (HAMAP); IPR017896 (PROSITE_PROFILES); SSF54862 (SUPERFAMILY)	P:GO:0006091; P:GO:0006119; P:GO:0006120; P:GO:0006139; P:GO:0006163; P:GO:0006164; P:GO:0006725; P:GO:0006753; P:GO:0006754; P:GO:0006793; P:GO:0006796; P:GO:0006807; P:GO:0006810; P:GO:0006811; P:GO:0006812; P:GO:0006996; P:GO:0007005; P:GO:0008152; P:GO:0009058; P:GO:0009060; P:GO:0009117; P:GO:0009141; P:GO:0009142; P:GO:0009144; P:GO:0009145; P:GO:0009150; P:GO:0009152; P:GO:0009165; P:GO:00…	P:generation of precursor metabolites and energy; P:oxidative phosphorylation; P:mitochondrial electron transport, NADH to ubiquinone; P:nucleobase-containing compound metabolic process; P:purine nucleotide metabolic process; P:purine nucleotide biosynthetic process; P:cellular aromatic compound metabolic process; P:nucleoside phosphate metabolic process; P:ATP biosynthetic process; P:phosphorus …
TRUE	[INTERPRO, BLASTED, MAPPED, GO-SLIM]	ZX.01G0117340	XP_010539284.1PREDICTED: protein translation factor SUI1 homolog 2-like	144	20	9.28e-68	96.05	2	F:GO:0003723; F:GO:0045182	F:RNA binding; F:translation regulator activity			G3DSA:3.30.780.10 (GENE3D); IPR005874 (TIGRFAM); IPR001950 (PFAM); PTHR10388 (PANTHER); IPR001950 (PROSITE_PROFILES); IPR005874 (CDD); IPR036877 (SUPERFAMILY)	P:GO:0006413; F:GO:0003676; F:GO:0003723; F:GO:0003743; F:GO:0005488; F:GO:0097159; F:GO:1901363	P:translational initiation; F:nucleic acid binding; F:RNA binding; F:translation initiation factor activity; F:binding; F:organic cyclic compound binding; F:heterocyclic compound binding
TRUE	[INTERPRO, BLASTED, MAPPED, GO-SLIM]	ZX.06G0023800	XP_021640266.1presequence protease 1, chloroplastic/mitochondrial-like	1078	20	0	90.03	2	F:GO:0016787; F:GO:0140096	F:hydrolase activity; F:catalytic activity, acting on a protein	EC:3.4	Acting on peptide bonds (peptidases)	G3DSA:3.30.830.10 (GENE3D); G3DSA:3.30.830.10 (GENE3D); G3DSA:3.30.830.10 (GENE3D); IPR011765 (PFAM); G3DSA:3.30.830.10 (GENE3D); IPR013578 (PFAM); IPR007863 (PFAM); PTHR43016 (PANTHER); IPR011249 (SUPERFAMILY); IPR011249 (SUPERFAMILY); IPR011249 (SUPERFAMILY); IPR011249 (SUPERFAMILY)	P:GO:0006508; P:GO:0006807; P:GO:0008152; P:GO:0010467; P:GO:0016485; P:GO:0019538; P:GO:0043170; P:GO:0044238; P:GO:0051604; P:GO:0071704; P:GO:1901564; F:GO:0046872; C:GO:0005622; C:GO:0005737; C:GO:0005739; C:GO:0009507; C:GO:0009536; C:GO:0016020; C:GO:0043226; C:GO:0043227; C:GO:0043229; C:GO:0043231; C:GO:0110165	P:proteolysis; P:nitrogen compound metabolic process; P:metabolic process; P:gene expression; P:protein processing; P:protein metabolic process; P:macromolecule metabolic process; P:primary metabolic process; P:protein maturation; P:organic substance metabolic process; P:organonitrogen compound metabolic process; F:metal ion binding; C:intracellular anatomical structure; C:cytoplasm; C:mitochondr…
TRUE	[INTERPRO, BLASTED, MAPPED, GO-SLIM]	ZX.01G0085910	XP_021633420.1probable mitochondrial-processing peptidase subunit beta, mitochondrial	589	20	4.22e-305	80.96	2	F:GO:0016787; F:GO:0140096	F:hydrolase activity; F:catalytic activity, acting on a protein	EC:3.4.24	Acting on peptide bonds (peptidases)	G3DSA:3.30.830.10 (GENE3D); IPR007863 (PFAM); G3DSA:3.30.830.10 (GENE3D); IPR011765 (PFAM); PTHR11851 (PANTHER); IPR011249 (SUPERFAMILY); IPR011249 (SUPERFAMILY)	F:GO:0046872; C:GO:0005622; C:GO:0005737; C:GO:0005739; C:GO:0016020; C:GO:0043226; C:GO:0043227; C:GO:0043229; C:GO:0043231; C:GO:0110165	F:metal ion binding; C:intracellular anatomical structure; C:cytoplasm; C:mitochondrion; C:membrane; C:organelle; C:membrane-bounded organelle; C:intracellular organelle; C:intracellular membrane-bounded organelle; C:cellular anatomical entity
TRUE	[INTERPRO, BLASTED, MAPPED, GO-SLIM]	ZX.01G0052470	XP_002308028.2insulin-degrading enzyme-like 1, peroxisomal isoform X2	1216	20	0	71.44	5	P:GO:0030163; F:GO:0016787; F:GO:0140096; C:GO:0005739; C:GO:0005829	P:protein catabolic process; F:hydrolase activity; F:catalytic activity, acting on a protein; C:mitochondrion; C:cytosol	EC:3.4.24	Acting on peptide bonds (peptidases)	G3DSA:3.30.830.10 (GENE3D); IPR032632 (PFAM); IPR007863 (PFAM); G3DSA:3.30.830.10 (GENE3D); IPR011765 (PFAM); G3DSA:3.30.830.10 (GENE3D); G3DSA:3.30.830.10 (GENE3D); PTHR43690 (PANTHER); IPR011249 (SUPERFAMILY); IPR011249 (SUPERFAMILY); IPR011249 (SUPERFAMILY); IPR011249 (SUPERFAMILY); IPR011249 (SUPERFAMILY)	P:GO:0006508; P:GO:0006518; P:GO:0006807; P:GO:0008152; P:GO:0009056; P:GO:0009057; P:GO:0009987; P:GO:0019538; P:GO:0019538; P:GO:0030163; P:GO:0030163; P:GO:0034641; P:GO:0043170; P:GO:0043603; P:GO:0044237; P:GO:0044238; P:GO:0044248; P:GO:0044260; P:GO:0044265; P:GO:0051603; P:GO:0071704; P:GO:1901564; P:GO:1901565; P:GO:1901575; F:GO:0003824; F:GO:0004175; F:GO:0004222; F:GO:0008233; F:GO:00…	P:proteolysis; P:peptide metabolic process; P:nitrogen compound metabolic process; P:metabolic process; P:catabolic process; P:macromolecule catabolic process; P:cellular process; P:protein metabolic process; P:protein metabolic process; P:protein catabolic process; P:protein catabolic process; P:cellular nitrogen compound metabolic process; P:macromolecule metabolic process; P:amide metabolic pr…
TRUE	[INTERPRO, BLASTED, MAPPED, GO-SLIM]	ZX.01G0047080	EEF31701.1phospholipase d beta, putative	875	20	0	84.1	3	P:GO:0006629; F:GO:0016787; C:GO:0005886	P:lipid metabolic process; F:hydrolase activity; C:plasma membrane	EC:3.1.4.4	Phospholipase D	G3DSA:3.30.870.10 (GENE3D); IPR001736 (PFAM); IPR035892 (G3DSA:2.60.40.GENE3D); IPR024632 (PFAM); G3DSA:3.30.870.10 (GENE3D); IPR000008 (PFAM); IPR015679 (PANTHER); IPR001736 (PROSITE_PROFILES); IPR001736 (PROSITE_PROFILES); IPR000008 (PROSITE_PROFILES); cd04015 (CDD); SSF56024 (SUPERFAMILY); IPR035892 (SUPERFAMILY); SSF56024 (SUPERFAMILY)	P:GO:0006629; P:GO:0006644; P:GO:0006793; P:GO:0006796; P:GO:0008152; P:GO:0009056; P:GO:0009395; P:GO:0009987; P:GO:0016042; P:GO:0019637; P:GO:0044237; P:GO:0044238; P:GO:0044242; P:GO:0044248; P:GO:0044255; P:GO:0046434; P:GO:0071704; P:GO:1901575; F:GO:0003824; F:GO:0004620; F:GO:0008081; F:GO:0016298; F:GO:0016787; F:GO:0016788; F:GO:0042578; C:GO:0005886; C:GO:0016020; C:GO:0071944; C:GO:01…	P:lipid metabolic process; P:phospholipid metabolic process; P:phosphorus metabolic process; P:phosphate-containing compound metabolic process; P:metabolic process; P:catabolic process; P:phospholipid catabolic process; P:cellular process; P:lipid catabolic process; P:organophosphate metabolic process; P:cellular metabolic process; P:primary metabolic process; P:cellular lipid catabolic process; …
TRUE	[INTERPRO, BLASTED, MAPPED, GO-SLIM]	ZX.01G0034020	XP_002320386.1methyl-CpG-binding domain-containing protein 4	183	20	6.88e-102	88.66	2	F:GO:0003677; C:GO:0005634	F:DNA binding; C:nucleus			G3DSA:3.30.890.10 (GENE3D); G3DSA:3.30.40.100 (GENE3D); IPR011124 (PFAM); IPR001739 (PFAM); mobidb-lite (MOBIDB_LITE); mobidb-lite (MOBIDB_LITE); mobidb-lite (MOBIDB_LITE); PTHR12396 (PANTHER); IPR001739 (PROSITE_PROFILES); IPR011124 (PROSITE_PROFILES); cd01396 (CDD); IPR016177 (SUPERFAMILY)	F:GO:0003677; F:GO:0008270	F:DNA binding; F:zinc ion binding
TRUE	[INTERPRO, BLASTED, MAPPED, GO-SLIM]	ZX.08G0016490	XP_034933317.1glycine oxidase isoform X2	535	20	2.7e-223	76.98	1	F:GO:0016491	F:oxidoreductase activity	EC:1	Oxidoreductases	G3DSA:3.30.9.10 (GENE3D); IPR006076 (PFAM); IPR036188 (G3DSA:3.50.50.GENE3D); PTHR13847 (PANTHER); IPR036188 (SUPERFAMILY); SSF54373 (SUPERFAMILY)	F:GO:0003824; F:GO:0016491; C:GO:0005622; C:GO:0005737; C:GO:0110165	F:catalytic activity; F:oxidoreductase activity; C:intracellular anatomical structure; C:cytoplasm; C:cellular anatomical entity
TRUE	[INTERPRO, BLASTED, MAPPED, ANNOTATED]	ZX.01G0136920	XP_012072933.1psbP-like protein 1, chloroplastic	303	20	9.11e-111	64.54	1	C:GO:0016020	C:membrane			G3DSA:3.40.1000.10 (GENE3D); IPR002683 (PFAM); PTHR31407 (PANTHER); IPR016123 (SUPERFAMILY)	P:GO:0015979; F:GO:0005509; C:GO:0009523; C:GO:0009654; C:GO:0019898	P:photosynthesis; F:calcium ion binding; C:photosystem II; C:photosystem II oxygen evolving complex; C:extrinsic component of membrane
TRUE	[INTERPRO, BLASTED, MAPPED, GO-SLIM]	ZX.09G0023850	KAB5551659.1hypothetical protein DKX38_008970	272	20	1.61e-140	93.99	2	P:GO:0015979; C:GO:0009579	P:photosynthesis; C:thylakoid			G3DSA:3.40.1000.10 (GENE3D); IPR002683 (PFAM); PTHR31407 (PANTHER); IPR016123 (SUPERFAMILY)	P:GO:0015979; F:GO:0005509; C:GO:0009523; C:GO:0009654; C:GO:0019898	P:photosynthesis; F:calcium ion binding; C:photosystem II; C:photosystem II oxygen evolving complex; C:extrinsic component of membrane
TRUE	[INTERPRO, BLASTED, MAPPED, GO-SLIM]	ZX.01G0024220	BBG95272.1phospholipase A 2A, partial	1211	20	0	73.54	3	P:GO:0006629; F:GO:0016740; F:GO:0016787	P:lipid metabolic process; F:transferase activity; F:hydrolase activity	EC:2; EC:3.1.1.23	Transferases; Acylglycerol lipase	G3DSA:3.40.1090.10 (GENE3D); IPR002641 (PFAM); PTHR32176 (PANTHER); IPR002641 (PROSITE_PROFILES); IPR002641 (PROSITE_PROFILES); IPR002641 (PROSITE_PROFILES); cd07214 (CDD); cd07214 (CDD); IPR016035 (SUPERFAMILY); IPR016035 (SUPERFAMILY); IPR016035 (SUPERFAMILY)	P:GO:0006629; F:GO:0003824; F:GO:0004620; F:GO:0016298; F:GO:0016787; F:GO:0016788; F:GO:0052689	P:lipid metabolic process; F:catalytic activity; F:phospholipase activity; F:lipase activity; F:hydrolase activity; F:hydrolase activity, acting on ester bonds; F:carboxylic ester hydrolase activity
TRUE	[INTERPRO, BLASTED, MAPPED, GO-SLIM]	ZX.08G0008930	KAG5219121.1chloroplast inner membrane import protein	302	20	1.61e-106	72.19	1	C:GO:0009536	C:plastid			G3DSA:3.40.1350.100 (GENE3D); G3DSA:3.40.1350.100 (GENE3D); IPR007378 (PFAM); IPR007378 (PANTHER)	P:GO:0015031; C:GO:0005622; C:GO:0005737; C:GO:0009507; C:GO:0009536; C:GO:0016020; C:GO:0043226; C:GO:0043227; C:GO:0043229; C:GO:0043231; C:GO:0110165	P:protein transport; C:intracellular anatomical structure; C:cytoplasm; C:chloroplast; C:plastid; C:membrane; C:organelle; C:membrane-bounded organelle; C:intracellular organelle; C:intracellular membrane-bounded organelle; C:cellular anatomical entity
TRUE	[INTERPRO, BLASTED, MAPPED, GO-SLIM]	ZX.01G0118640	KAF8394935.1hypothetical protein HHK36_018874	551	20	3.91e-174	88.27	3	P:GO:0030163; F:GO:0016787; F:GO:0140096	P:protein catabolic process; F:hydrolase activity; F:catalytic activity, acting on a protein	EC:3.4	Acting on peptide bonds (peptidases)	G3DSA:3.40.140.10 (GENE3D); IPR024969 (PFAM); IPR000555 (PFAM); G3DSA:3.40.140.10 (GENE3D); PTHR10540 (PANTHER); IPR027531 (HAMAP); IPR037518 (PROSITE_PROFILES); IPR033858 (CDD); IPR027531 (CDD)	P:GO:0006413; P:GO:0006508; P:GO:0006511; P:GO:0006807; P:GO:0008152; P:GO:0009056; P:GO:0009057; P:GO:0009987; P:GO:0010498; P:GO:0019538; P:GO:0019538; P:GO:0019941; P:GO:0030163; P:GO:0030163; P:GO:0043161; P:GO:0043170; P:GO:0043632; P:GO:0044237; P:GO:0044238; P:GO:0044248; P:GO:0044260; P:GO:0044265; P:GO:0051603; P:GO:0071704; P:GO:1901564; P:GO:1901565; P:GO:1901575; F:GO:0003743; F:GO:00…	P:translational initiation; P:proteolysis; P:ubiquitin-dependent protein catabolic process; P:nitrogen compound metabolic process; P:metabolic process; P:catabolic process; P:macromolecule catabolic process; P:cellular process; P:proteasomal protein catabolic process; P:protein metabolic process; P:protein metabolic process; P:modification-dependent protein catabolic process; P:protein catabolic …
TRUE	[INTERPRO, BLASTED, MAPPED, GO-SLIM]	ZX.08G0025560	XP_011026385.1PREDICTED: probable glutathione peroxidase 2	93	20	1.73e-13	73.09	3	F:GO:0016209; F:GO:0016491; C:GO:0005829	F:antioxidant activity; F:oxidoreductase activity; C:cytosol	EC:1.11.1	Acting on a peroxide as acceptor	G3DSA:3.40.30.10 (GENE3D)	no GO terms	no GO terms
TRUE	[INTERPRO, BLASTED, MAPPED, GO-SLIM]	ZX.01G0082820	XP_021649258.1glutaredoxin-C5, chloroplastic	223	20	1.47e-54	59.73	1	F:GO:0016491	F:oxidoreductase activity	EC:1	Oxidoreductases	G3DSA:3.40.30.10 (GENE3D); IPR002109 (PFAM); PTHR45694 (PANTHER); PS51354 (PROSITE_PROFILES); cd03419 (CDD); IPR036249 (SUPERFAMILY)	P:GO:0006950; P:GO:0006979; P:GO:0009987; P:GO:0033554; P:GO:0034599; P:GO:0042221; P:GO:0050896; P:GO:0051716; P:GO:0062197; P:GO:0070887; F:GO:0003824; F:GO:0015036; F:GO:0016491; F:GO:0016667; C:GO:0005622; C:GO:0005737; C:GO:0110165	P:response to stress; P:response to oxidative stress; P:cellular process; P:cellular response to stress; P:cellular response to oxidative stress; P:response to chemical; P:response to stimulus; P:cellular response to stimulus; P:cellular response to chemical stress; P:cellular response to chemical stimulus; F:catalytic activity; F:disulfide oxidoreductase activity; F:oxidoreductase activity; F:ox…
TRUE	[INTERPRO, BLASTED, MAPPED, GO-SLIM]	ZX.01G0100390	KDO64106.1hypothetical protein CISIN_1g0100101mg	465	20	2.18e-281	95.9	8	P:GO:0006886; P:GO:0016192; P:GO:0030163; P:GO:0036211; F:GO:0016740; F:GO:0140096; C:GO:0005768; C:GO:0005794	P:intracellular protein transport; P:vesicle-mediated transport; P:protein catabolic process; P:protein modification process; F:transferase activity; F:catalytic activity, acting on a protein; C:endosome; C:Golgi apparatus	EC:2	Transferases	G3DSA:3.40.30.10 (GENE3D); IPR003137 (PFAM); G3DSA:3.50.30.30 (GENE3D); PTHR22702 (PANTHER); cd02125 (CDD); IPR046450 (SUPERFAMILY)	no GO terms	no GO terms
TRUE	[INTERPRO, BLASTED, MAPPED, GO-SLIM]	ZX.01G0005820	ANA75382.1dehydroascorbate reductase	302	20	2.98e-93	73.57	6	P:GO:0005975; P:GO:0006766; P:GO:0036211; F:GO:0016209; F:GO:0016491; F:GO:0016740	P:carbohydrate metabolic process; P:vitamin metabolic process; P:protein modification process; F:antioxidant activity; F:oxidoreductase activity; F:transferase activity	EC:2; EC:1.8.5.1	Transferases; Glutathione dehydrogenase (ascorbate)	G3DSA:3.40.30.10 (GENE3D); IPR004045 (PFAM); G3DSA:1.20.1050.10 (GENE3D); IPR044627 (PANTHER); IPR036282 (SUPERFAMILY); IPR036249 (SUPERFAMILY)	P:GO:0006807; P:GO:0008152; P:GO:0009987; P:GO:0019538; P:GO:0019538; P:GO:0033355; P:GO:0036211; P:GO:0036211; P:GO:0043170; P:GO:0043412; P:GO:0044237; P:GO:0044238; P:GO:0044260; P:GO:0071704; P:GO:0098869; P:GO:1901564; F:GO:0003824; F:GO:0015036; F:GO:0016491; F:GO:0016667; F:GO:0045174	P:nitrogen compound metabolic process; P:metabolic process; P:cellular process; P:protein metabolic process; P:protein metabolic process; P:ascorbate glutathione cycle; P:protein modification process; P:protein modification process; P:macromolecule metabolic process; P:macromolecule modification; P:cellular metabolic process; P:primary metabolic process; P:obsolete cellular macromolecule metaboli…
TRUE	[INTERPRO, BLASTED, MAPPED, ANNOTATED]	ZX.01G0115940	KAI5604242.1hypothetical protein BDE02_01G275100	506	20	2.41e-97	68.07	1	C:GO:0016020	C:membrane			G3DSA:3.40.30.10 (GENE3D); IPR004045 (PFAM); IPR014710 (G3DSA:2.60.120.GENE3D); G3DSA:1.20.1050.10 (GENE3D); IPR014710 (G3DSA:2.60.120.GENE3D); IPR004046 (PFAM); IPR006045 (PFAM); IPR045073 (SFLD); IPR040079 (SFLD); IPR045073 (PANTHER); IPR004045 (PROSITE_PROFILES); IPR010987 (PROSITE_PROFILES); IPR045074 (CDD); cd02242 (CDD); IPR011051 (SUPERFAMILY); IPR036282 (SUPERFAMILY); IPR036249 (SUPERFAMI…	P:GO:0006518; P:GO:0006575; P:GO:0006749; P:GO:0006790; P:GO:0006807; P:GO:0008152; P:GO:0009987; P:GO:0034641; P:GO:0043603; P:GO:0044237; P:GO:0071704; P:GO:1901564; F:GO:0003824; F:GO:0004364; F:GO:0016740; F:GO:0016765; C:GO:0005622; C:GO:0005737; C:GO:0110165	P:peptide metabolic process; P:cellular modified amino acid metabolic process; P:glutathione metabolic process; P:sulfur compound metabolic process; P:nitrogen compound metabolic process; P:metabolic process; P:cellular process; P:cellular nitrogen compound metabolic process; P:amide metabolic process; P:cellular metabolic process; P:organic substance metabolic process; P:organonitrogen compound …
TRUE	[INTERPRO, BLASTED, MAPPED, ANNOTATED]	ZX.05G0019120	RXI02615.1hypothetical protein DVH24_002693	937	20	2.57e-288	59.49	1	C:GO:0110165	C:cellular anatomical entity			G3DSA:3.40.30.10 (GENE3D); IPR004046 (PFAM); G3DSA:3.40.30.10 (GENE3D); G3DSA:1.20.1050.10 (GENE3D); IPR004045 (PFAM); G3DSA:3.40.30.10 (GENE3D); G3DSA:1.20.1050.10 (GENE3D); SFLDG00358 (SFLD); IPR040079 (SFLD); SFLDG01154 (SFLD); PTHR43900 (PANTHER); IPR004045 (PROSITE_PROFILES); IPR004045 (PROSITE_PROFILES); IPR004045 (PROSITE_PROFILES); IPR010987 (PROSITE_PROFILES); IPR004045 (PROSITE_PROFILES…	F:GO:0003824; F:GO:0004364; F:GO:0005488; F:GO:0016740; F:GO:0016765; F:GO:0033218; F:GO:0042277; F:GO:0043167; F:GO:0043168; C:GO:0005622; C:GO:0005737; C:GO:0110165	F:catalytic activity; F:glutathione transferase activity; F:binding; F:transferase activity; F:transferase activity, transferring alkyl or aryl (other than methyl) groups; F:amide binding; F:peptide binding; F:ion binding; F:anion binding; C:intracellular anatomical structure; C:cytoplasm; C:cellular anatomical entity
TRUE	[INTERPRO, BLASTED, MAPPED, GO-SLIM]	ZX.08G0042910	XP_007023926.2PREDICTED: monothiol glutaredoxin-S15, mitochondrial	204	20	1.15e-84	86.72	3	F:GO:0016491; F:GO:0140096; C:GO:0005739	F:oxidoreductase activity; F:catalytic activity, acting on a protein; C:mitochondrion	EC:1.8	Acting on a sulfur group of donors	G3DSA:3.40.30.10 (GENE3D); IPR004480 (TIGRFAM); IPR002109 (PFAM); IPR004480 (PANTHER); PS51354 (PROSITE_PROFILES); IPR033658 (CDD); IPR036249 (SUPERFAMILY)	no GO terms	no GO terms
TRUE	[INTERPRO, BLASTED, MAPPED, GO-SLIM]	ZX.01G0026310	XP_012065509.1thioredoxin-like protein Clot	132	20	9.62e-80	91.68	3	F:GO:0016491; F:GO:0140096; C:GO:0005829	F:oxidoreductase activity; F:catalytic activity, acting on a protein; C:cytosol	EC:1.8.1.8	Protein-disulfide reductase	G3DSA:3.40.30.10 (GENE3D); IPR010357 (PFAM); IPR045108 (PANTHER); IPR036249 (SUPERFAMILY)	F:GO:0003824; F:GO:0015035; F:GO:0015036; F:GO:0016491; F:GO:0016667; F:GO:0047134; F:GO:0140096; C:GO:0005622; C:GO:0005737; C:GO:0005829; C:GO:0110165	F:catalytic activity; F:protein-disulfide reductase activity; F:disulfide oxidoreductase activity; F:oxidoreductase activity; F:oxidoreductase activity, acting on a sulfur group of donors; F:protein-disulfide reductase (NAD(P)) activity; F:catalytic activity, acting on a protein; C:intracellular anatomical structure; C:cytoplasm; C:cytosol; C:cellular anatomical entity
TRUE	[INTERPRO, BLASTED, MAPPED, GO-SLIM]	ZX.01G0103010	XP_043813497.1TPR repeat-containing thioredoxin TDX isoform X2	316	20	1.76e-149	82.26	2	P:GO:0006457; C:GO:0005654	P:protein folding; C:nucleoplasm			G3DSA:3.40.30.10 (GENE3D); IPR011990 (G3DSA:1.25.40.GENE3D); IPR013766 (PFAM); mobidb-lite (MOBIDB_LITE); mobidb-lite (MOBIDB_LITE); mobidb-lite (MOBIDB_LITE); PTHR45883 (PANTHER); IPR013766 (PROSITE_PROFILES); cd02947 (CDD); IPR036249 (SUPERFAMILY); IPR011990 (SUPERFAMILY)	P:GO:0006457; P:GO:0006458; P:GO:0009987; P:GO:0051085; P:GO:0061077; F:GO:0005488; F:GO:0005515; F:GO:0030544; F:GO:0031072	P:protein folding; P:'de novo' protein folding; P:cellular process; P:chaperone cofactor-dependent protein refolding; P:chaperone-mediated protein folding; F:binding; F:protein binding; F:Hsp70 protein binding; F:heat shock protein binding
TRUE	[INTERPRO, BLASTED, MAPPED, GO-SLIM]	ZX.08G0000900	KAF2286653.1hypothetical protein GH714_023240	567	20	0	85.66	3	F:GO:0016209; F:GO:0016491; F:GO:0140096	F:antioxidant activity; F:oxidoreductase activity; F:catalytic activity, acting on a protein	EC:1.8.1.9; EC:1.8.1.8	Thioredoxin-disulfide reductase; Protein-disulfide reductase	G3DSA:3.40.30.10 (GENE3D); IPR012336 (PFAM); IPR004146 (PFAM); PTHR13871 (PANTHER); IPR013766 (PROSITE_PROFILES); IPR013766 (PROSITE_PROFILES); IPR045870 (CDD); IPR045870 (CDD); IPR036249 (SUPERFAMILY); IPR046349 (SUPERFAMILY); IPR036249 (SUPERFAMILY); IPR036249 (SUPERFAMILY)	F:GO:0004791	F:thioredoxin-disulfide reductase (NADP) activity
TRUE	[INTERPRO, BLASTED]	ZX.01G0030210	OIV97582.1hypothetical protein TanjilG_12339	664	20	1.8e-155	73.37						G3DSA:3.40.30.10 (GENE3D); IPR012336 (PFAM); PTHR33875 (PANTHER); cd02972 (CDD); IPR036249 (SUPERFAMILY); IPR036249 (SUPERFAMILY); IPR036249 (SUPERFAMILY)	no GO terms	no GO terms
TRUE	[INTERPRO, BLASTED, MAPPED, GO-SLIM]	ZX.05G0017370	XP_012065334.1thiol-disulfide oxidoreductase LTO1	373	20	4.76e-159	75.27	1	F:GO:0016491	F:oxidoreductase activity	EC:1	Oxidoreductases	G3DSA:3.40.30.10 (GENE3D); IPR012932 (PFAM); IPR038354 (G3DSA:1.20.1440.GENE3D); mobidb-lite (MOBIDB_LITE); mobidb-lite (MOBIDB_LITE); PTHR34573 (PANTHER); IPR044698 (CDD); IPR036249 (SUPERFAMILY)	F:GO:0016491	F:oxidoreductase activity
TRUE	[INTERPRO, BLASTED, MAPPED, GO-SLIM]	ZX.01G0086590	XP_021621991.2peroxiredoxin-2E, chloroplastic	240	20	1.55e-105	84.34	2	F:GO:0016209; F:GO:0016491	F:antioxidant activity; F:oxidoreductase activity	EC:1.11.1.24	Thioredoxin-dependent peroxiredoxin	G3DSA:3.40.30.10 (GENE3D); IPR013740 (PFAM); IPR037944 (PANTHER); IPR013766 (PROSITE_PROFILES); IPR037944 (CDD); IPR036249 (SUPERFAMILY)	P:GO:0006950; P:GO:0006979; P:GO:0008152; P:GO:0009056; P:GO:0009987; P:GO:0019725; P:GO:0033554; P:GO:0034599; P:GO:0042221; P:GO:0042592; P:GO:0044237; P:GO:0044248; P:GO:0050789; P:GO:0050794; P:GO:0050896; P:GO:0051716; P:GO:0062197; P:GO:0065007; P:GO:0065008; P:GO:0070887; F:GO:0003824; F:GO:0008379; F:GO:0016491; C:GO:0005622; C:GO:0005737; C:GO:0110165	P:response to stress; P:response to oxidative stress; P:metabolic process; P:catabolic process; P:cellular process; P:cellular homeostasis; P:cellular response to stress; P:cellular response to oxidative stress; P:response to chemical; P:homeostatic process; P:cellular metabolic process; P:cellular catabolic process; P:regulation of biological process; P:regulation of cellular process; P:response…
TRUE	[INTERPRO, BLASTED, MAPPED, GO-SLIM]	ZX.04G0001520	THG10989.1hypothetical protein TEA_024352	354	20	9.24e-94	90.35	2	F:GO:0016209; F:GO:0016491	F:antioxidant activity; F:oxidoreductase activity	EC:1.11.1.24	Thioredoxin-dependent peroxiredoxin	G3DSA:3.40.30.10 (GENE3D); IPR013740 (PFAM); IPR037944 (PANTHER); IPR013766 (PROSITE_PROFILES); IPR037944 (CDD); IPR037944 (CDD); IPR036249 (SUPERFAMILY); IPR036249 (SUPERFAMILY)	P:GO:0006950; P:GO:0006979; P:GO:0008152; P:GO:0009056; P:GO:0009987; P:GO:0019725; P:GO:0033554; P:GO:0034599; P:GO:0042221; P:GO:0042592; P:GO:0044237; P:GO:0044248; P:GO:0050789; P:GO:0050794; P:GO:0050896; P:GO:0051716; P:GO:0062197; P:GO:0065007; P:GO:0065008; P:GO:0070887; F:GO:0003824; F:GO:0008379; F:GO:0016491; C:GO:0005622; C:GO:0005737; C:GO:0110165	P:response to stress; P:response to oxidative stress; P:metabolic process; P:catabolic process; P:cellular process; P:cellular homeostasis; P:cellular response to stress; P:cellular response to oxidative stress; P:response to chemical; P:homeostatic process; P:cellular metabolic process; P:cellular catabolic process; P:regulation of biological process; P:regulation of cellular process; P:response…
TRUE	[INTERPRO, BLASTED, MAPPED, GO-SLIM]	ZX.01G0074150	KAG2671898.1hypothetical protein I3760_13G014400	181	20	2.56e-84	81.8	3	F:GO:0016491; F:GO:0140096; C:GO:0009536	F:oxidoreductase activity; F:catalytic activity, acting on a protein; C:plastid	EC:1.8	Acting on a sulfur group of donors	G3DSA:3.40.30.10 (GENE3D); IPR013766 (PFAM); IPR044182 (PANTHER); IPR013766 (PROSITE_PROFILES); cd02947 (CDD); IPR036249 (SUPERFAMILY)	P:GO:0006996; P:GO:0009657; P:GO:0009987; P:GO:0016043; P:GO:0045454; P:GO:0071840; F:GO:0003824; F:GO:0015035; F:GO:0015036; F:GO:0016491; F:GO:0016667; C:GO:0005622; C:GO:0009579; C:GO:0110165	P:organelle organization; P:plastid organization; P:cellular process; P:cellular component organization; P:cell redox homeostasis; P:cellular component organization or biogenesis; F:catalytic activity; F:protein-disulfide reductase activity; F:disulfide oxidoreductase activity; F:oxidoreductase activity; F:oxidoreductase activity, acting on a sulfur group of donors; C:intracellular anatomical str…
TRUE	[INTERPRO, BLASTED, MAPPED, GO-SLIM]	ZX.01G0059800	KAJ0083772.1hypothetical protein Patl1_30760	179	20	1.14e-46	79.95	4	P:GO:0006457; F:GO:0016853; F:GO:0140096; C:GO:0005783	P:protein folding; F:isomerase activity; F:catalytic activity, acting on a protein; C:endoplasmic reticulum	EC:5.3.4.1	Protein disulfide-isomerase	G3DSA:3.40.30.10 (GENE3D); IPR013766 (PFAM); PTHR45672 (PANTHER); IPR036249 (SUPERFAMILY)	P:GO:0006457; P:GO:0009987; F:GO:0003756; F:GO:0003824; F:GO:0016853; F:GO:0140096; C:GO:0005622; C:GO:0005737; C:GO:0005773; C:GO:0005783; C:GO:0005886; C:GO:0012505; C:GO:0016020; C:GO:0043226; C:GO:0043227; C:GO:0043229; C:GO:0043231; C:GO:0071944; C:GO:0110165	P:protein folding; P:cellular process; F:protein disulfide isomerase activity; F:catalytic activity; F:isomerase activity; F:catalytic activity, acting on a protein; C:intracellular anatomical structure; C:cytoplasm; C:vacuole; C:endoplasmic reticulum; C:plasma membrane; C:endomembrane system; C:membrane; C:organelle; C:membrane-bounded organelle; C:intracellular organelle; C:intracellular membra…
TRUE	[INTERPRO, BLASTED, MAPPED, ANNOTATED]	ZX.01G0033020	KAG6774541.1hypothetical protein POTOM_021896	321	20	2.5e-145	66.78	1	F:GO:0005488	F:binding			G3DSA:3.40.30.10 (GENE3D); PF01257 (PFAM); IPR041921 (G3DSA:1.10.10.GENE3D); mobidb-lite (MOBIDB_LITE); PTHR10371 (PANTHER); IPR042128 (CDD); IPR036249 (SUPERFAMILY)	P:GO:0006091; P:GO:0006119; P:GO:0006120; P:GO:0006139; P:GO:0006163; P:GO:0006164; P:GO:0006725; P:GO:0006753; P:GO:0006754; P:GO:0006793; P:GO:0006796; P:GO:0006807; P:GO:0006810; P:GO:0006811; P:GO:0006812; P:GO:0008152; P:GO:0009058; P:GO:0009060; P:GO:0009117; P:GO:0009141; P:GO:0009142; P:GO:0009144; P:GO:0009145; P:GO:0009150; P:GO:0009152; P:GO:0009165; P:GO:0009199; P:GO:0009201; P:GO:00…	P:generation of precursor metabolites and energy; P:oxidative phosphorylation; P:mitochondrial electron transport, NADH to ubiquinone; P:nucleobase-containing compound metabolic process; P:purine nucleotide metabolic process; P:purine nucleotide biosynthetic process; P:cellular aromatic compound metabolic process; P:nucleoside phosphate metabolic process; P:ATP biosynthetic process; P:phosphorus …
TRUE	[INTERPRO, BLASTED, MAPPED, GO-SLIM]	ZX.08G0030420	KAE7996854.1hypothetical protein FH972_001543	235	20	1.05e-114	88.91	6	P:GO:0005975; P:GO:0006766; P:GO:0036211; F:GO:0016209; F:GO:0016491; F:GO:0016740	P:carbohydrate metabolic process; P:vitamin metabolic process; P:protein modification process; F:antioxidant activity; F:oxidoreductase activity; F:transferase activity	EC:2.5.1.18; EC:1.8.5.1	Glutathione transferase; Glutathione dehydrogenase (ascorbate)	G3DSA:3.40.30.10 (GENE3D); PF13410 (PFAM); IPR004045 (PFAM); G3DSA:1.20.1050.10 (GENE3D); IPR040079 (SFLD); SFLDG00358 (SFLD); IPR044627 (PANTHER); IPR004045 (PROSITE_PROFILES); cd00570 (CDD); IPR036249 (SUPERFAMILY); IPR036282 (SUPERFAMILY)	P:GO:0006807; P:GO:0008152; P:GO:0009987; P:GO:0019538; P:GO:0019538; P:GO:0033355; P:GO:0036211; P:GO:0036211; P:GO:0043170; P:GO:0043412; P:GO:0044237; P:GO:0044238; P:GO:0044260; P:GO:0071704; P:GO:0098869; P:GO:1901564; F:GO:0003824; F:GO:0015036; F:GO:0016491; F:GO:0016667; F:GO:0045174	P:nitrogen compound metabolic process; P:metabolic process; P:cellular process; P:protein metabolic process; P:protein metabolic process; P:ascorbate glutathione cycle; P:protein modification process; P:protein modification process; P:macromolecule metabolic process; P:macromolecule modification; P:cellular metabolic process; P:primary metabolic process; P:obsolete cellular macromolecule metaboli…
TRUE	[INTERPRO, BLASTED, MAPPED, GO-SLIM]	ZX.01G0056330	XP_021659488.1protein disulfide-isomerase 5-2	512	20	9.39e-216	84.11	4	P:GO:0006457; F:GO:0016853; F:GO:0140096; C:GO:0005783	P:protein folding; F:isomerase activity; F:catalytic activity, acting on a protein; C:endoplasmic reticulum	EC:5.3.4.1	Protein disulfide-isomerase	G3DSA:3.40.30.10 (GENE3D); PF13848 (PFAM); IPR013766 (PFAM); G3DSA:3.40.30.10 (GENE3D); mobidb-lite (MOBIDB_LITE); PTHR18929 (PANTHER); IPR013766 (PROSITE_PROFILES); cd02961 (CDD); IPR036249 (SUPERFAMILY)	P:GO:0006457; P:GO:0006950; P:GO:0009987; P:GO:0033554; P:GO:0034976; P:GO:0050896; P:GO:0051716; F:GO:0003756; F:GO:0003824; F:GO:0016853; F:GO:0140096; C:GO:0005622; C:GO:0005737; C:GO:0005773; C:GO:0005783; C:GO:0005886; C:GO:0012505; C:GO:0016020; C:GO:0043226; C:GO:0043227; C:GO:0043229; C:GO:0043231; C:GO:0071944; C:GO:0110165	P:protein folding; P:response to stress; P:cellular process; P:cellular response to stress; P:response to endoplasmic reticulum stress; P:response to stimulus; P:cellular response to stimulus; F:protein disulfide isomerase activity; F:catalytic activity; F:isomerase activity; F:catalytic activity, acting on a protein; C:intracellular anatomical structure; C:cytoplasm; C:vacuole; C:endoplasmic ret…
TRUE	[INTERPRO, BLASTED, MAPPED, GO-SLIM]	ZX.01G0039640	KAG6761487.1hypothetical protein POTOM_034711	895	20	6.07e-266	91.82	3	P:GO:0006629; P:GO:1901135; F:GO:0016491	P:lipid metabolic process; P:carbohydrate derivative metabolic process; F:oxidoreductase activity	EC:1.17.1; EC:1.17.7.4	Acting on CH or CH(2) groups; 4-hydroxy-3-methylbut-2-enyl diphosphate reductase	G3DSA:3.40.50.11270 (GENE3D); IPR003451 (PFAM); IPR040911 (PFAM); G3DSA:3.40.50.2000 (GENE3D); G3DSA:3.40.1010.20 (GENE3D); IPR003451 (TIGRFAM); G3DSA:3.40.1010.20 (GENE3D); PTHR31619 (PANTHER); IPR003451 (HAMAP); cd01635 (CDD); IPR003451 (CDD)	P:GO:0019288; P:GO:0050992; F:GO:0046872; F:GO:0051745	P:isopentenyl diphosphate biosynthetic process, methylerythritol 4-phosphate pathway; P:dimethylallyl diphosphate biosynthetic process; F:metal ion binding; F:4-hydroxy-3-methylbut-2-en-1-yl diphosphate reductase activity
TRUE	[INTERPRO, BLASTED, MAPPED, GO-SLIM]	ZX.01G0039910	XP_021627368.1universal stress protein PHOS32 isoform X1	180	20	1.48e-113	93.94	1	F:GO:0016787	F:hydrolase activity	EC:3	Hydrolases	G3DSA:3.40.50.12370 (GENE3D); IPR006016 (PFAM); PTHR47583 (PANTHER); cd00293 (CDD); SSF52402 (SUPERFAMILY)	no GO terms	no GO terms
TRUE	[INTERPRO, BLASTED, MAPPED, GO-SLIM]	ZX.04G0001660	XP_021641742.1dolichyl-diphosphooligosaccharide--protein glycosyltransferase subunit STT3A	781	20	0	94.23	2	P:GO:0006486; F:GO:0016740	P:protein glycosylation; F:transferase activity	EC:2.4.99.18; EC:2.4.1	Dolichyl-diphosphooligosaccharide--protein glycotransferase; Glycosyltransferases	G3DSA:3.40.50.12610 (GENE3D); IPR003674 (PFAM); mobidb-lite (MOBIDB_LITE); mobidb-lite (MOBIDB_LITE); mobidb-lite (MOBIDB_LITE); mobidb-lite (MOBIDB_LITE); IPR003674 (PANTHER)	P:GO:0006486; F:GO:0004576; C:GO:0016020	P:protein glycosylation; F:oligosaccharyl transferase activity; C:membrane
TRUE	[INTERPRO, BLASTED]	ZX.08G0042610	XP_007022751.1PREDICTED: metacaspase-4	877	20	2.33e-228	85.35						G3DSA:3.40.50.12660 (GENE3D); IPR011600 (PFAM); IPR010734 (PFAM); PF13920 (PFAM); IPR013083 (G3DSA:3.30.40.GENE3D); PTHR45751 (PANTHER); IPR001841 (PROSITE_PROFILES); IPR036465 (SUPERFAMILY); SSF57850 (SUPERFAMILY)	P:GO:0006508; F:GO:0004197	P:proteolysis; F:cysteine-type endopeptidase activity
TRUE	[INTERPRO, BLASTED, MAPPED, GO-SLIM]	ZX.05G0007740	XP_021661015.1probable ribose-5-phosphate isomerase 4, chloroplastic isoform X1	345	20	2.47e-119	77.55	4	P:GO:0006091; P:GO:0055086; P:GO:1901135; F:GO:0016853	P:generation of precursor metabolites and energy; P:nucleobase-containing small molecule metabolic process; P:carbohydrate derivative metabolic process; F:isomerase activity	EC:5.3.1.6	Ribose-5-phosphate isomerase	G3DSA:3.40.50.1360 (GENE3D); G3DSA:3.30.70.260 (GENE3D); IPR004788 (PFAM); PTHR43748 (PANTHER); IPR037171 (SUPERFAMILY); SSF75445 (SUPERFAMILY)	P:GO:0009052; F:GO:0004751	P:pentose-phosphate shunt, non-oxidative branch; F:ribose-5-phosphate isomerase activity
TRUE	[INTERPRO, BLASTED, MAPPED, GO-SLIM]	ZX.03G0017620	KAH8491092.1hypothetical protein H0E87_023289	284	20	1.08e-151	89.19	4	P:GO:0006091; P:GO:0055086; P:GO:1901135; F:GO:0016853	P:generation of precursor metabolites and energy; P:nucleobase-containing small molecule metabolic process; P:carbohydrate derivative metabolic process; F:isomerase activity	EC:5.3.1.6	Ribose-5-phosphate isomerase	G3DSA:3.40.50.1360 (GENE3D); IPR004788 (TIGRFAM); IPR004788 (PFAM); G3DSA:3.30.70.260 (GENE3D); PTHR43748 (PANTHER); IPR020672 (HAMAP); IPR004788 (CDD); SSF75445 (SUPERFAMILY); IPR037171 (SUPERFAMILY)	P:GO:0009052; F:GO:0004751	P:pentose-phosphate shunt, non-oxidative branch; F:ribose-5-phosphate isomerase activity
TRUE	[INTERPRO, BLASTED, MAPPED, GO-SLIM]	ZX.01G0100960	CAH2064661.1unnamed protein product	253	20	6.31e-89	79.04	6	P:GO:0005975; P:GO:0006091; P:GO:0055086; P:GO:1901135; F:GO:0016787; C:GO:0005829	P:carbohydrate metabolic process; P:generation of precursor metabolites and energy; P:nucleobase-containing small molecule metabolic process; P:carbohydrate derivative metabolic process; F:hydrolase activity; C:cytosol	EC:3.1.1.31	6-phosphogluconolactonase	G3DSA:3.40.50.1360 (GENE3D); IPR005900 (TIGRFAM); IPR006148 (PFAM); IPR039104 (PANTHER); IPR005900 (CDD); IPR037171 (SUPERFAMILY)	P:GO:0005975; P:GO:0006098; F:GO:0017057	P:carbohydrate metabolic process; P:pentose-phosphate shunt; F:6-phosphogluconolactonase activity
TRUE	[INTERPRO, BLASTED, MAPPED, GO-SLIM]	ZX.01G0101220	XP_021743165.1probable 6-phosphogluconolactonase 4, chloroplastic	268	20	4.63e-89	69.85	4	P:GO:0006091; P:GO:0055086; P:GO:1901135; F:GO:0016787	P:generation of precursor metabolites and energy; P:nucleobase-containing small molecule metabolic process; P:carbohydrate derivative metabolic process; F:hydrolase activity	EC:3.1.1.31	6-phosphogluconolactonase	G3DSA:3.40.50.1360 (GENE3D); IPR006148 (PFAM); IPR005900 (TIGRFAM); IPR039104 (PANTHER); IPR005900 (CDD); IPR037171 (SUPERFAMILY)	P:GO:0005975; P:GO:0006098; F:GO:0017057	P:carbohydrate metabolic process; P:pentose-phosphate shunt; F:6-phosphogluconolactonase activity
TRUE	[INTERPRO, BLASTED, MAPPED, GO-SLIM]	ZX.01G0065090	XP_024441803.2MAG2-interacting protein 2 isoform X1	2718	20	0	80.1	2	P:GO:0016192; C:GO:0005783	P:vesicle-mediated transport; C:endoplasmic reticulum			G3DSA:3.40.50.1360 (GENE3D); IPR013244 (PFAM); IPR005900 (TIGRFAM); IPR006148 (PFAM); mobidb-lite (MOBIDB_LITE); PTHR15922 (PANTHER); IPR005900 (CDD); IPR037171 (SUPERFAMILY); SSF69322 (SUPERFAMILY)	P:GO:0005975; P:GO:0006098; P:GO:0006810; P:GO:0006890; P:GO:0009987; P:GO:0016192; P:GO:0048193; P:GO:0051179; P:GO:0051234; F:GO:0000149; F:GO:0005488; F:GO:0005515; F:GO:0017057; C:GO:0005622; C:GO:0005737; C:GO:0005773; C:GO:0005783; C:GO:0005789; C:GO:0005886; C:GO:0012505; C:GO:0016020; C:GO:0031090; C:GO:0031984; C:GO:0032991; C:GO:0042175; C:GO:0043226; C:GO:0043227; C:GO:0043229; C:GO:00…	P:carbohydrate metabolic process; P:pentose-phosphate shunt; P:transport; P:retrograde vesicle-mediated transport, Golgi to endoplasmic reticulum; P:cellular process; P:vesicle-mediated transport; P:Golgi vesicle transport; P:localization; P:establishment of localization; F:SNARE binding; F:binding; F:protein binding; F:6-phosphogluconolactonase activity; C:intracellular anatomical structure; C:c…
TRUE	[INTERPRO, BLASTED, MAPPED, GO-SLIM]	ZX.05G0017940	XP_012088505.13-dehydroquinate synthase, chloroplastic	442	20	1.04e-265	88.83	2	P:GO:0006520; F:GO:0016829	P:amino acid metabolic process; F:lyase activity	EC:4.2.3.4	3-dehydroquinate synthase	G3DSA:3.40.50.1970 (GENE3D); IPR016037 (TIGRFAM); IPR030960 (PFAM); G3DSA:1.20.1090.10 (GENE3D); PTHR43622 (PANTHER); IPR016037 (HAMAP); cd08195 (CDD); SSF56796 (SUPERFAMILY)	P:GO:0006082; P:GO:0006520; P:GO:0006725; P:GO:0006807; P:GO:0008152; P:GO:0009058; P:GO:0009072; P:GO:0009073; P:GO:0009987; P:GO:0016053; P:GO:0019438; P:GO:0019752; P:GO:0043436; P:GO:0044237; P:GO:0044238; P:GO:0044249; P:GO:0044281; P:GO:0044283; P:GO:0071704; P:GO:1901360; P:GO:1901362; P:GO:1901564; P:GO:1901566; P:GO:1901576; F:GO:0003824; F:GO:0003856; F:GO:0016829; F:GO:0016835; C:GO:00…	P:organic acid metabolic process; P:amino acid metabolic process; P:cellular aromatic compound metabolic process; P:nitrogen compound metabolic process; P:metabolic process; P:biosynthetic process; P:aromatic amino acid metabolic process; P:aromatic amino acid family biosynthetic process; P:cellular process; P:organic acid biosynthetic process; P:aromatic compound biosynthetic process; P:carboxyl…
TRUE	[INTERPRO, BLASTED, MAPPED, GO-SLIM]	ZX.06G0024720	RWR87357.1Scopoletin glucosyltransferase	2041	20	0	66.71	1	F:GO:0016740	F:transferase activity	EC:2	Transferases	G3DSA:3.40.50.2000 (GENE3D); G3DSA:3.40.50.2000 (GENE3D); G3DSA:3.40.50.2000 (GENE3D); G3DSA:3.40.50.2000 (GENE3D); IPR002213 (PFAM); G3DSA:3.40.50.2000 (GENE3D); PTHR48047 (PANTHER); IPR002213 (CDD); IPR002213 (CDD); IPR002213 (CDD); IPR002213 (CDD); IPR002213 (CDD); SSF53756 (SUPERFAMILY); SSF53756 (SUPERFAMILY); SSF53756 (SUPERFAMILY); SSF53756 (SUPERFAMILY); SSF53756 (SUPERFAMILY)	F:GO:0008194	F:UDP-glycosyltransferase activity
TRUE	[INTERPRO, BLASTED, MAPPED, GO-SLIM]	ZX.06G0026010	RXH84926.1hypothetical protein DVH24_041694	3265	20	0	66.49	1	F:GO:0016740	F:transferase activity	EC:2	Transferases	G3DSA:3.40.50.2000 (GENE3D); G3DSA:3.40.50.2000 (GENE3D); G3DSA:3.40.50.2000 (GENE3D); IPR018108 (PFAM); IPR002213 (PFAM); IPR023395 (G3DSA:1.50.40.GENE3D); G3DSA:3.40.50.2000 (GENE3D); G3DSA:3.40.50.2000 (GENE3D); G3DSA:3.40.50.2000 (GENE3D); G3DSA:3.40.50.2000 (GENE3D); PF06910 (PFAM); G3DSA:3.40.50.2000 (GENE3D); G3DSA:3.40.50.2000 (GENE3D); mobidb-lite (MOBIDB_LITE); mobidb-lite (MOBIDB_LITE)…	F:GO:0008194	F:UDP-glycosyltransferase activity
TRUE	[INTERPRO, BLASTED, MAPPED, GO-SLIM]	ZX.04G0025400	KDP30238.1hypothetical protein JCGZ_17020	1095	20	0	90.91	2	P:GO:0005975; F:GO:0016740	P:carbohydrate metabolic process; F:transferase activity	EC:2.4.1.14; EC:2.4.1.13	Sucrose-phosphate synthase; Sucrose synthase	G3DSA:3.40.50.2000 (GENE3D); G3DSA:3.40.50.2000 (GENE3D); IPR001296 (PFAM); IPR006380 (PFAM); IPR000368 (PFAM); mobidb-lite (MOBIDB_LITE); mobidb-lite (MOBIDB_LITE); mobidb-lite (MOBIDB_LITE); PTHR46039 (PANTHER); IPR035659 (CDD); cd03800 (CDD); SSF53756 (SUPERFAMILY)	P:GO:0005985; F:GO:0016157; F:GO:0016757	P:sucrose metabolic process; F:sucrose synthase activity; F:glycosyltransferase activity
TRUE	[INTERPRO, BLASTED, MAPPED, GO-SLIM]	ZX.01G0106770	XP_031268148.1UDP-glycosyltransferase 89B2	1087	20	2.63e-206	78.21	1	F:GO:0016740	F:transferase activity	EC:2.4	Glycosyltransferases	G3DSA:3.40.50.2000 (GENE3D); G3DSA:3.40.50.2000 (GENE3D); IPR002213 (PFAM); PTHR48047 (PANTHER); IPR002213 (CDD); SSF53756 (SUPERFAMILY)	F:GO:0008194	F:UDP-glycosyltransferase activity
TRUE	[INTERPRO, BLASTED, MAPPED, GO-SLIM]	ZX.01G0085950	XP_021670742.1alpha-1,4 glucan phosphorylase L isozyme, chloroplastic/amyloplastic	977	20	0	87.9	3	P:GO:0005975; P:GO:0006091; F:GO:0016740	P:carbohydrate metabolic process; P:generation of precursor metabolites and energy; F:transferase activity	EC:2.4.1.1	Glycogen phosphorylase	G3DSA:3.40.50.2000 (GENE3D); IPR000811 (PFAM); IPR011833 (TIGRFAM); G3DSA:3.40.50.2000 (GENE3D); mobidb-lite (MOBIDB_LITE); mobidb-lite (MOBIDB_LITE); IPR000811 (PANTHER); cd04300 (CDD); SSF53756 (SUPERFAMILY)	P:GO:0005975; P:GO:0005976; P:GO:0005977; P:GO:0006073; P:GO:0006091; P:GO:0006112; P:GO:0008152; P:GO:0009056; P:GO:0009057; P:GO:0009987; P:GO:0015980; P:GO:0016052; P:GO:0043170; P:GO:0044042; P:GO:0044237; P:GO:0044238; P:GO:0044248; P:GO:0044260; P:GO:0044262; P:GO:0044264; P:GO:0044275; P:GO:0071704; P:GO:1901575; F:GO:0003824; F:GO:0004645; F:GO:0005488; F:GO:0008184; F:GO:0016740; F:GO:00…	P:carbohydrate metabolic process; P:polysaccharide metabolic process; P:glycogen metabolic process; P:obsolete cellular glucan metabolic process; P:generation of precursor metabolites and energy; P:energy reserve metabolic process; P:metabolic process; P:catabolic process; P:macromolecule catabolic process; P:cellular process; P:energy derivation by oxidation of organic compounds; P:carbohydrate …
TRUE	[INTERPRO, BLASTED, MAPPED, GO-SLIM]	ZX.06G0025110	XP_021664419.1gallate 1-beta-glucosyltransferase-like	479	20	1.45e-252	84.5	1	F:GO:0016740	F:transferase activity	EC:2.4.1.115; EC:2.4.1.210	Anthocyanidin 3-O-glucosyltransferase; Limonoid glucosyltransferase	G3DSA:3.40.50.2000 (GENE3D); IPR002213 (PFAM); G3DSA:3.40.50.2000 (GENE3D); PTHR11926 (PANTHER); IPR002213 (CDD); SSF53756 (SUPERFAMILY)	F:GO:0008194	F:UDP-glycosyltransferase activity
TRUE	[INTERPRO, BLASTED, MAPPED, GO-SLIM]	ZX.01G0021420	KAF2292485.1hypothetical protein GH714_024372	458	20	1.01e-247	83.8	1	F:GO:0016740	F:transferase activity	EC:2.4.1.115	Anthocyanidin 3-O-glucosyltransferase	G3DSA:3.40.50.2000 (GENE3D); IPR002213 (PFAM); G3DSA:3.40.50.2000 (GENE3D); PTHR11926 (PANTHER); IPR002213 (CDD); SSF53756 (SUPERFAMILY)	F:GO:0008194	F:UDP-glycosyltransferase activity
TRUE	[INTERPRO, BLASTED, MAPPED, GO-SLIM]	ZX.03G0000970	KAF2325570.1hypothetical protein GH714_030465	455	20	3.11e-253	85.05	1	F:GO:0016740	F:transferase activity	EC:2.4.1.115	Anthocyanidin 3-O-glucosyltransferase	G3DSA:3.40.50.2000 (GENE3D); IPR002213 (PFAM); G3DSA:3.40.50.2000 (GENE3D); PTHR11926 (PANTHER); IPR002213 (CDD); SSF53756 (SUPERFAMILY)	F:GO:0008194	F:UDP-glycosyltransferase activity
TRUE	[INTERPRO, BLASTED, MAPPED, GO-SLIM]	ZX.01G0030460	XP_052304246.1UDP-glycosyltransferase 92A1 isoform X4	487	20	6.2e-251	82.75	1	F:GO:0016740	F:transferase activity	EC:2.4.1.115	Anthocyanidin 3-O-glucosyltransferase	G3DSA:3.40.50.2000 (GENE3D); IPR002213 (PFAM); G3DSA:3.40.50.2000 (GENE3D); PTHR48047 (PANTHER); IPR002213 (CDD); SSF53756 (SUPERFAMILY)	F:GO:0008194	F:UDP-glycosyltransferase activity
TRUE	[INTERPRO, BLASTED, MAPPED, GO-SLIM]	ZX.01G0102290	XP_006374283.1UDP-glycosyltransferase 88B1 isoform X3	474	20	4.13e-216	80.53	1	F:GO:0016740	F:transferase activity	EC:2.4.1.115	Anthocyanidin 3-O-glucosyltransferase	G3DSA:3.40.50.2000 (GENE3D); IPR002213 (PFAM); G3DSA:3.40.50.2000 (GENE3D); PTHR48048 (PANTHER); IPR002213 (CDD); SSF53756 (SUPERFAMILY)	F:GO:0008194	F:UDP-glycosyltransferase activity
TRUE	[INTERPRO, BLASTED, MAPPED, GO-SLIM]	ZX.01G0139120	XP_021592725.1UDP-glycosyltransferase 88A1	470	20	2.24e-229	81.35	1	F:GO:0016740	F:transferase activity	EC:2.4.1.115	Anthocyanidin 3-O-glucosyltransferase	G3DSA:3.40.50.2000 (GENE3D); IPR002213 (PFAM); G3DSA:3.40.50.2000 (GENE3D); PTHR48048 (PANTHER); IPR002213 (CDD); SSF53756 (SUPERFAMILY)	F:GO:0008194	F:UDP-glycosyltransferase activity
TRUE	[INTERPRO, BLASTED, MAPPED, GO-SLIM]	ZX.05G0016630	PPR99268.1hypothetical protein GOBAR_AA21407	890	20	6.75e-203	59.35	1	F:GO:0016740	F:transferase activity	EC:2.4	Glycosyltransferases	G3DSA:3.40.50.2000 (GENE3D); IPR012677 (G3DSA:3.30.70.GENE3D); G3DSA:3.40.50.2000 (GENE3D); IPR002213 (PFAM); G3DSA:3.40.50.2000 (GENE3D); IPR000504 (PFAM); IPR012677 (G3DSA:3.30.70.GENE3D); mobidb-lite (MOBIDB_LITE); mobidb-lite (MOBIDB_LITE); mobidb-lite (MOBIDB_LITE); mobidb-lite (MOBIDB_LITE); PTHR48048 (PANTHER); IPR000504 (PROSITE_PROFILES); IPR000504 (PROSITE_PROFILES); cd12602 (CDD); IPR0…	F:GO:0003676; F:GO:0003723; F:GO:0008194	F:nucleic acid binding; F:RNA binding; F:UDP-glycosyltransferase activity
TRUE	[INTERPRO, BLASTED, MAPPED, GO-SLIM]	ZX.04G0003110	XP_022750076.1cytokinin riboside 5'-monophosphate phosphoribohydrolase LOG8-like	184	20	4.82e-79	94.83	3	F:GO:0016787; C:GO:0005634; C:GO:0005829	F:hydrolase activity; C:nucleus; C:cytosol	EC:3.2.2	Glycosylases	G3DSA:3.40.50.450 (GENE3D); IPR031100 (PFAM); IPR005269 (TIGRFAM); PTHR31223 (PANTHER); SSF102405 (SUPERFAMILY)	P:GO:0006725; P:GO:0006807; P:GO:0008152; P:GO:0009058; P:GO:0009308; P:GO:0009691; P:GO:0009987; P:GO:0010817; P:GO:0042446; P:GO:0044237; P:GO:0044249; P:GO:0046483; P:GO:0065007; P:GO:0065008; P:GO:0071704; P:GO:1901564; F:GO:0003824; F:GO:0016787; F:GO:0016798; C:GO:0005622; C:GO:0005634; C:GO:0005737; C:GO:0005829; C:GO:0016020; C:GO:0043226; C:GO:0043227; C:GO:0043229; C:GO:0043231; C:GO:01…	P:cellular aromatic compound metabolic process; P:nitrogen compound metabolic process; P:metabolic process; P:biosynthetic process; P:amine metabolic process; P:cytokinin biosynthetic process; P:cellular process; P:regulation of hormone levels; P:hormone biosynthetic process; P:cellular metabolic process; P:cellular biosynthetic process; P:heterocycle metabolic process; P:biological regulation; P…
TRUE	[INTERPRO, BLASTED, MAPPED, GO-SLIM]	ZX.04G0003100	XP_021652193.1cytokinin riboside 5'-monophosphate phosphoribohydrolase LOG8-like isoform X2	111	20	1.31e-37	71.59	1	F:GO:0016787	F:hydrolase activity	EC:3	Hydrolases	G3DSA:3.40.50.450 (GENE3D); PTHR31223 (PANTHER); SSF102405 (SUPERFAMILY)	P:GO:0006725; P:GO:0006807; P:GO:0008152; P:GO:0009058; P:GO:0009308; P:GO:0009987; P:GO:0010817; P:GO:0042446; P:GO:0044237; P:GO:0044249; P:GO:0046483; P:GO:0065007; P:GO:0065008; P:GO:0071704; P:GO:1901564; F:GO:0003824; F:GO:0016787; F:GO:0016798; C:GO:0005622; C:GO:0005634; C:GO:0005737; C:GO:0005829; C:GO:0016020; C:GO:0043226; C:GO:0043227; C:GO:0043229; C:GO:0043231; C:GO:0110165	P:cellular aromatic compound metabolic process; P:nitrogen compound metabolic process; P:metabolic process; P:biosynthetic process; P:amine metabolic process; P:cellular process; P:regulation of hormone levels; P:hormone biosynthetic process; P:cellular metabolic process; P:cellular biosynthetic process; P:heterocycle metabolic process; P:biological regulation; P:regulation of biological quality;…
TRUE	[INTERPRO, BLASTED, MAPPED, GO-SLIM]	ZX.01G0033640	KAD6120137.1hypothetical protein E3N88_11408	517	20	2.44e-224	88.4	3	P:GO:0042254; F:GO:0003723; C:GO:0005829	P:ribosome biogenesis; F:RNA binding; C:cytosol			G3DSA:3.40.50.720 (GENE3D); G3DSA:1.10.472.10 (GENE3D); IPR001509 (PFAM); IPR013922 (PFAM); IPR013922 (PANTHER); IPR036291 (SUPERFAMILY); IPR036915 (SUPERFAMILY)	P:GO:0000079; F:GO:0019901	P:regulation of cyclin-dependent protein serine/threonine kinase activity; F:protein kinase binding
TRUE	[INTERPRO, BLASTED, MAPPED, GO-SLIM]	ZX.04G0026920	XP_024447287.1bifunctional aspartokinase/homoserine dehydrogenase 1, chloroplastic	920	20	0	90.98	4	P:GO:0006520; P:GO:0006790; F:GO:0016491; F:GO:0016740	P:amino acid metabolic process; P:sulfur compound metabolic process; F:oxidoreductase activity; F:transferase activity	EC:1.1.1.3; EC:2.7.2.4	Homoserine dehydrogenase; Aspartate kinase	G3DSA:3.40.50.720 (GENE3D); G3DSA:3.30.2130.10 (GENE3D); IPR027795 (PFAM); IPR002912 (PFAM); IPR001048 (PFAM); IPR001342 (PFAM); IPR005106 (PFAM); IPR036393 (G3DSA:3.40.1160.GENE3D); G3DSA:3.30.360.10 (GENE3D); IPR001341 (TIGRFAM); IPR011147 (PANTHER); IPR002912 (PROSITE_PROFILES); IPR002912 (PROSITE_PROFILES); cd04921 (CDD); IPR041743 (CDD); cd04922 (CDD); SSF55347 (SUPERFAMILY); IPR045865 (SUPE…	P:GO:0006082; P:GO:0006520; P:GO:0006807; P:GO:0008152; P:GO:0008652; P:GO:0009058; P:GO:0009066; P:GO:0009067; P:GO:0009987; P:GO:0016053; P:GO:0019752; P:GO:0043436; P:GO:0044237; P:GO:0044238; P:GO:0044249; P:GO:0044281; P:GO:0044283; P:GO:0046394; P:GO:0071704; P:GO:1901564; P:GO:1901566; P:GO:1901576; P:GO:1901605; P:GO:1901607; F:GO:0003824; F:GO:0004072; F:GO:0004412; F:GO:0016491; F:GO:00…	P:organic acid metabolic process; P:amino acid metabolic process; P:nitrogen compound metabolic process; P:metabolic process; P:amino acid biosynthetic process; P:biosynthetic process; P:aspartate family amino acid metabolic process; P:aspartate family amino acid biosynthetic process; P:cellular process; P:organic acid biosynthetic process; P:carboxylic acid metabolic process; P:oxoacid metabolic…
TRUE	[INTERPRO, BLASTED, MAPPED, GO-SLIM]	ZX.01G0039070	KAI4298500.1hypothetical protein L6164_032051	603	20	0	94.11	3	P:GO:0006520; F:GO:0016491; C:GO:0009536	P:amino acid metabolic process; F:oxidoreductase activity; C:plastid	EC:1.1.1.95	Phosphoglycerate dehydrogenase	G3DSA:3.40.50.720 (GENE3D); G3DSA:3.30.70.260 (GENE3D); IPR002912 (PFAM); IPR045626 (PFAM); G3DSA:3.40.50.720 (GENE3D); IPR006140 (PFAM); IPR029009 (G3DSA:3.30.1330.GENE3D); IPR006139 (PFAM); IPR006236 (TIGRFAM); PTHR42938 (PANTHER); IPR002912 (PROSITE_PROFILES); cd12173 (CDD); cd04902 (CDD); IPR029009 (SUPERFAMILY); IPR036291 (SUPERFAMILY); SSF52283 (SUPERFAMILY); IPR045865 (SUPERFAMILY)	P:GO:0006564; F:GO:0003824; F:GO:0004617; F:GO:0016491; F:GO:0016616; F:GO:0051287; C:GO:0005622; C:GO:0005737; C:GO:0009507; C:GO:0009536; C:GO:0009570; C:GO:0016020; C:GO:0043226; C:GO:0043227; C:GO:0043229; C:GO:0043231; C:GO:0110165	P:L-serine biosynthetic process; F:catalytic activity; F:phosphoglycerate dehydrogenase activity; F:oxidoreductase activity; F:oxidoreductase activity, acting on the CH-OH group of donors, NAD or NADP as acceptor; F:NAD binding; C:intracellular anatomical structure; C:cytoplasm; C:chloroplast; C:plastid; C:chloroplast stroma; C:membrane; C:organelle; C:membrane-bounded organelle; C:intracellular …
TRUE	[INTERPRO, BLASTED, MAPPED, GO-SLIM]	ZX.01G0120810	MBA0852970.1hypothetical protein	377	20	3.06e-150	69.93	1	C:GO:0005739	C:mitochondrion			G3DSA:3.40.50.720 (GENE3D); G3DSA:3.40.50.720 (GENE3D); PTHR12126 (PANTHER); IPR036291 (SUPERFAMILY)	P:GO:0006744; P:GO:0008152; P:GO:0009058; P:GO:0009987; P:GO:0042180; P:GO:0044237; P:GO:0044249; P:GO:0044281; P:GO:0044283; P:GO:0071704; P:GO:1901576; P:GO:1901661; F:GO:0005488; F:GO:0044877; C:GO:0005622; C:GO:0005737; C:GO:0005739; C:GO:0016020; C:GO:0043226; C:GO:0043227; C:GO:0043229; C:GO:0043231; C:GO:0110165	P:ubiquinone biosynthetic process; P:metabolic process; P:biosynthetic process; P:cellular process; P:cellular ketone metabolic process; P:cellular metabolic process; P:cellular biosynthetic process; P:small molecule metabolic process; P:small molecule biosynthetic process; P:organic substance metabolic process; P:organic substance biosynthetic process; P:quinone metabolic process; F:binding; F:p…
TRUE	[INTERPRO, BLASTED, MAPPED, GO-SLIM]	ZX.09G0021320	XP_021591908.1probable cinnamyl alcohol dehydrogenase 1 isoform X1	362	20	1.91e-200	80.21	1	F:GO:0016491	F:oxidoreductase activity	EC:1.1.1.255	Mannitol dehydrogenase	G3DSA:3.40.50.720 (GENE3D); G3DSA:3.90.180.10 (GENE3D); IPR013154 (PFAM); IPR047109 (PANTHER); IPR047109 (CDD); IPR011032 (SUPERFAMILY); IPR036291 (SUPERFAMILY)	F:GO:0003824; F:GO:0016491; F:GO:0016616	F:catalytic activity; F:oxidoreductase activity; F:oxidoreductase activity, acting on the CH-OH group of donors, NAD or NADP as acceptor
TRUE	[INTERPRO, BLASTED, MAPPED, GO-SLIM]	ZX.05G0010810	XP_038689409.12-alkenal reductase (NADP(+)-dependent)-like isoform X2	398	20	2.86e-197	85.11	1	F:GO:0016491	F:oxidoreductase activity	EC:1.3.1	Acting on the CH-CH group of donors	G3DSA:3.40.50.720 (GENE3D); G3DSA:3.90.180.10 (GENE3D); IPR041694 (PFAM); IPR013149 (PFAM); IPR045010 (PANTHER); cd08295 (CDD); IPR036291 (SUPERFAMILY); IPR011032 (SUPERFAMILY)	F:GO:0003824; F:GO:0016491; F:GO:0016627; F:GO:0016628	F:catalytic activity; F:oxidoreductase activity; F:oxidoreductase activity, acting on the CH-CH group of donors; F:oxidoreductase activity, acting on the CH-CH group of donors, NAD or NADP as acceptor
TRUE	[INTERPRO, BLASTED, MAPPED]	ZX.08G0008780	XP_034931712.1phenylcoumaran benzylic ether reductase Betv6-like	294	20	1.04e-126	70.19	2	P:GO:0009807; F:GO:0016491	P:lignan biosynthetic process; F:oxidoreductase activity			G3DSA:3.40.50.720 (GENE3D); G3DSA:3.90.25.10 (GENE3D); IPR008030 (PFAM); PTHR43349 (PANTHER); IPR045312 (CDD); IPR036291 (SUPERFAMILY)	F:GO:0016491	F:oxidoreductase activity
TRUE	[INTERPRO, BLASTED, MAPPED, ANNOTATED]	ZX.01G0024700	XP_002527122.1uncharacterized oxidoreductase At4g09670	361	20	1.39e-210	87.33	1	F:GO:0000166	F:nucleotide binding			G3DSA:3.40.50.720 (GENE3D); IPR000683 (PFAM); G3DSA:3.30.360.10 (GENE3D); PTHR46368 (PANTHER); SSF55347 (SUPERFAMILY); IPR036291 (SUPERFAMILY)	F:GO:0000166	F:nucleotide binding
TRUE	[INTERPRO, BLASTED, MAPPED, GO-SLIM]	ZX.01G0105960	QKY65065.1plastidic NAD-dependent malate dehydrogenase transcript variant 1	400	20	2.68e-240	87.83	2	P:GO:0006091; F:GO:0016491	P:generation of precursor metabolites and energy; F:oxidoreductase activity	EC:1.1.1.37	Malate dehydrogenase	G3DSA:3.40.50.720 (GENE3D); IPR001236 (PFAM); IPR022383 (PFAM); IPR015955 (G3DSA:3.90.110.GENE3D); PTHR11540 (PANTHER); IPR010097 (CDD); IPR036291 (SUPERFAMILY); IPR015955 (SUPERFAMILY)	P:GO:0006099; F:GO:0003824; F:GO:0016491; F:GO:0016616; F:GO:0030060; C:GO:0005622; C:GO:0005737; C:GO:0005739; C:GO:0016020; C:GO:0043226; C:GO:0043227; C:GO:0043229; C:GO:0043231; C:GO:0110165	P:tricarboxylic acid cycle; F:catalytic activity; F:oxidoreductase activity; F:oxidoreductase activity, acting on the CH-OH group of donors, NAD or NADP as acceptor; F:L-malate dehydrogenase activity; C:intracellular anatomical structure; C:cytoplasm; C:mitochondrion; C:membrane; C:organelle; C:membrane-bounded organelle; C:intracellular organelle; C:intracellular membrane-bounded organelle; C:ce…
TRUE	[INTERPRO, BLASTED, MAPPED, GO-SLIM]	ZX.01G0028940	XP_024440929.1uncharacterized protein LOC18104808	782	20	0	76.99	1	P:GO:0016192	P:vesicle-mediated transport			G3DSA:3.40.50.720 (GENE3D); IPR001509 (PFAM); G3DSA:3.40.50.720 (GENE3D); PTHR32487 (PANTHER); cd08948 (CDD); cd08948 (CDD); IPR036291 (SUPERFAMILY); IPR036291 (SUPERFAMILY)	no GO terms	no GO terms
TRUE	[INTERPRO, BLASTED]	ZX.01G0020910	TKR75256.12'-hydroxy isoflavone/dihydroflavonol reductase family protein	327	20	1.62e-176	86.23						G3DSA:3.40.50.720 (GENE3D); IPR001509 (PFAM); PTHR10366 (PANTHER); cd08958 (CDD); IPR036291 (SUPERFAMILY)	F:GO:0003824; F:GO:0016491; F:GO:0016616	F:catalytic activity; F:oxidoreductase activity; F:oxidoreductase activity, acting on the CH-OH group of donors, NAD or NADP as acceptor
TRUE	[INTERPRO, BLASTED, MAPPED]	ZX.02G0019210	KAI8573540.1hypothetical protein RHMOL_Rhmol01G0285400	460	20	1.32e-228	76.97	1	F:GO:0016831	F:carboxy-lyase activity			G3DSA:3.40.50.720 (GENE3D); IPR001509 (PFAM); PTHR43245 (PANTHER); IPR036291 (SUPERFAMILY)	no GO terms	no GO terms
TRUE	[INTERPRO, BLASTED, MAPPED, GO-SLIM]	ZX.07G0006960	XP_021619597.1uncharacterized protein LOC110620253	413	20	6.94e-121	88.29	2	P:GO:0006355; F:GO:0140110	P:regulation of DNA-templated transcription; F:transcription regulator activity			G3DSA:3.40.50.720 (GENE3D); IPR008030 (PFAM); mobidb-lite (MOBIDB_LITE); mobidb-lite (MOBIDB_LITE); PTHR43349 (PANTHER); cd13214 (CDD); SSF50729 (SUPERFAMILY); IPR036291 (SUPERFAMILY)	no GO terms	no GO terms
TRUE	[INTERPRO, BLASTED, MAPPED, GO-SLIM]	ZX.04G0027670	MBA0703455.1hypothetical protein	137	20	1.1e-73	95.08	1	F:GO:0016491	F:oxidoreductase activity	EC:1.1.1.38; EC:1.1.1.39	Malate dehydrogenase (oxaloacetate-decarboxylating); Malate dehydrogenase (decarboxylating)	G3DSA:3.40.50.720 (GENE3D); IPR012302 (PFAM); PTHR23406 (PANTHER); IPR036291 (SUPERFAMILY)	P:GO:0006082; P:GO:0008152; P:GO:0009987; P:GO:0019752; P:GO:0032787; P:GO:0043436; P:GO:0044237; P:GO:0044281; P:GO:0071704; F:GO:0003824; F:GO:0016491; F:GO:0016616; F:GO:0051287; C:GO:0005622; C:GO:0005737; C:GO:0009507; C:GO:0009536; C:GO:0016020; C:GO:0043226; C:GO:0043227; C:GO:0043229; C:GO:0043231; C:GO:0110165	P:organic acid metabolic process; P:metabolic process; P:cellular process; P:carboxylic acid metabolic process; P:monocarboxylic acid metabolic process; P:oxoacid metabolic process; P:cellular metabolic process; P:small molecule metabolic process; P:organic substance metabolic process; F:catalytic activity; F:oxidoreductase activity; F:oxidoreductase activity, acting on the CH-OH group of donors,…
TRUE	[INTERPRO, BLASTED, MAPPED, GO-SLIM]	ZX.02G0025090	XP_002522568.1ketol-acid reductoisomerase, chloroplastic	589	20	0	88.15	3	P:GO:0006520; F:GO:0016491; F:GO:0016853	P:amino acid metabolic process; F:oxidoreductase activity; F:isomerase activity	EC:1.1.1.86; EC:5	Ketol-acid reductoisomerase (NADP(+)); Isomerases	G3DSA:3.40.50.720 (GENE3D); IPR013116 (PFAM); IPR000506 (PFAM); IPR013328 (G3DSA:1.10.1040.GENE3D); IPR013023 (PANTHER); IPR000506 (PROSITE_PROFILES); IPR000506 (PROSITE_PROFILES); IPR013116 (PROSITE_PROFILES); IPR036291 (SUPERFAMILY); IPR008927 (SUPERFAMILY)	P:GO:0006082; P:GO:0006520; P:GO:0006807; P:GO:0008152; P:GO:0008652; P:GO:0009058; P:GO:0009081; P:GO:0009082; P:GO:0009987; P:GO:0016053; P:GO:0019752; P:GO:0043436; P:GO:0044237; P:GO:0044238; P:GO:0044249; P:GO:0044281; P:GO:0044283; P:GO:0046394; P:GO:0071704; P:GO:1901564; P:GO:1901566; P:GO:1901576; P:GO:1901605; P:GO:1901607; F:GO:0003824; F:GO:0004455; F:GO:0016491; F:GO:0016616; C:GO:00…	P:organic acid metabolic process; P:amino acid metabolic process; P:nitrogen compound metabolic process; P:metabolic process; P:amino acid biosynthetic process; P:biosynthetic process; P:branched-chain amino acid metabolic process; P:branched-chain amino acid biosynthetic process; P:cellular process; P:organic acid biosynthetic process; P:carboxylic acid metabolic process; P:oxoacid metabolic pro…
TRUE	[INTERPRO, BLASTED, MAPPED, GO-SLIM]	ZX.03G0002620	AGT52180.1sinapyl alcohol dehydrogenase, partial	194	20	1.21e-93	92.09	1	F:GO:0016491	F:oxidoreductase activity	EC:1.1.1.195	Cinnamyl-alcohol dehydrogenase	G3DSA:3.40.50.720 (GENE3D); IPR013149 (PFAM); G3DSA:3.90.180.10 (GENE3D); IPR047109 (PANTHER); IPR036291 (SUPERFAMILY); IPR011032 (SUPERFAMILY)	P:GO:0006725; P:GO:0008152; P:GO:0009058; P:GO:0009987; P:GO:0019438; P:GO:0019748; P:GO:0044237; P:GO:0044249; P:GO:0044550; P:GO:0071704; P:GO:1901360; P:GO:1901362; P:GO:1901576; F:GO:0003824; F:GO:0016491; F:GO:0016616	P:cellular aromatic compound metabolic process; P:metabolic process; P:biosynthetic process; P:cellular process; P:aromatic compound biosynthetic process; P:secondary metabolic process; P:cellular metabolic process; P:cellular biosynthetic process; P:secondary metabolite biosynthetic process; P:organic substance metabolic process; P:organic cyclic compound metabolic process; P:organic cyclic comp…
TRUE	[INTERPRO, BLASTED, MAPPED, GO-SLIM]	ZX.01G0055760	KAG6780082.1hypothetical protein POTOM_016492	404	20	2.54e-193	86.51	2	F:GO:0016491; C:GO:0005829	F:oxidoreductase activity; C:cytosol	EC:1.6.5.5	NADPH:quinone reductase	G3DSA:3.40.50.720 (GENE3D); IPR013149 (PFAM); IPR013154 (PFAM); G3DSA:3.90.180.10 (GENE3D); PTHR48106 (PANTHER); cd05286 (CDD); IPR011032 (SUPERFAMILY); IPR036291 (SUPERFAMILY)	P:GO:0006950; P:GO:0006979; P:GO:0009987; P:GO:0033554; P:GO:0034599; P:GO:0042221; P:GO:0050896; P:GO:0051716; P:GO:0062197; P:GO:0070887; F:GO:0003824; F:GO:0016491; F:GO:0016651; C:GO:0005622; C:GO:0005737; C:GO:0005829; C:GO:0110165	P:response to stress; P:response to oxidative stress; P:cellular process; P:cellular response to stress; P:cellular response to oxidative stress; P:response to chemical; P:response to stimulus; P:cellular response to stimulus; P:cellular response to chemical stress; P:cellular response to chemical stimulus; F:catalytic activity; F:oxidoreductase activity; F:oxidoreductase activity, acting on NAD(…
TRUE	[INTERPRO, BLASTED, MAPPED, GO-SLIM]	ZX.01G0075700	XP_052307350.1enoyl-[acyl-carrier-protein] reductase [NADH], chloroplastic-like	147	20	3.64e-49	80.91	7	P:GO:0006091; P:GO:0006520; P:GO:0006629; P:GO:0006766; P:GO:0006790; F:GO:0016491; F:GO:0016740	P:generation of precursor metabolites and energy; P:amino acid metabolic process; P:lipid metabolic process; P:vitamin metabolic process; P:sulfur compound metabolic process; F:oxidoreductase activity; F:transferase activity	EC:2.3.1.85; EC:1.3.1.9	Fatty-acid synthase system; Enoyl-[acyl-carrier-protein] reductase (NADH)	G3DSA:3.40.50.720 (GENE3D); IPR014358 (PANTHER); IPR036291 (SUPERFAMILY)	P:GO:0006633; F:GO:0004318	P:fatty acid biosynthetic process; F:enoyl-[acyl-carrier-protein] reductase (NADH) activity
TRUE	[INTERPRO, BLASTED, MAPPED, GO-SLIM]	ZX.01G0080780	QKY65064.1plastidic NAD-dependent malate dehydrogenase transcript variant 1	404	20	2.78e-257	90.49	2	P:GO:0006091; F:GO:0016491	P:generation of precursor metabolites and energy; F:oxidoreductase activity	EC:1.1.1.37	Malate dehydrogenase	G3DSA:3.40.50.720 (GENE3D); IPR015955 (G3DSA:3.90.110.GENE3D); IPR022383 (PFAM); IPR001236 (PFAM); IPR010097 (TIGRFAM); PTHR11540 (PANTHER); IPR010097 (CDD); IPR036291 (SUPERFAMILY); IPR015955 (SUPERFAMILY)	P:GO:0006099; F:GO:0003824; F:GO:0016491; F:GO:0016616; F:GO:0030060; C:GO:0005622; C:GO:0005737; C:GO:0005739; C:GO:0016020; C:GO:0043226; C:GO:0043227; C:GO:0043229; C:GO:0043231; C:GO:0110165	P:tricarboxylic acid cycle; F:catalytic activity; F:oxidoreductase activity; F:oxidoreductase activity, acting on the CH-OH group of donors, NAD or NADP as acceptor; F:L-malate dehydrogenase activity; C:intracellular anatomical structure; C:cytoplasm; C:mitochondrion; C:membrane; C:organelle; C:membrane-bounded organelle; C:intracellular organelle; C:intracellular membrane-bounded organelle; C:ce…
TRUE	[INTERPRO, BLASTED, MAPPED, GO-SLIM]	ZX.01G0034730	KAH8489175.1hypothetical protein H0E87_024718	429	20	1.46e-217	86.57	4	P:GO:0005975; P:GO:0055086; P:GO:1901135; F:GO:0016829	P:carbohydrate metabolic process; P:nucleobase-containing small molecule metabolic process; P:carbohydrate derivative metabolic process; F:lyase activity	EC:4.1.1.35	UDP-glucuronate decarboxylase	G3DSA:3.40.50.720 (GENE3D); IPR016040 (PFAM); IPR044516 (PANTHER); cd05230 (CDD); IPR036291 (SUPERFAMILY)	P:GO:0005975; P:GO:0005996; P:GO:0008152; P:GO:0042732; P:GO:0044238; P:GO:0044281; P:GO:0071704; F:GO:0000166; F:GO:0003824; F:GO:0005488; F:GO:0016829; F:GO:0016830; F:GO:0016831; F:GO:0036094; F:GO:0043167; F:GO:0043168; F:GO:0048040; F:GO:0070403; F:GO:0097159; F:GO:1901265; F:GO:1901363; C:GO:0005622; C:GO:0005737; C:GO:0110165	P:carbohydrate metabolic process; P:monosaccharide metabolic process; P:metabolic process; P:D-xylose metabolic process; P:primary metabolic process; P:small molecule metabolic process; P:organic substance metabolic process; F:nucleotide binding; F:catalytic activity; F:binding; F:lyase activity; F:carbon-carbon lyase activity; F:carboxy-lyase activity; F:small molecule binding; F:ion binding; F:…
TRUE	[INTERPRO, BLASTED, MAPPED, GO-SLIM]	ZX.08G0018940	KAG8476319.1hypothetical protein CXB51_033228	1249	20	0	72.67	1	F:GO:0016740	F:transferase activity	EC:2.7.7	Transferring phosphorus-containing groups	G3DSA:3.40.50.720 (GENE3D); PF03121 (PFAM); IPR011990 (G3DSA:1.25.40.GENE3D); IPR023401 (G3DSA:3.30.1780.GENE3D); IPR003462 (PFAM); mobidb-lite (MOBIDB_LITE); mobidb-lite (MOBIDB_LITE); mobidb-lite (MOBIDB_LITE); mobidb-lite (MOBIDB_LITE); IPR044917 (PANTHER); IPR036291 (SUPERFAMILY)	P:GO:0000731; P:GO:0006139; P:GO:0006259; P:GO:0006260; P:GO:0006261; P:GO:0006281; P:GO:0006301; P:GO:0006725; P:GO:0006807; P:GO:0006950; P:GO:0006974; P:GO:0008152; P:GO:0009058; P:GO:0009059; P:GO:0009314; P:GO:0009411; P:GO:0009416; P:GO:0009628; P:GO:0009987; P:GO:0018130; P:GO:0019438; P:GO:0019985; P:GO:0031297; P:GO:0033554; P:GO:0034641; P:GO:0034645; P:GO:0034654; P:GO:0042276; P:GO:00…	P:DNA synthesis involved in DNA repair; P:nucleobase-containing compound metabolic process; P:DNA metabolic process; P:DNA replication; P:DNA-templated DNA replication; P:DNA repair; P:postreplication repair; P:cellular aromatic compound metabolic process; P:nitrogen compound metabolic process; P:response to stress; P:DNA damage response; P:metabolic process; P:biosynthetic process; P:macromolecu…
TRUE	[INTERPRO, BLASTED, MAPPED, GO-SLIM]	ZX.08G0012790	AFW16644.1putative progesterone 5beta-reductase	390	20	4.66e-258	87.15	1	F:GO:0016491	F:oxidoreductase activity	EC:1.3.99.6	3-oxo-5-beta-steroid 4-dehydrogenase	G3DSA:3.40.50.720 (GENE3D); PTHR32487 (PANTHER); cd08948 (CDD); IPR036291 (SUPERFAMILY)	no GO terms	no GO terms
TRUE	[INTERPRO, BLASTED, MAPPED, GO-SLIM]	ZX.01G0048460	KAH0747252.1hypothetical protein KY285_008909	1407	20	0	92.19	3	P:GO:0006091; F:GO:0005215; F:GO:0016491	P:generation of precursor metabolites and energy; F:transporter activity; F:oxidoreductase activity	EC:7.1.1.2; EC:1.6.5.11; EC:1.6.5.2	NADH:ubiquinone reductase (H(+)-translocating); NADH dehydrogenase (quinone); NAD(P)H dehydrogenase (quinone)	G3DSA:3.40.50.740 (GENE3D); IPR041084 (PFAM); PF13510 (PFAM); G3DSA:3.30.70.20 (GENE3D); IPR019574 (PFAM); G3DSA:3.10.20.740 (GENE3D); IPR006656 (PFAM); PF05450 (PFAM); IPR010228 (TIGRFAM); G3DSA:3.30.200.210 (GENE3D); G3DSA:3.40.630.10 (GENE3D); mobidb-lite (MOBIDB_LITE); IPR008710 (PANTHER); IPR019574 (PROSITE_PROFILES); IPR001041 (PROSITE_PROFILES); IPR006963 (PROSITE_PROFILES); cd02773 (CDD);…	P:GO:0006508; P:GO:0006807; P:GO:0008152; P:GO:0010467; P:GO:0016485; P:GO:0019538; P:GO:0043170; P:GO:0044238; P:GO:0051604; P:GO:0071704; P:GO:1901564; F:GO:0016491; F:GO:0016651; F:GO:0051536; C:GO:0005886; C:GO:0005886; C:GO:0016020; C:GO:0016020; C:GO:0031224; C:GO:0031226; C:GO:0071944; C:GO:0110165	P:proteolysis; P:nitrogen compound metabolic process; P:metabolic process; P:gene expression; P:protein processing; P:protein metabolic process; P:macromolecule metabolic process; P:primary metabolic process; P:protein maturation; P:organic substance metabolic process; P:organonitrogen compound metabolic process; F:oxidoreductase activity; F:oxidoreductase activity, acting on NAD(P)H; F:iron-sulf…
TRUE	[INTERPRO, BLASTED, MAPPED, GO-SLIM]	ZX.01G0076290	KAJ0027166.1hypothetical protein Pint_34890	607	20	0	93.24	2	F:GO:0016829; C:GO:0005829	F:lyase activity; C:cytosol	EC:4.1.1.1	Pyruvate decarboxylase	G3DSA:3.40.50.970 (GENE3D); G3DSA:3.40.50.1220 (GENE3D); IPR012000 (PFAM); IPR011766 (PFAM); G3DSA:3.40.50.970 (GENE3D); IPR012001 (PFAM); IPR012110 (PANTHER); IPR047213 (CDD); IPR047214 (CDD); IPR029061 (SUPERFAMILY); IPR029035 (SUPERFAMILY); IPR029061 (SUPERFAMILY)	F:GO:0000287; F:GO:0003824; F:GO:0016831; F:GO:0030976	F:magnesium ion binding; F:catalytic activity; F:carboxy-lyase activity; F:thiamine pyrophosphate binding
TRUE	[INTERPRO, BLASTED, MAPPED, GO-SLIM]	ZX.01G0113310	XP_002520198.2pyruvate dehydrogenase E1 component subunit alpha-1, mitochondrial	425	20	3.63e-239	85.95	7	P:GO:0005975; P:GO:0006091; P:GO:0006790; P:GO:0055086; P:GO:1901135; F:GO:0016491; C:GO:0043226	P:carbohydrate metabolic process; P:generation of precursor metabolites and energy; P:sulfur compound metabolic process; P:nucleobase-containing small molecule metabolic process; P:carbohydrate derivative metabolic process; F:oxidoreductase activity; C:organelle	EC:1.2.4.1	Pyruvate dehydrogenase (acetyl-transferring)	G3DSA:3.40.50.970 (GENE3D); IPR001017 (PFAM); PTHR11516 (PANTHER); cd02000 (CDD); IPR029061 (SUPERFAMILY)	F:GO:0016624	F:oxidoreductase activity, acting on the aldehyde or oxo group of donors, disulfide as acceptor
TRUE	[INTERPRO, BLASTED, MAPPED, GO-SLIM]	ZX.07G0005540	KAH7838395.1hypothetical protein Vadar_025844	1002	20	0	78.6	3	P:GO:0006520; F:GO:0003824; C:GO:0005739	P:amino acid metabolic process; F:catalytic activity; C:mitochondrion			G3DSA:3.40.50.970 (GENE3D); IPR009014 (G3DSA:3.40.50.GENE3D); G3DSA:3.10.590.10 (GENE3D); IPR005475 (PFAM); IPR007275 (PFAM); IPR033248 (PFAM); mobidb-lite (MOBIDB_LITE); mobidb-lite (MOBIDB_LITE); mobidb-lite (MOBIDB_LITE); mobidb-lite (MOBIDB_LITE); PTHR42980 (PANTHER); IPR007275 (PROSITE_PROFILES); cd07036 (CDD); IPR007275 (CDD); IPR029061 (SUPERFAMILY); IPR009014 (SUPERFAMILY)	P:GO:0006082; P:GO:0006520; P:GO:0006807; P:GO:0007584; P:GO:0008152; P:GO:0009056; P:GO:0009081; P:GO:0009605; P:GO:0009987; P:GO:0009991; P:GO:0016054; P:GO:0019752; P:GO:0031667; P:GO:0042221; P:GO:0043436; P:GO:0044237; P:GO:0044238; P:GO:0044248; P:GO:0044281; P:GO:0044282; P:GO:0046395; P:GO:0050896; P:GO:0071704; P:GO:1901564; P:GO:1901565; P:GO:1901575; F:GO:0003723; F:GO:0003824; C:GO:00…	P:organic acid metabolic process; P:amino acid metabolic process; P:nitrogen compound metabolic process; P:response to nutrient; P:metabolic process; P:catabolic process; P:branched-chain amino acid metabolic process; P:response to external stimulus; P:cellular process; P:response to extracellular stimulus; P:organic acid catabolic process; P:carboxylic acid metabolic process; P:response to nutri…
TRUE	[INTERPRO, BLASTED, MAPPED, GO-SLIM]	ZX.01G0026520	KAH8515930.1hypothetical protein H0E87_004376	435	20	1.34e-252	88.73	2	P:GO:0006520; F:GO:0016787	P:amino acid metabolic process; F:hydrolase activity	EC:3.5.1.14	N-acyl-aliphatic-L-amino acid amidohydrolase	G3DSA:3.40.630.10 (GENE3D); G3DSA:1.10.150.900 (GENE3D); G3DSA:3.30.70.360 (GENE3D); IPR002933 (PFAM); IPR011650 (PFAM); IPR010159 (TIGRFAM); PTHR45892 (PANTHER); cd05646 (CDD); SSF53187 (SUPERFAMILY); IPR036264 (SUPERFAMILY)	P:GO:0006520; F:GO:0003824; F:GO:0004046; F:GO:0016787; F:GO:0016810; F:GO:0016811; C:GO:0005737	P:amino acid metabolic process; F:catalytic activity; F:aminoacylase activity; F:hydrolase activity; F:hydrolase activity, acting on carbon-nitrogen (but not peptide) bonds; F:hydrolase activity, acting on carbon-nitrogen (but not peptide) bonds, in linear amides; C:cytoplasm
TRUE	[INTERPRO, BLASTED, MAPPED, GO-SLIM]	ZX.07G0002940	XP_015083515.1acetylornithine deacetylase-like	443	20	6.27e-254	87.31	1	F:GO:0016787	F:hydrolase activity	EC:3	Hydrolases	G3DSA:3.40.630.10 (GENE3D); G3DSA:3.30.70.360 (GENE3D); IPR011650 (PFAM); IPR002933 (PFAM); PTHR43808 (PANTHER); IPR036264 (SUPERFAMILY); SSF53187 (SUPERFAMILY)	F:GO:0016787	F:hydrolase activity
TRUE	[INTERPRO, BLASTED, MAPPED, GO-SLIM]	ZX.01G0111100	PQM42111.1endoplasmic reticulum metallopeptidase 1	1090	20	0	76.54	3	F:GO:0016740; F:GO:0016787; F:GO:0140096	F:transferase activity; F:hydrolase activity; F:catalytic activity, acting on a protein	EC:3.4; EC:2	Acting on peptide bonds (peptidases); Transferases	G3DSA:3.40.630.10 (GENE3D); IPR007484 (PFAM); IPR000182 (PFAM); G3DSA:3.40.630.30 (GENE3D); mobidb-lite (MOBIDB_LITE); PTHR47443 (PANTHER); IPR000182 (PROSITE_PROFILES); cd04301 (CDD); cd03875 (CDD); IPR016181 (SUPERFAMILY); SSF53187 (SUPERFAMILY)	P:GO:0006473; P:GO:0006807; P:GO:0008152; P:GO:0009987; P:GO:0010467; P:GO:0019538; P:GO:0019538; P:GO:0036211; P:GO:0036211; P:GO:0043170; P:GO:0043412; P:GO:0043543; P:GO:0044237; P:GO:0044238; P:GO:0044260; P:GO:0051604; P:GO:0071704; P:GO:1901564; F:GO:0003824; F:GO:0008080; F:GO:0016407; F:GO:0016410; F:GO:0016740; F:GO:0016746; F:GO:0016747; C:GO:0005622; C:GO:0005737; C:GO:0009507; C:GO:00…	P:protein acetylation; P:nitrogen compound metabolic process; P:metabolic process; P:cellular process; P:gene expression; P:protein metabolic process; P:protein metabolic process; P:protein modification process; P:protein modification process; P:macromolecule metabolic process; P:macromolecule modification; P:protein acylation; P:cellular metabolic process; P:primary metabolic process; P:obsolete…
TRUE	[INTERPRO, BLASTED, MAPPED, GO-SLIM]	ZX.08G0035350	XP_021608408.1ureidoglycolate hydrolase	475	20	7.76e-280	92.24	2	F:GO:0016787; C:GO:0005783	F:hydrolase activity; C:endoplasmic reticulum	EC:3.5.3.19	Acting on carbon-nitrogen bonds, other than peptide bonds	G3DSA:3.40.630.10 (GENE3D); IPR010158 (TIGRFAM); G3DSA:3.30.70.360 (GENE3D); IPR002933 (PFAM); IPR010158 (PANTHER); cd03884 (CDD); IPR036264 (SUPERFAMILY); SSF53187 (SUPERFAMILY)	F:GO:0016787; F:GO:0016813	F:hydrolase activity; F:hydrolase activity, acting on carbon-nitrogen (but not peptide) bonds, in linear amidines
TRUE	[INTERPRO, BLASTED, MAPPED, GO-SLIM]	ZX.06G0021250	KAH8497727.1hypothetical protein H0E87_016854	455	20	1.84e-254	87.76	2	P:GO:0006520; F:GO:0016787	P:amino acid metabolic process; F:hydrolase activity	EC:3.5.1.14	N-acyl-aliphatic-L-amino acid amidohydrolase	G3DSA:3.40.630.10 (GENE3D); IPR011650 (PFAM); G3DSA:3.30.70.360 (GENE3D); IPR002933 (PFAM); G3DSA:1.10.150.900 (GENE3D); IPR010159 (TIGRFAM); PTHR45892 (PANTHER); cd05646 (CDD); IPR036264 (SUPERFAMILY); SSF53187 (SUPERFAMILY)	P:GO:0006520; F:GO:0003824; F:GO:0004046; F:GO:0016787; F:GO:0016810; F:GO:0016811; C:GO:0005737	P:amino acid metabolic process; F:catalytic activity; F:aminoacylase activity; F:hydrolase activity; F:hydrolase activity, acting on carbon-nitrogen (but not peptide) bonds; F:hydrolase activity, acting on carbon-nitrogen (but not peptide) bonds, in linear amides; C:cytoplasm
TRUE	[INTERPRO, BLASTED, MAPPED, GO-SLIM]	ZX.01G0013070	KAG6790640.1hypothetical protein POTOM_006803	205	20	2.34e-112	92.06	3	P:GO:0036211; P:GO:0051604; F:GO:0016740	P:protein modification process; P:protein maturation; F:transferase activity	EC:2.3.1	Acyltransferases	G3DSA:3.40.630.30 (GENE3D); IPR000182 (PFAM); IPR044542 (PANTHER); IPR000182 (PROSITE_PROFILES); cd04301 (CDD); IPR016181 (SUPERFAMILY)	P:GO:0006473; P:GO:0006807; P:GO:0008152; P:GO:0009987; P:GO:0010467; P:GO:0017196; P:GO:0018193; P:GO:0019538; P:GO:0019538; P:GO:0036211; P:GO:0036211; P:GO:0043170; P:GO:0043412; P:GO:0043543; P:GO:0044237; P:GO:0044238; P:GO:0044260; P:GO:0051604; P:GO:0071704; P:GO:1901564; F:GO:0003824; F:GO:0004596; F:GO:0008080; F:GO:0016407; F:GO:0016410; F:GO:0016740; F:GO:0016746; F:GO:0016747; F:GO:00…	P:protein acetylation; P:nitrogen compound metabolic process; P:metabolic process; P:cellular process; P:gene expression; P:N-terminal peptidyl-methionine acetylation; P:peptidyl-amino acid modification; P:protein metabolic process; P:protein metabolic process; P:protein modification process; P:protein modification process; P:macromolecule metabolic process; P:macromolecule modification; P:protei…
TRUE	[INTERPRO, BLASTED, MAPPED, GO-SLIM]	ZX.08G0014870	XP_015571596.1acetyltransferase At1g77540	100	20	1.98e-39	90.09	1	F:GO:0016740	F:transferase activity	EC:2	Transferases	G3DSA:3.40.630.30 (GENE3D); IPR031165 (PFAM); IPR045057 (PANTHER); IPR031165 (PROSITE_PROFILES); IPR016181 (SUPERFAMILY)	no GO terms	no GO terms
TRUE	[INTERPRO, BLASTED, MAPPED, GO-SLIM]	ZX.08G0043040	XP_021691141.1D-aminoacyl-tRNA deacylase	228	20	2.69e-130	89.18	4	P:GO:0006399; P:GO:0006520; F:GO:0016787; F:GO:0140098	P:tRNA metabolic process; P:amino acid metabolic process; F:hydrolase activity; F:catalytic activity, acting on RNA	EC:3.1.1.96	D-aminoacyl-tRNA deacylase	G3DSA:3.40.630.50 (GENE3D); IPR007508 (PFAM); G3DSA:3.40.50.10700 (GENE3D); IPR007508 (PANTHER); SSF142535 (SUPERFAMILY)	F:GO:0003824; F:GO:0016787; F:GO:0016788; F:GO:0051499; F:GO:0052689; F:GO:0140098; F:GO:0140640	F:catalytic activity; F:hydrolase activity; F:hydrolase activity, acting on ester bonds; F:D-aminoacyl-tRNA deacylase activity; F:carboxylic ester hydrolase activity; F:catalytic activity, acting on RNA; F:catalytic activity, acting on a nucleic acid
TRUE	[INTERPRO, BLASTED, MAPPED, GO-SLIM]	ZX.05G0017460	XP_012065367.1isocitrate dehydrogenase [NAD] regulatory subunit 1, mitochondrial isoform X1	369	20	3.25e-237	94.24	3	P:GO:0006091; F:GO:0016491; C:GO:0005739	P:generation of precursor metabolites and energy; F:oxidoreductase activity; C:mitochondrion	EC:1.1.1.41	Isocitrate dehydrogenase (NAD(+))	G3DSA:3.40.718.10 (GENE3D); IPR004434 (TIGRFAM); IPR024084 (PFAM); PTHR11835 (PANTHER); SSF53659 (SUPERFAMILY)	P:GO:0006066; P:GO:0006082; P:GO:0006091; P:GO:0006099; P:GO:0008152; P:GO:0009060; P:GO:0009987; P:GO:0015980; P:GO:0019752; P:GO:0043436; P:GO:0044237; P:GO:0044238; P:GO:0044281; P:GO:0045333; P:GO:0071704; P:GO:1901615; P:GO:1902652; F:GO:0003824; F:GO:0016491; F:GO:0016616; C:GO:0005622; C:GO:0005737; C:GO:0005739; C:GO:0016020; C:GO:0043226; C:GO:0043227; C:GO:0043229; C:GO:0043231; C:GO:01…	P:alcohol metabolic process; P:organic acid metabolic process; P:generation of precursor metabolites and energy; P:tricarboxylic acid cycle; P:metabolic process; P:aerobic respiration; P:cellular process; P:energy derivation by oxidation of organic compounds; P:carboxylic acid metabolic process; P:oxoacid metabolic process; P:cellular metabolic process; P:primary metabolic process; P:small molecu…
TRUE	[INTERPRO, BLASTED, MAPPED, GO-SLIM]	ZX.01G0005440	BAG84436.1NADP-dependent isocitrate dehydrogenase	429	20	6.35e-286	89.62	4	P:GO:0006091; P:GO:0055086; F:GO:0016491; C:GO:0005739	P:generation of precursor metabolites and energy; P:nucleobase-containing small molecule metabolic process; F:oxidoreductase activity; C:mitochondrion	EC:1.1.1.42	Isocitrate dehydrogenase (NADP(+))	G3DSA:3.40.718.10 (GENE3D); IPR004790 (TIGRFAM); IPR024084 (PFAM); IPR004790 (PANTHER); SSF53659 (SUPERFAMILY); SSF53659 (SUPERFAMILY)	P:GO:0006102; F:GO:0004450; C:GO:0005622; C:GO:0005737; C:GO:0005739; C:GO:0016020; C:GO:0043226; C:GO:0043227; C:GO:0043229; C:GO:0043231; C:GO:0110165	P:isocitrate metabolic process; F:isocitrate dehydrogenase (NADP+) activity; C:intracellular anatomical structure; C:cytoplasm; C:mitochondrion; C:membrane; C:organelle; C:membrane-bounded organelle; C:intracellular organelle; C:intracellular membrane-bounded organelle; C:cellular anatomical entity
TRUE	[INTERPRO, BLASTED, MAPPED, GO-SLIM]	ZX.01G0038120	XP_011017479.1PREDICTED: arginase 1, mitochondrial	327	20	1.63e-220	96.43	2	P:GO:0006520; F:GO:0016787	P:amino acid metabolic process; F:hydrolase activity	EC:3.5.3.11	Agmatinase	G3DSA:3.40.800.10 (GENE3D); IPR006035 (PFAM); IPR006035 (PANTHER); IPR006035 (PROSITE_PROFILES); cd11593 (CDD); IPR023696 (SUPERFAMILY)	P:GO:0006082; P:GO:0006520; P:GO:0006576; P:GO:0006596; P:GO:0006807; P:GO:0008152; P:GO:0009058; P:GO:0009064; P:GO:0009308; P:GO:0009308; P:GO:0009987; P:GO:0019752; P:GO:0034641; P:GO:0043436; P:GO:0044237; P:GO:0044238; P:GO:0044249; P:GO:0044271; P:GO:0044281; P:GO:0071704; P:GO:1901564; P:GO:1901566; P:GO:1901576; P:GO:1901605; F:GO:0003824; F:GO:0016787; F:GO:0016810; F:GO:0046872	P:organic acid metabolic process; P:amino acid metabolic process; P:biogenic amine metabolic process; P:polyamine biosynthetic process; P:nitrogen compound metabolic process; P:metabolic process; P:biosynthetic process; P:glutamine family amino acid metabolic process; P:amine metabolic process; P:amine metabolic process; P:cellular process; P:carboxylic acid metabolic process; P:cellular nitrogen…
TRUE	[INTERPRO, BLASTED, MAPPED, GO-SLIM]	ZX.08G0033930	XP_021647508.1DNA polymerase alpha subunit B	634	20	0	79.25	6	P:GO:0006260; P:GO:0023052; P:GO:0055085; F:GO:0003677; F:GO:0005215; C:GO:0000228	P:DNA replication; P:signaling; P:transmembrane transport; F:DNA binding; F:transporter activity; C:nuclear chromosome			G3DSA:3.60.21.60 (GENE3D); IPR007185 (PFAM); IPR043034 (G3DSA:1.10.8.GENE3D); IPR016722 (PANTHER)	P:GO:0006139; P:GO:0006259; P:GO:0006260; P:GO:0006261; P:GO:0006270; P:GO:0006725; P:GO:0006807; P:GO:0008152; P:GO:0009058; P:GO:0009059; P:GO:0009987; P:GO:0018130; P:GO:0019438; P:GO:0034641; P:GO:0034645; P:GO:0034654; P:GO:0043170; P:GO:0044237; P:GO:0044238; P:GO:0044249; P:GO:0044260; P:GO:0044271; P:GO:0046483; P:GO:0071704; P:GO:0071897; P:GO:0090304; P:GO:1901360; P:GO:1901362; P:GO:19…	P:nucleobase-containing compound metabolic process; P:DNA metabolic process; P:DNA replication; P:DNA-templated DNA replication; P:DNA replication initiation; P:cellular aromatic compound metabolic process; P:nitrogen compound metabolic process; P:metabolic process; P:biosynthetic process; P:macromolecule biosynthetic process; P:cellular process; P:heterocycle biosynthetic process; P:aromatic com…
TRUE	[INTERPRO, BLASTED, MAPPED]	ZX.01G0083000	XP_021630508.1chloroplast envelope quinone oxidoreductase homolog isoform X2	184	20	9.08e-79	65.49	1	F:GO:0016491	F:oxidoreductase activity			G3DSA:3.90.180.10 (GENE3D); G3DSA:3.40.50.720 (GENE3D); PTHR44013 (PANTHER); IPR011032 (SUPERFAMILY); IPR036291 (SUPERFAMILY)	no GO terms	no GO terms
TRUE	[INTERPRO, BLASTED, MAPPED, GO-SLIM]	ZX.08G0018730	KAB5560764.1hypothetical protein DKX38_005721	989	20	5.04e-199	83.16	3	P:GO:0098754; F:GO:0016491; C:GO:0005829	P:detoxification; F:oxidoreductase activity; C:cytosol	EC:1.1.1.284; EC:1.1.1.1; EC:1.1.1.71	S-(hydroxymethyl)glutathione dehydrogenase; Alcohol dehydrogenase; Alcohol dehydrogenase (NAD(P)(+))	G3DSA:3.90.180.10 (GENE3D); IPR007930 (PFAM); IPR008395 (PFAM); IPR013154 (PFAM); IPR013149 (PFAM); G3DSA:3.40.50.720 (GENE3D); mobidb-lite (MOBIDB_LITE); PTHR43880 (PANTHER); cd20405 (CDD); cd20406 (CDD); IPR011032 (SUPERFAMILY); IPR036291 (SUPERFAMILY)	P:GO:0008152; P:GO:0009056; P:GO:0009636; P:GO:0009987; P:GO:0010033; P:GO:0042221; P:GO:0044237; P:GO:0044248; P:GO:0044281; P:GO:0044282; P:GO:0050896; P:GO:0051716; P:GO:0070887; P:GO:0071704; P:GO:1901575; P:GO:1901700; P:GO:1901701; F:GO:0003824; F:GO:0005488; F:GO:0008270; F:GO:0016491; F:GO:0016616; F:GO:0043167; F:GO:0043169; F:GO:0046872; F:GO:0046914; C:GO:0005622; C:GO:0005737; C:GO:00…	P:metabolic process; P:catabolic process; P:response to toxic substance; P:cellular process; P:response to organic substance; P:response to chemical; P:cellular metabolic process; P:cellular catabolic process; P:small molecule metabolic process; P:small molecule catabolic process; P:response to stimulus; P:cellular response to stimulus; P:cellular response to chemical stimulus; P:organic substanc…
TRUE	[INTERPRO, BLASTED, MAPPED, GO-SLIM]	ZX.01G0109300	XP_011030046.1PREDICTED: sorbitol dehydrogenase	363	20	6.31e-252	95.49	1	F:GO:0016491	F:oxidoreductase activity	EC:1.1.1.14	L-iditol 2-dehydrogenase	G3DSA:3.90.180.10 (GENE3D); IPR013149 (PFAM); G3DSA:3.40.50.720 (GENE3D); IPR013154 (PFAM); PTHR43161 (PANTHER); IPR045306 (CDD); IPR011032 (SUPERFAMILY); IPR036291 (SUPERFAMILY)	F:GO:0016616	F:oxidoreductase activity, acting on the CH-OH group of donors, NAD or NADP as acceptor
TRUE	[INTERPRO, BLASTED, MAPPED, GO-SLIM]	ZX.01G0011940	XP_034892906.1alcohol dehydrogenase isoform X2	891	20	1.45e-231	97.91	3	P:GO:0098754; F:GO:0016491; C:GO:0005829	P:detoxification; F:oxidoreductase activity; C:cytosol	EC:1.1.1.284; EC:1.1.1.1; EC:1.1.1.71	S-(hydroxymethyl)glutathione dehydrogenase; Alcohol dehydrogenase; Alcohol dehydrogenase (NAD(P)(+))	G3DSA:3.90.180.10 (GENE3D); IPR015943 (G3DSA:2.130.10.GENE3D); IPR001680 (PFAM); G3DSA:3.40.50.720 (GENE3D); IPR013154 (PFAM); IPR015943 (G3DSA:2.130.10.GENE3D); IPR013149 (PFAM); mobidb-lite (MOBIDB_LITE); mobidb-lite (MOBIDB_LITE); PTHR43880 (PANTHER); PS50294 (PROSITE_PROFILES); IPR001680 (PROSITE_PROFILES); IPR001680 (PROSITE_PROFILES); PS50294 (PROSITE_PROFILES); IPR001680 (PROSITE_PROFILES)…	P:GO:0008152; P:GO:0009056; P:GO:0009636; P:GO:0009987; P:GO:0010033; P:GO:0042221; P:GO:0044237; P:GO:0044248; P:GO:0044281; P:GO:0044282; P:GO:0050896; P:GO:0051716; P:GO:0070887; P:GO:0071704; P:GO:1901575; P:GO:1901700; P:GO:1901701; F:GO:0003824; F:GO:0005488; F:GO:0005515; F:GO:0008270; F:GO:0016491; F:GO:0016616; F:GO:0043167; F:GO:0043169; F:GO:0046872; F:GO:0046914; C:GO:0005622; C:GO:00…	P:metabolic process; P:catabolic process; P:response to toxic substance; P:cellular process; P:response to organic substance; P:response to chemical; P:cellular metabolic process; P:cellular catabolic process; P:small molecule metabolic process; P:small molecule catabolic process; P:response to stimulus; P:cellular response to stimulus; P:cellular response to chemical stimulus; P:organic substanc…
TRUE	[INTERPRO, BLASTED, MAPPED, GO-SLIM]	ZX.09G0026800	XP_002518961.1probable cinnamyl alcohol dehydrogenase 1	105	20	1.17e-35	85.25	1	F:GO:0016491	F:oxidoreductase activity	EC:1.1.1.255; EC:1.1.1.195	Mannitol dehydrogenase; Cinnamyl-alcohol dehydrogenase	G3DSA:3.90.180.10 (GENE3D); IPR047109 (PANTHER); IPR011032 (SUPERFAMILY)	F:GO:0003824; F:GO:0016491; F:GO:0016616	F:catalytic activity; F:oxidoreductase activity; F:oxidoreductase activity, acting on the CH-OH group of donors, NAD or NADP as acceptor
TRUE	[INTERPRO, BLASTED, MAPPED, GO-SLIM]	ZX.09G0021300	XP_002518961.1probable cinnamyl alcohol dehydrogenase 1	105	20	1.17e-35	85.25	1	F:GO:0016491	F:oxidoreductase activity	EC:1.1.1.255; EC:1.1.1.195	Mannitol dehydrogenase; Cinnamyl-alcohol dehydrogenase	G3DSA:3.90.180.10 (GENE3D); IPR047109 (PANTHER); IPR011032 (SUPERFAMILY)	F:GO:0003824; F:GO:0016491; F:GO:0016616	F:catalytic activity; F:oxidoreductase activity; F:oxidoreductase activity, acting on the CH-OH group of donors, NAD or NADP as acceptor
TRUE	[INTERPRO, BLASTED, MAPPED, GO-SLIM]	ZX.01G0082990	XP_021603057.1chloroplast envelope quinone oxidoreductase homolog	329	20	1.51e-189	89.77	1	F:GO:0016491	F:oxidoreductase activity	EC:1	Oxidoreductases	G3DSA:3.90.180.10 (GENE3D); PF13602 (PFAM); G3DSA:3.40.50.720 (GENE3D); IPR013154 (PFAM); PTHR44013 (PANTHER); cd08267 (CDD); IPR011032 (SUPERFAMILY); IPR036291 (SUPERFAMILY)	no GO terms	no GO terms
TRUE	[INTERPRO, BLASTED, MAPPED, GO-SLIM]	ZX.01G0099920	AHJ61047.1carboxyltransferase alpha subunit	508	20	5.58e-155	65.15	2	P:GO:0006629; F:GO:0003824	P:lipid metabolic process; F:catalytic activity			G3DSA:3.90.226.10 (GENE3D); IPR001095 (PFAM); G3DSA:3.90.226.10 (GENE3D); mobidb-lite (MOBIDB_LITE); IPR001095 (PANTHER); IPR011763 (PROSITE_PROFILES); IPR029045 (SUPERFAMILY)	P:GO:0006633; F:GO:0003989; F:GO:0016743; F:GO:0016874; C:GO:0009317	P:fatty acid biosynthetic process; F:acetyl-CoA carboxylase activity; F:carboxyl- or carbamoyltransferase activity; F:ligase activity; C:acetyl-CoA carboxylase complex
TRUE	[INTERPRO, BLASTED, MAPPED, GO-SLIM]	ZX.00001570	WP_030698939.1MULTISPECIES: enoyl-CoA hydratase-related protein	262	20	1.09e-176	99.81	1	F:GO:0016829	F:lyase activity	EC:4.2.1.17	Enoyl-CoA hydratase	G3DSA:3.90.226.10 (GENE3D); IPR014748 (G3DSA:1.10.12.GENE3D); IPR001753 (PFAM); PTHR11941 (PANTHER); cd06558 (CDD); IPR029045 (SUPERFAMILY)	P:GO:0006082; P:GO:0006629; P:GO:0006631; P:GO:0006635; P:GO:0008152; P:GO:0009056; P:GO:0009062; P:GO:0009987; P:GO:0016042; P:GO:0016054; P:GO:0019752; P:GO:0030258; P:GO:0032787; P:GO:0034440; P:GO:0043436; P:GO:0044237; P:GO:0044238; P:GO:0044242; P:GO:0044248; P:GO:0044255; P:GO:0044281; P:GO:0044282; P:GO:0046395; P:GO:0071704; P:GO:0072329; P:GO:1901575; F:GO:0003824; F:GO:0016829; F:GO:00…	P:organic acid metabolic process; P:lipid metabolic process; P:fatty acid metabolic process; P:fatty acid beta-oxidation; P:metabolic process; P:catabolic process; P:fatty acid catabolic process; P:cellular process; P:lipid catabolic process; P:organic acid catabolic process; P:carboxylic acid metabolic process; P:lipid modification; P:monocarboxylic acid metabolic process; P:lipid oxidation; P:o…
TRUE	[INTERPRO, BLASTED, MAPPED, GO-SLIM]	ZX.06G0023520	XP_011000615.1PREDICTED: methylcrotonoyl-CoA carboxylase beta chain, mitochondrial isoform X1	592	20	0	90.22	3	P:GO:0006520; F:GO:0016874; C:GO:0005739	P:amino acid metabolic process; F:ligase activity; C:mitochondrion	EC:6.4.1.4	Methylcrotonoyl-CoA carboxylase	G3DSA:3.90.226.10 (GENE3D); IPR034733 (PFAM); G3DSA:3.90.226.10 (GENE3D); IPR045190 (PANTHER); IPR011763 (PROSITE_PROFILES); IPR011762 (PROSITE_PROFILES); IPR029045 (SUPERFAMILY); IPR029045 (SUPERFAMILY)	P:GO:0006082; P:GO:0006520; P:GO:0006807; P:GO:0008152; P:GO:0009056; P:GO:0009081; P:GO:0009987; P:GO:0016054; P:GO:0019752; P:GO:0043436; P:GO:0044237; P:GO:0044238; P:GO:0044248; P:GO:0044281; P:GO:0044282; P:GO:0046395; P:GO:0071704; P:GO:1901564; P:GO:1901565; P:GO:1901575; P:GO:1901605; F:GO:0003824; F:GO:0016874; C:GO:0005622; C:GO:0005737; C:GO:0005739; C:GO:0016020; C:GO:0032991; C:GO:00…	P:organic acid metabolic process; P:amino acid metabolic process; P:nitrogen compound metabolic process; P:metabolic process; P:catabolic process; P:branched-chain amino acid metabolic process; P:cellular process; P:organic acid catabolic process; P:carboxylic acid metabolic process; P:oxoacid metabolic process; P:cellular metabolic process; P:primary metabolic process; P:cellular catabolic proce…
TRUE	[INTERPRO, BLASTED, MAPPED, GO-SLIM]	ZX.08G0009990	KAG6785961.1hypothetical protein POTOM_007552	384	20	1.89e-223	91.21	4	P:GO:0006520; F:GO:0016787; F:GO:0016829; F:GO:0016853	P:amino acid metabolic process; F:hydrolase activity; F:lyase activity; F:isomerase activity	EC:5; EC:3.1.2.4; EC:4.2.1.17	Isomerases; 3-hydroxyisobutyryl-CoA hydrolase; Enoyl-CoA hydratase	G3DSA:3.90.226.10 (GENE3D); IPR045004 (PFAM); IPR032259 (PANTHER); cd06558 (CDD); IPR029045 (SUPERFAMILY)	P:GO:0006082; P:GO:0006520; P:GO:0006807; P:GO:0008152; P:GO:0009056; P:GO:0009081; P:GO:0009987; P:GO:0016054; P:GO:0019752; P:GO:0043436; P:GO:0044237; P:GO:0044238; P:GO:0044248; P:GO:0044281; P:GO:0044282; P:GO:0046395; P:GO:0071704; P:GO:1901564; P:GO:1901565; P:GO:1901575; P:GO:1901605; F:GO:0003824; F:GO:0003860; F:GO:0016787; F:GO:0016788; F:GO:0016790	P:organic acid metabolic process; P:amino acid metabolic process; P:nitrogen compound metabolic process; P:metabolic process; P:catabolic process; P:branched-chain amino acid metabolic process; P:cellular process; P:organic acid catabolic process; P:carboxylic acid metabolic process; P:oxoacid metabolic process; P:cellular metabolic process; P:primary metabolic process; P:cellular catabolic proce…
TRUE	[INTERPRO, BLASTED, MAPPED, GO-SLIM]	ZX.01G0120820	KAG5228643.1inactive poly	1057	20	4.84e-206	63.05	1	F:GO:0016740	F:transferase activity	EC:2	Transferases	G3DSA:3.90.228.10 (GENE3D); IPR022003 (PFAM); mobidb-lite (MOBIDB_LITE); mobidb-lite (MOBIDB_LITE); mobidb-lite (MOBIDB_LITE); mobidb-lite (MOBIDB_LITE); IPR044964 (PANTHER); IPR012317 (PROSITE_PROFILES); IPR022003 (PROSITE_PROFILES); IPR004170 (PROSITE_PROFILES); cd22851 (CDD); SSF56399 (SUPERFAMILY)	F:GO:0003950	F:NAD+ ADP-ribosyltransferase activity
TRUE	[INTERPRO, BLASTED, MAPPED, GO-SLIM]	ZX.06G0023210	KAH1266963.1Isoflavone reductase	1281	20	0	73.05	1	F:GO:0016491	F:oxidoreductase activity	EC:1	Oxidoreductases	G3DSA:3.90.25.10 (GENE3D); G3DSA:3.90.25.10 (GENE3D); IPR008030 (PFAM); G3DSA:3.90.25.10 (GENE3D); G3DSA:3.40.50.720 (GENE3D); G3DSA:3.40.50.720 (GENE3D); G3DSA:3.40.50.720 (GENE3D); G3DSA:3.40.50.720 (GENE3D); G3DSA:3.90.25.10 (GENE3D); PTHR43349 (PANTHER); IPR045312 (CDD); IPR045312 (CDD); IPR045312 (CDD); IPR045312 (CDD); IPR036291 (SUPERFAMILY); IPR036291 (SUPERFAMILY); IPR036291 (SUPERFAMILY…	F:GO:0016491	F:oxidoreductase activity
TRUE	[INTERPRO, BLASTED, MAPPED, GO-SLIM]	ZX.01G0126950	XP_012086709.1UDP-glucose 4-epimerase GEPI48	396	20	3.14e-220	82.49	2	P:GO:0005975; F:GO:0016853	P:carbohydrate metabolic process; F:isomerase activity	EC:5.1.3.2	UDP-glucose 4-epimerase	G3DSA:3.90.25.10 (GENE3D); G3DSA:3.90.25.10 (GENE3D); IPR016040 (PFAM); G3DSA:3.40.50.720 (GENE3D); IPR005886 (TIGRFAM); PTHR43725 (PANTHER); IPR005886 (CDD); IPR036291 (SUPERFAMILY)	P:GO:0006012; P:GO:0006139; P:GO:0006364; P:GO:0006396; P:GO:0006725; P:GO:0006807; P:GO:0009987; P:GO:0010467; P:GO:0016070; P:GO:0016072; P:GO:0022613; P:GO:0034470; P:GO:0034641; P:GO:0034660; P:GO:0042254; P:GO:0043170; P:GO:0044085; P:GO:0044237; P:GO:0046483; P:GO:0071840; P:GO:0090304; P:GO:1901360; F:GO:0003676; F:GO:0003723; F:GO:0003978; F:GO:0005488; F:GO:0097159; F:GO:1901363; C:GO:00…	P:galactose metabolic process; P:nucleobase-containing compound metabolic process; P:rRNA processing; P:RNA processing; P:cellular aromatic compound metabolic process; P:nitrogen compound metabolic process; P:cellular process; P:gene expression; P:RNA metabolic process; P:rRNA metabolic process; P:ribonucleoprotein complex biogenesis; P:ncRNA processing; P:cellular nitrogen compound metabolic pro…
TRUE	[INTERPRO, BLASTED, MAPPED, GO-SLIM]	ZX.01G0040020	XP_002309693.1protein TIC 55, chloroplastic	563	20	0	84.53	3	P:GO:0006886; F:GO:0016491; C:GO:0009536	P:intracellular protein transport; F:oxidoreductase activity; C:plastid	EC:1.14.13.82; EC:1.13.12; EC:1.14.13.122	Vanillate monooxygenase; Acting on single donors with incorporation of molecular oxygen (oxygenases). The oxygen incorporated need not be derived from O(2); Chlorophyllide a oxygenase	G3DSA:3.90.380.10 (GENE3D); IPR013626 (PFAM); IPR036922 (G3DSA:2.102.10.GENE3D); IPR017941 (PFAM); mobidb-lite (MOBIDB_LITE); PTHR21266 (PANTHER); IPR017941 (PROSITE_PROFILES); SSF55961 (SUPERFAMILY); IPR036922 (SUPERFAMILY)	P:GO:0006605; P:GO:0006810; P:GO:0006886; P:GO:0008104; P:GO:0008104; P:GO:0009987; P:GO:0015031; P:GO:0033036; P:GO:0033365; P:GO:0045036; P:GO:0045184; P:GO:0046907; P:GO:0051179; P:GO:0051234; P:GO:0051641; P:GO:0051649; P:GO:0070727; P:GO:0071702; P:GO:0071705; P:GO:0072594; P:GO:0072596; P:GO:0072598; F:GO:0010277; F:GO:0051537; C:GO:0005622; C:GO:0005737; C:GO:0009507; C:GO:0009536; C:GO:00…	P:protein targeting; P:transport; P:intracellular protein transport; P:protein localization; P:protein localization; P:cellular process; P:protein transport; P:macromolecule localization; P:protein localization to organelle; P:protein targeting to chloroplast; P:establishment of protein localization; P:intracellular transport; P:localization; P:establishment of localization; P:cellular localizati…
TRUE	[INTERPRO, BLASTED, MAPPED, GO-SLIM]	ZX.08G0006920	XP_021656335.1ubiquitin carboxyl-terminal hydrolase 7-like	484	20	8.39E-313	93.58	4	P:GO:0030163; P:GO:0036211; F:GO:0016787; F:GO:0140096	P:protein catabolic process; P:protein modification process; F:hydrolase activity; F:catalytic activity, acting on a protein	EC:3.4.19.12	Ubiquitinyl hydrolase 1	G3DSA:3.90.70.10 (GENE3D); G3DSA:3.10.20.90 (GENE3D); IPR000626 (PFAM); IPR001394 (PFAM); mobidb-lite (MOBIDB_LITE); mobidb-lite (MOBIDB_LITE); IPR044635 (PANTHER); IPR028889 (PROSITE_PROFILES); IPR000626 (PROSITE_PROFILES); cd16104 (CDD); cd02657 (CDD); IPR038765 (SUPERFAMILY); IPR029071 (SUPERFAMILY)	P:GO:0006508; P:GO:0006807; P:GO:0008152; P:GO:0009056; P:GO:0009057; P:GO:0009894; P:GO:0009987; P:GO:0010498; P:GO:0016579; P:GO:0019222; P:GO:0019538; P:GO:0019538; P:GO:0030162; P:GO:0030163; P:GO:0030163; P:GO:0031323; P:GO:0031329; P:GO:0036211; P:GO:0036211; P:GO:0042176; P:GO:0042176; P:GO:0043161; P:GO:0043170; P:GO:0043412; P:GO:0044237; P:GO:0044238; P:GO:0044248; P:GO:0044260; P:GO:00…	P:proteolysis; P:nitrogen compound metabolic process; P:metabolic process; P:catabolic process; P:macromolecule catabolic process; P:regulation of catabolic process; P:cellular process; P:proteasomal protein catabolic process; P:protein deubiquitination; P:regulation of metabolic process; P:protein metabolic process; P:protein metabolic process; P:regulation of proteolysis; P:protein catabolic pr…
TRUE	[INTERPRO, BLASTED, MAPPED, GO-SLIM]	ZX.01G0034360	KAG6748504.1hypothetical protein POTOM_048430	346	20	8.93e-167	89.31	3	P:GO:0036211; F:GO:0016787; F:GO:0140096	P:protein modification process; F:hydrolase activity; F:catalytic activity, acting on a protein	EC:3.4.19.12	Ubiquitinyl hydrolase 1	G3DSA:3.90.70.80 (GENE3D); IPR003323 (PFAM); mobidb-lite (MOBIDB_LITE); mobidb-lite (MOBIDB_LITE); mobidb-lite (MOBIDB_LITE); mobidb-lite (MOBIDB_LITE); PTHR12419 (PANTHER); IPR003323 (PROSITE_PROFILES); cd22797 (CDD); IPR038765 (SUPERFAMILY)	P:GO:0006508; P:GO:0006807; P:GO:0008152; P:GO:0009987; P:GO:0016579; P:GO:0019538; P:GO:0019538; P:GO:0036211; P:GO:0036211; P:GO:0043170; P:GO:0043412; P:GO:0044237; P:GO:0044238; P:GO:0044260; P:GO:0070646; P:GO:0070647; P:GO:0071704; P:GO:1901564; F:GO:0003824; F:GO:0004843; F:GO:0008233; F:GO:0008234; F:GO:0008242; F:GO:0016787; F:GO:0019783; F:GO:0101005; F:GO:0140096	P:proteolysis; P:nitrogen compound metabolic process; P:metabolic process; P:cellular process; P:protein deubiquitination; P:protein metabolic process; P:protein metabolic process; P:protein modification process; P:protein modification process; P:macromolecule metabolic process; P:macromolecule modification; P:cellular metabolic process; P:primary metabolic process; P:obsolete cellular macromolec…
TRUE	[INTERPRO, BLASTED, MAPPED, GO-SLIM]	ZX.08G0038680	OMP04415.1Ovarian tumor, otubain	230	20	1.45e-98	81.19	5	P:GO:0023052; P:GO:0030163; P:GO:0036211; F:GO:0016787; F:GO:0140096	P:signaling; P:protein catabolic process; P:protein modification process; F:hydrolase activity; F:catalytic activity, acting on a protein	EC:3.4.19.12	Ubiquitinyl hydrolase 1	G3DSA:3.90.70.80 (GENE3D); PTHR13312 (PANTHER); IPR038765 (SUPERFAMILY)	P:GO:0006508; P:GO:0006511; P:GO:0006807; P:GO:0006950; P:GO:0006986; P:GO:0007154; P:GO:0007165; P:GO:0008152; P:GO:0009056; P:GO:0009057; P:GO:0009987; P:GO:0010033; P:GO:0010243; P:GO:0010498; P:GO:0016579; P:GO:0019538; P:GO:0019538; P:GO:0019941; P:GO:0023052; P:GO:0030163; P:GO:0030163; P:GO:0030433; P:GO:0030968; P:GO:0033554; P:GO:0034620; P:GO:0034976; P:GO:0035966; P:GO:0035967; P:GO:00…	P:proteolysis; P:ubiquitin-dependent protein catabolic process; P:nitrogen compound metabolic process; P:response to stress; P:response to unfolded protein; P:cell communication; P:signal transduction; P:metabolic process; P:catabolic process; P:macromolecule catabolic process; P:cellular process; P:response to organic substance; P:response to organonitrogen compound; P:proteasomal protein catabo…
TRUE	[INTERPRO, BLASTED, MAPPED, GO-SLIM]	ZX.04G0031490	BAF98287.1isopentenyl-diphosphate Delta-isomerase	284	20	4.31e-127	71.27	2	P:GO:0006629; F:GO:0016853	P:lipid metabolic process; F:isomerase activity	EC:5.3.3.2	Isopentenyl-diphosphate Delta-isomerase	G3DSA:3.90.79.10 (GENE3D); IPR011876 (TIGRFAM); IPR000086 (PFAM); PTHR10885 (PANTHER); IPR000086 (PROSITE_PROFILES); IPR011876 (CDD); IPR015797 (SUPERFAMILY)	P:GO:0006629; P:GO:0006644; P:GO:0006793; P:GO:0006796; P:GO:0008152; P:GO:0008299; P:GO:0008610; P:GO:0008654; P:GO:0009058; P:GO:0009987; P:GO:0019637; P:GO:0044237; P:GO:0044238; P:GO:0044249; P:GO:0044255; P:GO:0071704; P:GO:0090407; P:GO:1901576; F:GO:0003824; F:GO:0004452; F:GO:0016853; C:GO:0005622; C:GO:0005737; C:GO:0110165	P:lipid metabolic process; P:phospholipid metabolic process; P:phosphorus metabolic process; P:phosphate-containing compound metabolic process; P:metabolic process; P:isoprenoid biosynthetic process; P:lipid biosynthetic process; P:phospholipid biosynthetic process; P:biosynthetic process; P:cellular process; P:organophosphate metabolic process; P:cellular metabolic process; P:primary metabolic p…
TRUE	[INTERPRO, BLASTED, MAPPED]	ZX.01G0032600	XP_010274693.1PREDICTED: nudix hydrolase 25 isoform X2	121	20	8.05e-42	59.67	3	F:GO:0016462; F:GO:0016787; F:GO:0046872	F:pyrophosphatase activity; F:hydrolase activity; F:metal ion binding			G3DSA:3.90.79.10 (GENE3D); IPR015797 (SUPERFAMILY)	no GO terms	no GO terms
TRUE	[INTERPRO, BLASTED, MAPPED, GO-SLIM]	ZX.01G0121430	KAH8513882.1hypothetical protein H0E87_006941	718	20	4.53e-149	71.71	3	F:GO:0003677; F:GO:0003723; F:GO:0016491	F:DNA binding; F:RNA binding; F:oxidoreductase activity	EC:1.1.1	Acting on the CH-OH group of donors	G3DSA:4.10.1000.10 (GENE3D); G3DSA:3.40.50.720 (GENE3D); IPR000571 (PFAM); G3DSA:4.10.1000.10 (GENE3D); IPR041367 (PFAM); IPR002225 (PFAM); PTHR10366 (PANTHER); IPR000571 (PROSITE_PROFILES); IPR000571 (PROSITE_PROFILES); cd08958 (CDD); IPR036291 (SUPERFAMILY); IPR036855 (SUPERFAMILY); IPR036855 (SUPERFAMILY)	P:GO:0006694; F:GO:0003824; F:GO:0003854; F:GO:0016491; F:GO:0016616; F:GO:0046872	P:steroid biosynthetic process; F:catalytic activity; F:3-beta-hydroxy-delta5-steroid dehydrogenase activity; F:oxidoreductase activity; F:oxidoreductase activity, acting on the CH-OH group of donors, NAD or NADP as acceptor; F:metal ion binding
TRUE	[INTERPRO, BLASTED, MAPPED, GO-SLIM]	ZX.01G0110770	KAG8648473.1hypothetical protein MANES_08G001802v8	200	20	3.44e-92	85.85	3	P:GO:0002181; F:GO:0003677; C:GO:0005829	P:cytoplasmic translation; F:DNA binding; C:cytosol			G3DSA:4.10.1000.10 (GENE3D); mobidb-lite (MOBIDB_LITE); mobidb-lite (MOBIDB_LITE); mobidb-lite (MOBIDB_LITE); PTHR12681 (PANTHER); IPR000571 (PROSITE_PROFILES); IPR036855 (SUPERFAMILY)	P:GO:0002181; P:GO:0006412; P:GO:0006414; P:GO:0006518; P:GO:0006807; P:GO:0008152; P:GO:0009058; P:GO:0009059; P:GO:0009987; P:GO:0010467; P:GO:0019538; P:GO:0019538; P:GO:0034641; P:GO:0034645; P:GO:0043043; P:GO:0043170; P:GO:0043603; P:GO:0043604; P:GO:0044237; P:GO:0044238; P:GO:0044249; P:GO:0044260; P:GO:0044271; P:GO:0071704; P:GO:1901564; P:GO:1901566; P:GO:1901576; F:GO:0003676; F:GO:00…	P:cytoplasmic translation; P:translation; P:translational elongation; P:peptide metabolic process; P:nitrogen compound metabolic process; P:metabolic process; P:biosynthetic process; P:macromolecule biosynthetic process; P:cellular process; P:gene expression; P:protein metabolic process; P:protein metabolic process; P:cellular nitrogen compound metabolic process; P:obsolete cellular macromolecule…
TRUE	[INTERPRO, BLASTED, MAPPED, GO-SLIM]	ZX.09G0006230	XP_002514277.3RNA-binding protein EWS	431	20	2.37e-166	74.58	4	P:GO:0006355; F:GO:0003723; F:GO:0140110; C:GO:0005634	P:regulation of DNA-templated transcription; F:RNA binding; F:transcription regulator activity; C:nucleus			G3DSA:4.10.1060.10 (GENE3D); mobidb-lite (MOBIDB_LITE); mobidb-lite (MOBIDB_LITE); mobidb-lite (MOBIDB_LITE); mobidb-lite (MOBIDB_LITE); mobidb-lite (MOBIDB_LITE); mobidb-lite (MOBIDB_LITE); IPR034870 (PANTHER); IPR001876 (PROSITE_PROFILES); IPR036443 (SUPERFAMILY)	P:GO:0006355; F:GO:0003676; F:GO:0003712; F:GO:0003723; F:GO:0005488; F:GO:0097159; F:GO:0140110; F:GO:1901363; C:GO:0005622; C:GO:0005634; C:GO:0016020; C:GO:0043226; C:GO:0043227; C:GO:0043229; C:GO:0043231; C:GO:0110165	P:regulation of DNA-templated transcription; F:nucleic acid binding; F:transcription coregulator activity; F:RNA binding; F:binding; F:organic cyclic compound binding; F:transcription regulator activity; F:heterocyclic compound binding; C:intracellular anatomical structure; C:nucleus; C:membrane; C:organelle; C:membrane-bounded organelle; C:intracellular organelle; C:intracellular membrane-bounde…
TRUE	[INTERPRO, BLASTED, MAPPED, GO-SLIM]	ZX.01G0105200	XP_021687044.1cysteine and histidine-rich domain-containing protein RAR1-like isoform X2	211	20	4.15e-127	83.93	2	P:GO:0098542; C:GO:0005634	P:defense response to other organism; C:nucleus			G3DSA:4.10.1130.20 (GENE3D); IPR007051 (PFAM); IPR043316 (PANTHER); IPR007051 (PROSITE_PROFILES); IPR007051 (PROSITE_PROFILES)	P:GO:0006950; P:GO:0006952; P:GO:0009605; P:GO:0009607; P:GO:0009617; P:GO:0042742; P:GO:0043207; P:GO:0044419; P:GO:0050832; P:GO:0050896; P:GO:0051707; P:GO:0098542; F:GO:0005488; F:GO:0005515; F:GO:0031072; F:GO:0051879; C:GO:0005622; C:GO:0005634; C:GO:0005737; C:GO:0016020; C:GO:0043226; C:GO:0043227; C:GO:0043229; C:GO:0043231; C:GO:0110165	P:response to stress; P:defense response; P:response to external stimulus; P:response to biotic stimulus; P:response to bacterium; P:defense response to bacterium; P:response to external biotic stimulus; P:biological process involved in interspecies interaction between organisms; P:defense response to fungus; P:response to stimulus; P:response to other organism; P:defense response to other organi…
TRUE	[INTERPRO, BLASTED, MAPPED, GO-SLIM]	ZX.01G0048730	KAE9450813.1hypothetical protein C3L33_17284, partial	107	20	2.94e-59	97.26	3	P:GO:0006520; F:GO:0016829; C:GO:0005829	P:amino acid metabolic process; F:lyase activity; C:cytosol	EC:4.1.1.15	Glutamate decarboxylase	G3DSA:4.10.280.50 (GENE3D); IPR002129 (PFAM); IPR010107 (PANTHER); IPR015424 (SUPERFAMILY)	P:GO:0006082; P:GO:0006520; P:GO:0006536; P:GO:0006807; P:GO:0008152; P:GO:0009056; P:GO:0009064; P:GO:0009987; P:GO:0016054; P:GO:0019752; P:GO:0043436; P:GO:0044237; P:GO:0044238; P:GO:0044248; P:GO:0044281; P:GO:0044282; P:GO:0046395; P:GO:0071704; P:GO:1901564; P:GO:1901565; P:GO:1901575; P:GO:1901605; F:GO:0003824; F:GO:0004351; F:GO:0016829; F:GO:0016830; F:GO:0016831; F:GO:0030170; C:GO:00…	P:organic acid metabolic process; P:amino acid metabolic process; P:glutamate metabolic process; P:nitrogen compound metabolic process; P:metabolic process; P:catabolic process; P:glutamine family amino acid metabolic process; P:cellular process; P:organic acid catabolic process; P:carboxylic acid metabolic process; P:oxoacid metabolic process; P:cellular metabolic process; P:primary metabolic pr…
TRUE	[INTERPRO, BLASTED, MAPPED, GO-SLIM]	ZX.01G0066580	XP_002318327.2glutamate decarboxylase	500	20	1.54E-310	90.55	3	P:GO:0006520; F:GO:0016829; C:GO:0005829	P:amino acid metabolic process; F:lyase activity; C:cytosol	EC:4.1.1.15	Glutamate decarboxylase	G3DSA:4.10.280.50 (GENE3D); IPR015421 (G3DSA:3.40.640.GENE3D); G3DSA:3.90.1150.160 (GENE3D); IPR002129 (PFAM); IPR010107 (TIGRFAM); mobidb-lite (MOBIDB_LITE); mobidb-lite (MOBIDB_LITE); IPR010107 (PANTHER); cd06450 (CDD); IPR015424 (SUPERFAMILY)	P:GO:0006082; P:GO:0006520; P:GO:0006536; P:GO:0006807; P:GO:0008152; P:GO:0009056; P:GO:0009064; P:GO:0009987; P:GO:0016054; P:GO:0019752; P:GO:0043436; P:GO:0044237; P:GO:0044238; P:GO:0044248; P:GO:0044281; P:GO:0044282; P:GO:0046395; P:GO:0071704; P:GO:1901564; P:GO:1901565; P:GO:1901575; P:GO:1901605; F:GO:0003824; F:GO:0004351; F:GO:0016829; F:GO:0016830; F:GO:0016831; F:GO:0030170; C:GO:00…	P:organic acid metabolic process; P:amino acid metabolic process; P:glutamate metabolic process; P:nitrogen compound metabolic process; P:metabolic process; P:catabolic process; P:glutamine family amino acid metabolic process; P:cellular process; P:organic acid catabolic process; P:carboxylic acid metabolic process; P:oxoacid metabolic process; P:cellular metabolic process; P:primary metabolic pr…
TRUE	[INTERPRO, BLASTED, MAPPED, GO-SLIM]	ZX.09G0025430	VFR00719.1unnamed protein product	350	20	4.73e-100	73.98	2	P:GO:0007010; F:GO:0003824	P:cytoskeleton organization; F:catalytic activity			G3DSA:4.10.60.10 (GENE3D); IPR001878 (PFAM); PF14223 (PFAM); mobidb-lite (MOBIDB_LITE); mobidb-lite (MOBIDB_LITE); mobidb-lite (MOBIDB_LITE); IPR001878 (PROSITE_PROFILES); IPR036875 (SUPERFAMILY)	F:GO:0003676; F:GO:0008270	F:nucleic acid binding; F:zinc ion binding
TRUE	[INTERPRO, BLASTED, MAPPED, GO-SLIM]	ZX.01G0104890	NP_001292971.1betaine aldehyde dehydrogenase 1, chloroplastic	1145	20	0	92.16	1	F:GO:0016491	F:oxidoreductase activity	EC:1.2.1.8; EC:1.2.1.5; EC:1.2.1.3	Betaine-aldehyde dehydrogenase; Aldehyde dehydrogenase (NAD(P)(+)); Aldehyde dehydrogenase (NAD(+))	G3DSA:4.10.60.10 (GENE3D); IPR016162 (G3DSA:3.40.605.GENE3D); IPR001878 (PFAM); IPR016163 (G3DSA:3.40.309.GENE3D); PF14223 (PFAM); IPR015590 (PFAM); G3DSA:4.10.60.10 (GENE3D); mobidb-lite (MOBIDB_LITE); mobidb-lite (MOBIDB_LITE); PTHR42804 (PANTHER); IPR001878 (PROSITE_PROFILES); IPR001878 (PROSITE_PROFILES); cd07110 (CDD); IPR036875 (SUPERFAMILY); IPR036875 (SUPERFAMILY); IPR016161 (SUPERFAMILY)	F:GO:0003676; F:GO:0008270; F:GO:0016491; F:GO:0016620	F:nucleic acid binding; F:zinc ion binding; F:oxidoreductase activity; F:oxidoreductase activity, acting on the aldehyde or oxo group of donors, NAD or NADP as acceptor
TRUE	[INTERPRO, BLASTED, MAPPED, GO-SLIM]	ZX.01G0133050	XP_021645876.1eukaryotic translation initiation factor 3 subunit A-like	999	20	0	88.1	4	P:GO:0002181; P:GO:0065003; F:GO:0003723; F:GO:0045182	P:cytoplasmic translation; P:protein-containing complex assembly; F:RNA binding; F:translation regulator activity			G3DSA:4.10.860.10 (GENE3D); G3DSA:1.25.40.860 (GENE3D); IPR000717 (PFAM); mobidb-lite (MOBIDB_LITE); mobidb-lite (MOBIDB_LITE); mobidb-lite (MOBIDB_LITE); IPR027512 (PANTHER); IPR027512 (HAMAP); IPR000717 (PROSITE_PROFILES)	P:GO:0002181; P:GO:0002183; P:GO:0006412; P:GO:0006413; P:GO:0006414; P:GO:0006518; P:GO:0006807; P:GO:0008152; P:GO:0009058; P:GO:0009059; P:GO:0009987; P:GO:0010467; P:GO:0016043; P:GO:0019538; P:GO:0019538; P:GO:0022607; P:GO:0022613; P:GO:0022618; P:GO:0034641; P:GO:0034645; P:GO:0043043; P:GO:0043170; P:GO:0043603; P:GO:0043604; P:GO:0043933; P:GO:0044085; P:GO:0044237; P:GO:0044238; P:GO:00…	P:cytoplasmic translation; P:cytoplasmic translational initiation; P:translation; P:translational initiation; P:translational elongation; P:peptide metabolic process; P:nitrogen compound metabolic process; P:metabolic process; P:biosynthetic process; P:macromolecule biosynthetic process; P:cellular process; P:gene expression; P:cellular component organization; P:protein metabolic process; P:prote…
TRUE	[INTERPRO, BLASTED, MAPPED]	ZX.01G0037570	XP_021651349.1plant UBX domain-containing protein 9-like	468	20	1.61e-142	66.79	3	P:GO:0030433; F:GO:0043130; C:GO:0005783	P:ubiquitin-dependent ERAD pathway; F:ubiquitin binding; C:endoplasmic reticulum			G3DSA:6.10.140.100 (GENE3D); PF14555 (PFAM); IPR001012 (PFAM); IPR003903 (PFAM); G3DSA:3.10.20.90 (GENE3D); mobidb-lite (MOBIDB_LITE); mobidb-lite (MOBIDB_LITE); mobidb-lite (MOBIDB_LITE); PTHR23322 (PANTHER); IPR003903 (PROSITE_PROFILES); IPR001012 (PROSITE_PROFILES); cd14351 (CDD); IPR009060 (SUPERFAMILY); IPR029071 (SUPERFAMILY)	F:GO:0005488; F:GO:0005515; F:GO:0043130	F:binding; F:protein binding; F:ubiquitin binding
TRUE	[INTERPRO, BLASTED, MAPPED, GO-SLIM]	ZX.07G0013790	KAI5648357.1hypothetical protein M9H77_34362	285	20	9.82e-129	78.6	3	P:GO:0016192; P:GO:0061024; C:GO:0005768	P:vesicle-mediated transport; P:membrane organization; C:endosome			G3DSA:6.10.140.1230 (GENE3D); IPR005024 (PFAM); G3DSA:6.10.250.1710 (GENE3D); mobidb-lite (MOBIDB_LITE); mobidb-lite (MOBIDB_LITE); IPR005024 (PANTHER)	P:GO:0006810; P:GO:0006900; P:GO:0006996; P:GO:0007034; P:GO:0009987; P:GO:0016043; P:GO:0016050; P:GO:0016192; P:GO:0016197; P:GO:0032509; P:GO:0032511; P:GO:0045324; P:GO:0046907; P:GO:0051179; P:GO:0051234; P:GO:0051641; P:GO:0051649; P:GO:0061024; P:GO:0071840; P:GO:0071985; C:GO:0005622; C:GO:0005737; C:GO:0005768; C:GO:0005770; C:GO:0005773; C:GO:0005886; C:GO:0012505; C:GO:0016020; C:GO:00…	P:transport; P:vesicle budding from membrane; P:organelle organization; P:vacuolar transport; P:cellular process; P:cellular component organization; P:vesicle organization; P:vesicle-mediated transport; P:endosomal transport; P:endosome transport via multivesicular body sorting pathway; P:late endosome to vacuole transport via multivesicular body sorting pathway; P:late endosome to vacuole transp…
TRUE	[INTERPRO, BLASTED, MAPPED, GO-SLIM]	ZX.01G0044260	XP_021626716.1ESCRT-related protein CHMP1B	203	20	5.39e-125	98.5	2	P:GO:0016192; C:GO:0005768	P:vesicle-mediated transport; C:endosome			G3DSA:6.10.140.1230 (GENE3D); IPR005024 (PFAM); IPR005024 (PANTHER)	P:GO:0006810; P:GO:0007034; P:GO:0008104; P:GO:0009987; P:GO:0015031; P:GO:0016192; P:GO:0016197; P:GO:0032509; P:GO:0033036; P:GO:0045184; P:GO:0045324; P:GO:0046907; P:GO:0051179; P:GO:0051234; P:GO:0051641; P:GO:0051649; P:GO:0071702; P:GO:0071705; P:GO:0071985; C:GO:0005622; C:GO:0005737; C:GO:0005768; C:GO:0005770; C:GO:0005773; C:GO:0005886; C:GO:0010008; C:GO:0012505; C:GO:0012506; C:GO:00…	P:transport; P:vacuolar transport; P:protein localization; P:cellular process; P:protein transport; P:vesicle-mediated transport; P:endosomal transport; P:endosome transport via multivesicular body sorting pathway; P:macromolecule localization; P:establishment of protein localization; P:late endosome to vacuole transport; P:intracellular transport; P:localization; P:establishment of localization;…
TRUE	[INTERPRO, BLASTED, MAPPED, GO-SLIM]	ZX.08G0040610	KAH7577693.1hypothetical protein JRO89_XS01G0285800	225	20	7.29e-82	83.28	2	P:GO:0016192; C:GO:0005768	P:vesicle-mediated transport; C:endosome			G3DSA:6.10.140.1230 (GENE3D); IPR005024 (PFAM); mobidb-lite (MOBIDB_LITE); mobidb-lite (MOBIDB_LITE); IPR005024 (PANTHER)	P:GO:0006810; P:GO:0007034; P:GO:0008104; P:GO:0009987; P:GO:0015031; P:GO:0016192; P:GO:0016197; P:GO:0032509; P:GO:0033036; P:GO:0045184; P:GO:0045324; P:GO:0046907; P:GO:0051179; P:GO:0051234; P:GO:0051641; P:GO:0051649; P:GO:0071702; P:GO:0071705; P:GO:0071985; C:GO:0005622; C:GO:0005737; C:GO:0005768; C:GO:0005770; C:GO:0005773; C:GO:0005886; C:GO:0010008; C:GO:0012505; C:GO:0012506; C:GO:00…	P:transport; P:vacuolar transport; P:protein localization; P:cellular process; P:protein transport; P:vesicle-mediated transport; P:endosomal transport; P:endosome transport via multivesicular body sorting pathway; P:macromolecule localization; P:establishment of protein localization; P:late endosome to vacuole transport; P:intracellular transport; P:localization; P:establishment of localization;…
TRUE	[INTERPRO, BLASTED, MAPPED]	ZX.01G0097040	KAH8487132.1hypothetical protein H0E87_025926	417	20	2.43e-36	71.08	1	C:GO:0005829	C:cytosol			G3DSA:6.10.140.1430 (GENE3D); IPR004238 (PFAM); mobidb-lite (MOBIDB_LITE); mobidb-lite (MOBIDB_LITE); mobidb-lite (MOBIDB_LITE); mobidb-lite (MOBIDB_LITE); mobidb-lite (MOBIDB_LITE); PTHR47877 (PANTHER)	no GO terms	no GO terms
TRUE	[INTERPRO, BLASTED]	ZX.04G0002810	CAA7049073.1unnamed protein product	65	20	6.26e-07	91.93						G3DSA:6.10.140.1430 (GENE3D); mobidb-lite (MOBIDB_LITE); mobidb-lite (MOBIDB_LITE); IPR039624 (PANTHER)	no GO terms	no GO terms
TRUE	[INTERPRO, BLASTED]	ZX.04G0033240	XP_021632916.1seed biotin-containing protein SBP65 isoform X1	613	20	1.49e-22	64.99						G3DSA:6.10.140.1430 (GENE3D); mobidb-lite (MOBIDB_LITE); mobidb-lite (MOBIDB_LITE); mobidb-lite (MOBIDB_LITE); mobidb-lite (MOBIDB_LITE); mobidb-lite (MOBIDB_LITE); mobidb-lite (MOBIDB_LITE); mobidb-lite (MOBIDB_LITE); mobidb-lite (MOBIDB_LITE); mobidb-lite (MOBIDB_LITE); PTHR47877 (PANTHER)	no GO terms	no GO terms
TRUE	[INTERPRO, BLASTED, MAPPED, GO-SLIM]	ZX.01G0127140	KAA8528212.1hypothetical protein F0562_035537	523	20	3.83e-193	70.16	2	P:GO:0030163; C:GO:0005634	P:protein catabolic process; C:nucleus			G3DSA:6.10.140.1620 (GENE3D); G3DSA:1.25.40.990 (GENE3D); IPR033464 (PFAM); mobidb-lite (MOBIDB_LITE); mobidb-lite (MOBIDB_LITE); mobidb-lite (MOBIDB_LITE); IPR006746 (PANTHER)	P:GO:0006508; P:GO:0006511; P:GO:0006807; P:GO:0008152; P:GO:0009056; P:GO:0009057; P:GO:0009987; P:GO:0010498; P:GO:0019538; P:GO:0019538; P:GO:0019941; P:GO:0030163; P:GO:0030163; P:GO:0043161; P:GO:0043170; P:GO:0043632; P:GO:0044237; P:GO:0044238; P:GO:0044248; P:GO:0044260; P:GO:0044265; P:GO:0051603; P:GO:0071704; P:GO:1901564; P:GO:1901565; P:GO:1901575; C:GO:0000502; C:GO:0005622; C:GO:00…	P:proteolysis; P:ubiquitin-dependent protein catabolic process; P:nitrogen compound metabolic process; P:metabolic process; P:catabolic process; P:macromolecule catabolic process; P:cellular process; P:proteasomal protein catabolic process; P:protein metabolic process; P:protein metabolic process; P:modification-dependent protein catabolic process; P:protein catabolic process; P:protein catabolic…
TRUE	[INTERPRO, BLASTED, MAPPED]	ZX.01G0110020	XP_011023821.1PREDICTED: helicase protein MOM1-like isoform X2	2240	20	0	57.65	5	P:GO:0006338; F:GO:0004386; F:GO:0005524; F:GO:0046872; F:GO:0140658	P:chromatin remodeling; F:helicase activity; F:ATP binding; F:metal ion binding; F:ATP-dependent chromatin remodeler activity			G3DSA:6.10.250.1310 (GENE3D); IPR013083 (G3DSA:3.30.40.GENE3D); IPR027417 (G3DSA:3.40.50.GENE3D); G3DSA:2.40.50.40 (GENE3D); IPR038718 (G3DSA:3.40.50.GENE3D); IPR001650 (PFAM); G3DSA:2.40.50.40 (GENE3D); mobidb-lite (MOBIDB_LITE); mobidb-lite (MOBIDB_LITE); mobidb-lite (MOBIDB_LITE); mobidb-lite (MOBIDB_LITE); mobidb-lite (MOBIDB_LITE); mobidb-lite (MOBIDB_LITE); mobidb-lite (MOBIDB_LITE); mobidb…	P:GO:0031507	P:heterochromatin formation
TRUE	[INTERPRO, BLASTED, MAPPED, GO-SLIM]	ZX.01G0126690	XP_006371136.2V-type proton ATPase subunit E isoform X1	232	20	2.45e-130	93.41	3	P:GO:0055085; F:GO:0005215; F:GO:0140657	P:transmembrane transport; F:transporter activity; F:ATP-dependent activity	EC:7.1.3.1	H(+)-exporting diphosphatase	G3DSA:6.10.250.1620 (GENE3D); IPR038495 (G3DSA:3.30.2320.GENE3D); IPR002842 (PFAM); IPR002842 (PANTHER); IPR002842 (HAMAP); SSF160527 (SUPERFAMILY)	P:GO:1902600; F:GO:0003824; F:GO:0005215; F:GO:0008324; F:GO:0015075; F:GO:0015078; F:GO:0015318; F:GO:0016462; F:GO:0016787; F:GO:0016817; F:GO:0016818; F:GO:0016887; F:GO:0017111; F:GO:0022804; F:GO:0022853; F:GO:0022857; F:GO:0022890; F:GO:0046961; F:GO:0140657; C:GO:0033178	P:proton transmembrane transport; F:catalytic activity; F:transporter activity; F:monoatomic cation transmembrane transporter activity; F:monoatomic ion transmembrane transporter activity; F:proton transmembrane transporter activity; F:inorganic molecular entity transmembrane transporter activity; F:pyrophosphatase activity; F:hydrolase activity; F:hydrolase activity, acting on acid anhydrides; F…
TRUE	[INTERPRO, BLASTED, MAPPED, GO-SLIM]	ZX.09G0013370	XP_021276343.1vacuolar protein sorting-associated protein 32 homolog 2	220	20	7.71e-126	95.65	4	P:GO:0016192; P:GO:0061024; C:GO:0005768; C:GO:0005886	P:vesicle-mediated transport; P:membrane organization; C:endosome; C:plasma membrane			G3DSA:6.10.250.1710 (GENE3D); G3DSA:1.10.287.1060 (GENE3D); IPR005024 (PFAM); mobidb-lite (MOBIDB_LITE); IPR005024 (PANTHER)	P:GO:0006810; P:GO:0006900; P:GO:0006996; P:GO:0007034; P:GO:0009987; P:GO:0016043; P:GO:0016050; P:GO:0016192; P:GO:0016197; P:GO:0032509; P:GO:0032511; P:GO:0045324; P:GO:0046907; P:GO:0051179; P:GO:0051234; P:GO:0051641; P:GO:0051649; P:GO:0061024; P:GO:0071840; P:GO:0071985; C:GO:0005622; C:GO:0005737; C:GO:0005768; C:GO:0005770; C:GO:0005773; C:GO:0005886; C:GO:0009898; C:GO:0010008; C:GO:00…	P:transport; P:vesicle budding from membrane; P:organelle organization; P:vacuolar transport; P:cellular process; P:cellular component organization; P:vesicle organization; P:vesicle-mediated transport; P:endosomal transport; P:endosome transport via multivesicular body sorting pathway; P:late endosome to vacuole transport via multivesicular body sorting pathway; P:late endosome to vacuole transp…
TRUE	[INTERPRO, BLASTED, MAPPED, GO-SLIM]	ZX.01G0018920	XP_024185546.1vacuolar protein sorting-associated protein 60.1 isoform X1	200	20	1.61e-93	83.98	1	C:GO:0005768	C:endosome			G3DSA:6.10.250.1710 (GENE3D); IPR005024 (PFAM); G3DSA:6.10.140.1230 (GENE3D); mobidb-lite (MOBIDB_LITE); IPR005024 (PANTHER)	P:GO:0006810; P:GO:0006900; P:GO:0006996; P:GO:0007034; P:GO:0009987; P:GO:0016043; P:GO:0016050; P:GO:0016192; P:GO:0016197; P:GO:0032509; P:GO:0032511; P:GO:0045324; P:GO:0046907; P:GO:0051179; P:GO:0051234; P:GO:0051641; P:GO:0051649; P:GO:0061024; P:GO:0071840; P:GO:0071985; C:GO:0005622; C:GO:0005737; C:GO:0005768; C:GO:0005770; C:GO:0005773; C:GO:0005886; C:GO:0012505; C:GO:0016020; C:GO:00…	P:transport; P:vesicle budding from membrane; P:organelle organization; P:vacuolar transport; P:cellular process; P:cellular component organization; P:vesicle organization; P:vesicle-mediated transport; P:endosomal transport; P:endosome transport via multivesicular body sorting pathway; P:late endosome to vacuole transport via multivesicular body sorting pathway; P:late endosome to vacuole transp…
TRUE	[INTERPRO, BLASTED, MAPPED, GO-SLIM]	ZX.06G0027820	XP_021682589.1ATP-dependent zinc metalloprotease FTSH 9, chloroplastic-like	1484	20	0	75.74	7	P:GO:0006766; P:GO:0006790; F:GO:0016787; F:GO:0016829; F:GO:0140096; F:GO:0140657; C:GO:0043226	P:vitamin metabolic process; P:sulfur compound metabolic process; F:hydrolase activity; F:lyase activity; F:catalytic activity, acting on a protein; F:ATP-dependent activity; C:organelle	EC:3.4.24; EC:4.1; EC:3.6.1.15	Acting on peptide bonds (peptidases); Carbon-carbon lyases; Nucleoside-triphosphate phosphatase	G3DSA:6.10.250.620 (GENE3D); IPR027417 (G3DSA:3.40.50.GENE3D); IPR002817 (TIGRFAM); IPR003959 (PFAM); IPR037219 (G3DSA:1.20.58.GENE3D); IPR005936 (TIGRFAM); G3DSA:1.10.8.60 (GENE3D); IPR002817 (PFAM); IPR041569 (PFAM); IPR000642 (PFAM); IPR038521 (G3DSA:3.20.20.GENE3D); SFLDG01114 (SFLD); IPR002817 (SFLD); SFLDS00113 (SFLD); mobidb-lite (MOBIDB_LITE); mobidb-lite (MOBIDB_LITE); IPR002817 (PANTHER…	P:GO:0006508; P:GO:0009228; F:GO:0004176; F:GO:0004222; F:GO:0005524; F:GO:0016830; F:GO:0016887; F:GO:0051536; C:GO:0016020	P:proteolysis; P:thiamine biosynthetic process; F:ATP-dependent peptidase activity; F:metalloendopeptidase activity; F:ATP binding; F:carbon-carbon lyase activity; F:ATP hydrolysis activity; F:iron-sulfur cluster binding; C:membrane
TRUE	[INTERPRO, BLASTED, MAPPED, GO-SLIM]	ZX.05G0012160	CAE5988138.1unnamed protein product	1415	20	2.03e-289	78.1	11	P:GO:0006355; P:GO:0006629; P:GO:0006886; P:GO:0016192; P:GO:0055086; P:GO:0061024; P:GO:1901135; F:GO:0016740; F:GO:0016787; F:GO:0060090; C:GO:0005886	P:regulation of DNA-templated transcription; P:lipid metabolic process; P:intracellular protein transport; P:vesicle-mediated transport; P:nucleobase-containing small molecule metabolic process; P:membrane organization; P:carbohydrate derivative metabolic process; F:transferase activity; F:hydrolase activity; F:molecular adaptor activity; C:plasma membrane	EC:2.7.7.3; EC:3; EC:2.7.1.24	Pantetheine-phosphate adenylyltransferase; Hydrolases; Dephospho-CoA kinase	IPR000007 (PRINTS); IPR001810 (PFAM); IPR006011 (PFAM); IPR000007 (PFAM); IPR004821 (PFAM); IPR025659 (G3DSA:3.20.90.GENE3D); IPR008547 (PFAM); G3DSA:1.20.1280.50 (GENE3D); IPR014729 (G3DSA:3.40.50.GENE3D); G3DSA:1.20.5.110 (GENE3D); G3DSA:1.20.58.70 (GENE3D); IPR004821 (TIGRFAM); mobidb-lite (MOBIDB_LITE); mobidb-lite (MOBIDB_LITE); IPR008547 (PANTHER); IPR000727 (PROSITE_PROFILES); cd15848 (CDD…	P:GO:0009058; P:GO:0016192; F:GO:0003824; F:GO:0005515; C:GO:0016020	P:biosynthetic process; P:vesicle-mediated transport; F:catalytic activity; F:protein binding; C:membrane
TRUE	[INTERPRO, BLASTED, MAPPED, GO-SLIM]	ZX.08G0000940	XP_012077651.1uncharacterized protein LOC105638454 isoform X1	835	20	0	79.59	1	P:GO:0006629	P:lipid metabolic process			IPR000008 (PFAM); IPR035892 (G3DSA:2.60.40.GENE3D); IPR002921 (PFAM); IPR029058 (G3DSA:3.40.50.GENE3D); mobidb-lite (MOBIDB_LITE); mobidb-lite (MOBIDB_LITE); PTHR47759 (PANTHER); cd00519 (CDD); IPR035892 (SUPERFAMILY); IPR029058 (SUPERFAMILY)	P:GO:0006629	P:lipid metabolic process
TRUE	[INTERPRO, BLASTED, MAPPED, ANNOTATED]	ZX.04G0035300	KAH8480310.1hypothetical protein H0E87_030535	997	20	0	86.02	1	C:GO:0016020	C:membrane			IPR000008 (PFAM); IPR035892 (G3DSA:2.60.40.GENE3D); IPR035892 (G3DSA:2.60.40.GENE3D); IPR035892 (G3DSA:2.60.40.GENE3D); IPR035892 (G3DSA:2.60.40.GENE3D); IPR013583 (PFAM); IPR047259 (PANTHER); IPR000008 (PROSITE_PROFILES); IPR000008 (PROSITE_PROFILES); IPR000008 (PROSITE_PROFILES); IPR000008 (PROSITE_PROFILES); cd04022 (CDD); IPR047258 (CDD); IPR047257 (CDD); IPR047255 (CDD); IPR035892 (SUPERFAMI…	no GO terms	no GO terms
TRUE	[INTERPRO, BLASTED, MAPPED, ANNOTATED]	ZX.09G0008480	XP_004289725.1PREDICTED: uncharacterized protein LOC101315189	266	20	7.3e-87	66.54	1	P:GO:0006952	P:defense response			IPR000008 (PFAM); IPR035892 (G3DSA:2.60.40.GENE3D); PTHR32246 (PANTHER); IPR000008 (PROSITE_PROFILES); IPR044750 (CDD); IPR035892 (SUPERFAMILY)	P:GO:0006952	P:defense response
TRUE	[INTERPRO, BLASTED]	ZX.07G0008880	XP_018811921.1elicitor-responsive protein 3	168	20	8.73e-54	72.89						IPR000008 (PFAM); IPR035892 (G3DSA:2.60.40.GENE3D); PTHR46502 (PANTHER); IPR000008 (PROSITE_PROFILES); IPR035892 (SUPERFAMILY)	no GO terms	no GO terms
TRUE	[INTERPRO, BLASTED, MAPPED, GO-SLIM]	ZX.08G0011450	XP_021668072.1synaptotagmin-2 isoform X1	543	20	0	93.64	2	F:GO:0008289; C:GO:0005783	F:lipid binding; C:endoplasmic reticulum			IPR000008 (PRINTS); IPR000008 (PFAM); IPR035892 (G3DSA:2.60.40.GENE3D); IPR039010 (PFAM); IPR035892 (G3DSA:2.60.40.GENE3D); IPR045050 (PANTHER); IPR031468 (PROSITE_PROFILES); IPR000008 (PROSITE_PROFILES); IPR000008 (PROSITE_PROFILES); cd21677 (CDD); cd00030 (CDD); IPR035892 (SUPERFAMILY); IPR035892 (SUPERFAMILY)	F:GO:0008289; C:GO:0005622; C:GO:0005737; C:GO:0005773; C:GO:0005783; C:GO:0005886; C:GO:0012505; C:GO:0016020; C:GO:0043226; C:GO:0043227; C:GO:0043229; C:GO:0043231; C:GO:0071944; C:GO:0110165	F:lipid binding; C:intracellular anatomical structure; C:cytoplasm; C:vacuole; C:endoplasmic reticulum; C:plasma membrane; C:endomembrane system; C:membrane; C:organelle; C:membrane-bounded organelle; C:intracellular organelle; C:intracellular membrane-bounded organelle; C:cell periphery; C:cellular anatomical entity
TRUE	[INTERPRO, BLASTED, MAPPED, GO-SLIM]	ZX.01G0015910	XP_021613362.1calcium-dependent lipid-binding protein	518	20	3.3e-275	87.6	2	F:GO:0008289; C:GO:0005783	F:lipid binding; C:endoplasmic reticulum			IPR000008 (PRINTS); IPR039010 (PFAM); IPR000008 (PFAM); IPR035892 (G3DSA:2.60.40.GENE3D); mobidb-lite (MOBIDB_LITE); mobidb-lite (MOBIDB_LITE); IPR045050 (PANTHER); IPR031468 (PROSITE_PROFILES); IPR000008 (PROSITE_PROFILES); cd21677 (CDD); cd00030 (CDD); IPR035892 (SUPERFAMILY)	F:GO:0008289; C:GO:0005622; C:GO:0005737; C:GO:0005773; C:GO:0005783; C:GO:0005886; C:GO:0012505; C:GO:0016020; C:GO:0043226; C:GO:0043227; C:GO:0043229; C:GO:0043231; C:GO:0071944; C:GO:0110165	F:lipid binding; C:intracellular anatomical structure; C:cytoplasm; C:vacuole; C:endoplasmic reticulum; C:plasma membrane; C:endomembrane system; C:membrane; C:organelle; C:membrane-bounded organelle; C:intracellular organelle; C:intracellular membrane-bounded organelle; C:cell periphery; C:cellular anatomical entity
TRUE	[INTERPRO, BLASTED, MAPPED, GO-SLIM]	ZX.01G0096830	XP_021667010.1cysteine proteinase inhibitor 5-like	153	20	5.42e-41	77.03	1	F:GO:0098772	F:molecular function regulator activity			IPR000010 (PFAM); G3DSA:3.10.450.10 (GENE3D); PTHR47364 (PANTHER); IPR000010 (CDD); IPR046350 (SUPERFAMILY)	F:GO:0004869	F:cysteine-type endopeptidase inhibitor activity
TRUE	[INTERPRO, BLASTED, MAPPED, GO-SLIM]	ZX.06G0026110	XP_043808835.1ubiquitin-activating enzyme E1 1 isoform X1	1490	20	0	88.96	6	P:GO:0030163; P:GO:0036211; F:GO:0016874; F:GO:0140096; F:GO:0140657; C:GO:0005634	P:protein catabolic process; P:protein modification process; F:ligase activity; F:catalytic activity, acting on a protein; F:ATP-dependent activity; C:nucleus	EC:6.2.1.45	E1 ubiquitin-activating enzyme	IPR000011 (PRINTS); IPR019572 (PFAM); IPR002109 (PFAM); IPR018965 (PFAM); IPR000594 (PFAM); IPR042449 (G3DSA:3.50.50.GENE3D); IPR032420 (PFAM); G3DSA:3.40.30.10 (GENE3D); IPR042302 (G3DSA:2.40.30.GENE3D); IPR042063 (G3DSA:1.10.10.GENE3D); IPR000594 (PFAM); G3DSA:3.40.50.12550 (GENE3D); IPR018075 (TIGRFAM); IPR032418 (PFAM); IPR038252 (G3DSA:3.10.290.GENE3D); G3DSA:3.40.50.720 (GENE3D); mobidb-lit…	P:GO:0006508; P:GO:0006511; P:GO:0006807; P:GO:0006950; P:GO:0006974; P:GO:0008152; P:GO:0009056; P:GO:0009057; P:GO:0009987; P:GO:0016567; P:GO:0019538; P:GO:0019538; P:GO:0019941; P:GO:0030163; P:GO:0030163; P:GO:0032446; P:GO:0033554; P:GO:0036211; P:GO:0036211; P:GO:0043170; P:GO:0043412; P:GO:0043632; P:GO:0044237; P:GO:0044238; P:GO:0044248; P:GO:0044260; P:GO:0044265; P:GO:0050896; P:GO:00…	P:proteolysis; P:ubiquitin-dependent protein catabolic process; P:nitrogen compound metabolic process; P:response to stress; P:DNA damage response; P:metabolic process; P:catabolic process; P:macromolecule catabolic process; P:cellular process; P:protein ubiquitination; P:protein metabolic process; P:protein metabolic process; P:modification-dependent protein catabolic process; P:protein cataboli…
TRUE	[INTERPRO, BLASTED, MAPPED, GO-SLIM]	ZX.01G0008460	KAA8548365.1hypothetical protein F0562_000049	485	20	0	98.12	3	P:GO:0006790; F:GO:0016787; C:GO:0005829	P:sulfur compound metabolic process; F:hydrolase activity; C:cytosol	EC:3.13.2.1	n/a	IPR000043 (TIGRFAM); G3DSA:3.40.50.720 (GENE3D); IPR015878 (PFAM); IPR000043 (PFAM); IPR042172 (G3DSA:3.40.50.GENE3D); IPR000043 (PANTHER); IPR000043 (HAMAP); IPR000043 (CDD); SSF52283 (SUPERFAMILY); SSF52283 (SUPERFAMILY); IPR036291 (SUPERFAMILY)	P:GO:0006790; P:GO:0008152; P:GO:0009987; P:GO:0044237; P:GO:0071704; F:GO:0003824; F:GO:0016787; C:GO:0005622; C:GO:0005737; C:GO:0005829; C:GO:0110165	P:sulfur compound metabolic process; P:metabolic process; P:cellular process; P:cellular metabolic process; P:organic substance metabolic process; F:catalytic activity; F:hydrolase activity; C:intracellular anatomical structure; C:cytoplasm; C:cytosol; C:cellular anatomical entity
TRUE	[INTERPRO, BLASTED, MAPPED, GO-SLIM]	ZX.01G0128250	XP_012087179.1homeobox-leucine zipper protein ATHB-7	222	20	3.48e-45	60.67	2	P:GO:0006355; F:GO:0003677	P:regulation of DNA-templated transcription; F:DNA binding			IPR000047 (PRINTS); IPR001356 (PFAM); G3DSA:1.10.10.60 (GENE3D); IPR003106 (PFAM); mobidb-lite (MOBIDB_LITE); mobidb-lite (MOBIDB_LITE); mobidb-lite (MOBIDB_LITE); IPR045224 (PANTHER); IPR001356 (PROSITE_PROFILES); IPR001356 (CDD); IPR009057 (SUPERFAMILY)	P:GO:0006139; P:GO:0006351; P:GO:0006355; P:GO:0006725; P:GO:0006807; P:GO:0008152; P:GO:0009058; P:GO:0009059; P:GO:0009889; P:GO:0009891; P:GO:0009893; P:GO:0009987; P:GO:0010467; P:GO:0010468; P:GO:0010556; P:GO:0010557; P:GO:0010604; P:GO:0016070; P:GO:0018130; P:GO:0019219; P:GO:0019222; P:GO:0019438; P:GO:0031323; P:GO:0031325; P:GO:0031326; P:GO:0031328; P:GO:0032774; P:GO:0034641; P:GO:00…	P:nucleobase-containing compound metabolic process; P:DNA-templated transcription; P:regulation of DNA-templated transcription; P:cellular aromatic compound metabolic process; P:nitrogen compound metabolic process; P:metabolic process; P:biosynthetic process; P:macromolecule biosynthetic process; P:regulation of biosynthetic process; P:positive regulation of biosynthetic process; P:positive regul…
TRUE	[INTERPRO, BLASTED, MAPPED]	ZX.08G0011260	XP_012073845.1protein IQ-DOMAIN 32	833	20	1.4e-259	68.95	1	F:GO:0005516	F:calmodulin binding			IPR000048 (PFAM); IPR025064 (PFAM); G3DSA:1.20.5.190 (GENE3D); mobidb-lite (MOBIDB_LITE); mobidb-lite (MOBIDB_LITE); mobidb-lite (MOBIDB_LITE); mobidb-lite (MOBIDB_LITE); mobidb-lite (MOBIDB_LITE); mobidb-lite (MOBIDB_LITE); PTHR32295 (PANTHER); IPR000048 (PROSITE_PROFILES)	F:GO:0005515	F:protein binding
TRUE	[INTERPRO, BLASTED, MAPPED, GO-SLIM]	ZX.04G0001920	KAF3454222.1hypothetical protein FNV43_RR04669	120	20	6.81e-72	97.38	4	P:GO:0002181; F:GO:0005198; C:GO:0005829; C:GO:0005840	P:cytoplasmic translation; F:structural molecule activity; C:cytosol; C:ribosome			IPR000054 (PFAM); IPR023621 (G3DSA:3.10.440.GENE3D); IPR000054 (PANTHER); IPR000054 (CDD); IPR023621 (SUPERFAMILY)	P:GO:0002181; P:GO:0006412; P:GO:0006414; P:GO:0006518; P:GO:0006807; P:GO:0008152; P:GO:0009058; P:GO:0009059; P:GO:0009987; P:GO:0010467; P:GO:0019538; P:GO:0019538; P:GO:0034641; P:GO:0034645; P:GO:0043043; P:GO:0043170; P:GO:0043603; P:GO:0043604; P:GO:0044237; P:GO:0044238; P:GO:0044249; P:GO:0044260; P:GO:0044271; P:GO:0071704; P:GO:1901564; P:GO:1901566; P:GO:1901576; F:GO:0003735; F:GO:00…	P:cytoplasmic translation; P:translation; P:translational elongation; P:peptide metabolic process; P:nitrogen compound metabolic process; P:metabolic process; P:biosynthetic process; P:macromolecule biosynthetic process; P:cellular process; P:gene expression; P:protein metabolic process; P:protein metabolic process; P:cellular nitrogen compound metabolic process; P:obsolete cellular macromolecule…
TRUE	[INTERPRO, BLASTED, MAPPED, GO-SLIM]	ZX.09G0009320	KAH0990323.1hypothetical protein GBA52_001806	1598	20	0	86.38	4	P:GO:0016071; F:GO:0003723; F:GO:0016491; C:GO:0005634	P:mRNA metabolic process; F:RNA binding; F:oxidoreductase activity; C:nucleus	EC:1.3	Acting on the CH-CH group of donors	IPR000061 (PFAM); IPR008942 (G3DSA:1.25.40.GENE3D); IPR035912 (G3DSA:3.30.2260.GENE3D); IPR036259 (G3DSA:1.20.1250.GENE3D); IPR039309 (PFAM); IPR012677 (G3DSA:3.30.70.GENE3D); IPR035967 (G3DSA:1.10.10.GENE3D); IPR006569 (PFAM); IPR000781 (PFAM); G3DSA:6.10.140.420 (GENE3D); IPR000504 (PFAM); mobidb-lite (MOBIDB_LITE); mobidb-lite (MOBIDB_LITE); mobidb-lite (MOBIDB_LITE); mobidb-lite (MOBIDB_LITE)…	P:GO:0006396; F:GO:0003676; F:GO:0003723; F:GO:0005488; F:GO:0097159; F:GO:1901363; C:GO:0005622; C:GO:0005634; C:GO:0016020; C:GO:0043226; C:GO:0043227; C:GO:0043229; C:GO:0043231; C:GO:0110165	P:RNA processing; F:nucleic acid binding; F:RNA binding; F:binding; F:organic cyclic compound binding; F:heterocyclic compound binding; C:intracellular anatomical structure; C:nucleus; C:membrane; C:organelle; C:membrane-bounded organelle; C:intracellular organelle; C:intracellular membrane-bounded organelle; C:cellular anatomical entity
TRUE	[INTERPRO, BLASTED, MAPPED, GO-SLIM]	ZX.01G0040690	XP_011031815.1PREDICTED: pectinesterase-like	578	20	0	90.1	5	P:GO:0005975; P:GO:0071554; F:GO:0016787; F:GO:0098772; C:GO:0005576	P:carbohydrate metabolic process; P:cell wall organization or biogenesis; F:hydrolase activity; F:molecular function regulator activity; C:extracellular region	EC:3.1.1.11	Pectinesterase	IPR000070 (PFAM); IPR006501 (TIGRFAM); IPR035513 (G3DSA:1.20.140.GENE3D); IPR012334 (G3DSA:2.160.20.GENE3D); IPR006501 (PFAM); PTHR31707 (PANTHER); cd15798 (CDD); IPR035513 (SUPERFAMILY); IPR011050 (SUPERFAMILY)	P:GO:0042545; F:GO:0003824; F:GO:0004857; F:GO:0005488; F:GO:0005515; F:GO:0016787; F:GO:0016788; F:GO:0030234; F:GO:0030599; F:GO:0052689; F:GO:0098772	P:cell wall modification; F:catalytic activity; F:enzyme inhibitor activity; F:binding; F:protein binding; F:hydrolase activity; F:hydrolase activity, acting on ester bonds; F:enzyme regulator activity; F:pectinesterase activity; F:carboxylic ester hydrolase activity; F:molecular function regulator activity
TRUE	[INTERPRO, BLASTED, MAPPED, GO-SLIM]	ZX.01G0083980	XP_048233005.1probable pectinesterase/pectinesterase inhibitor 34	589	20	8.61E-311	83.83	4	P:GO:0005975; P:GO:0071554; F:GO:0016787; F:GO:0098772	P:carbohydrate metabolic process; P:cell wall organization or biogenesis; F:hydrolase activity; F:molecular function regulator activity	EC:3.1.1.11	Pectinesterase	IPR000070 (PFAM); IPR012334 (G3DSA:2.160.20.GENE3D); IPR006501 (TIGRFAM); IPR035513 (G3DSA:1.20.140.GENE3D); IPR006501 (PFAM); mobidb-lite (MOBIDB_LITE); mobidb-lite (MOBIDB_LITE); PTHR31707 (PANTHER); cd15798 (CDD); IPR011050 (SUPERFAMILY); IPR035513 (SUPERFAMILY)	P:GO:0042545; F:GO:0003824; F:GO:0004857; F:GO:0005488; F:GO:0005515; F:GO:0016787; F:GO:0016788; F:GO:0030234; F:GO:0030599; F:GO:0052689; F:GO:0098772	P:cell wall modification; F:catalytic activity; F:enzyme inhibitor activity; F:binding; F:protein binding; F:hydrolase activity; F:hydrolase activity, acting on ester bonds; F:enzyme regulator activity; F:pectinesterase activity; F:carboxylic ester hydrolase activity; F:molecular function regulator activity
TRUE	[INTERPRO, BLASTED]	ZX.01G0039500	XP_050205795.1uncharacterized protein LOC126655602	1127	20	1.89e-221	56.94						IPR000073 (PFAM); IPR029058 (G3DSA:3.40.50.GENE3D); IPR029058 (G3DSA:3.40.50.GENE3D); IPR000073 (PFAM); IPR045889 (PANTHER); IPR029058 (SUPERFAMILY); IPR029058 (SUPERFAMILY); IPR029058 (SUPERFAMILY); IPR029058 (SUPERFAMILY)	P:GO:0006082; P:GO:0006629; P:GO:0006725; P:GO:0008152; P:GO:0009987; P:GO:0019752; P:GO:0032787; P:GO:0043436; P:GO:0044237; P:GO:0044238; P:GO:0044281; P:GO:0071704; P:GO:1901360; P:GO:1901615; F:GO:0003824; F:GO:0016787; F:GO:0016788; F:GO:0052689	P:organic acid metabolic process; P:lipid metabolic process; P:cellular aromatic compound metabolic process; P:metabolic process; P:cellular process; P:carboxylic acid metabolic process; P:monocarboxylic acid metabolic process; P:oxoacid metabolic process; P:cellular metabolic process; P:primary metabolic process; P:small molecule metabolic process; P:organic substance metabolic process; P:organi…
TRUE	[INTERPRO, BLASTED, MAPPED, GO-SLIM]	ZX.01G0000800	XP_006380732.1methyl jasmonate esterase 1 isoform X1	231	20	4.94e-97	75.41	2	P:GO:0006629; F:GO:0016787	P:lipid metabolic process; F:hydrolase activity	EC:3.1.1	Acting on ester bonds	IPR000073 (PFAM); IPR029058 (G3DSA:3.40.50.GENE3D); IPR045889 (PANTHER); IPR029058 (SUPERFAMILY)	P:GO:0006082; P:GO:0006629; P:GO:0006725; P:GO:0008152; P:GO:0009987; P:GO:0019752; P:GO:0032787; P:GO:0043436; P:GO:0044237; P:GO:0044238; P:GO:0044281; P:GO:0071704; P:GO:1901360; P:GO:1901615; F:GO:0003824; F:GO:0016787; F:GO:0016788; F:GO:0052689	P:organic acid metabolic process; P:lipid metabolic process; P:cellular aromatic compound metabolic process; P:metabolic process; P:cellular process; P:carboxylic acid metabolic process; P:monocarboxylic acid metabolic process; P:oxoacid metabolic process; P:cellular metabolic process; P:primary metabolic process; P:small molecule metabolic process; P:organic substance metabolic process; P:organi…
TRUE	[INTERPRO, BLASTED, MAPPED, GO-SLIM]	ZX.01G0000790	XP_052308837.1salicylic acid-binding protein 2 isoform X2	265	20	7.17e-114	76.83	2	P:GO:0006629; F:GO:0016787	P:lipid metabolic process; F:hydrolase activity	EC:3.1.1	Acting on ester bonds	IPR000073 (PFAM); IPR029058 (G3DSA:3.40.50.GENE3D); IPR045889 (PANTHER); IPR029058 (SUPERFAMILY)	P:GO:0006082; P:GO:0006629; P:GO:0006725; P:GO:0008152; P:GO:0009987; P:GO:0019752; P:GO:0032787; P:GO:0043436; P:GO:0044237; P:GO:0044238; P:GO:0044281; P:GO:0071704; P:GO:1901360; P:GO:1901615; F:GO:0003824; F:GO:0016787; F:GO:0016788; F:GO:0052689	P:organic acid metabolic process; P:lipid metabolic process; P:cellular aromatic compound metabolic process; P:metabolic process; P:cellular process; P:carboxylic acid metabolic process; P:monocarboxylic acid metabolic process; P:oxoacid metabolic process; P:cellular metabolic process; P:primary metabolic process; P:small molecule metabolic process; P:organic substance metabolic process; P:organi…
TRUE	[INTERPRO, BLASTED, MAPPED, GO-SLIM]	ZX.06G0029590	KAH8517316.1hypothetical protein H0E87_005312	316	20	4.44e-203	89.4	1	F:GO:0003824	F:catalytic activity			IPR000073 (PRINTS); IPR000639 (PRINTS); IPR000073 (PFAM); IPR029058 (G3DSA:3.40.50.GENE3D); PTHR43329 (PANTHER); IPR029058 (SUPERFAMILY)	F:GO:0003824; F:GO:0016787	F:catalytic activity; F:hydrolase activity
TRUE	[INTERPRO, BLASTED, MAPPED, GO-SLIM]	ZX.08G0019810	XP_021621484.1caffeoylshikimate esterase	352	20	3.36e-154	68.74	1	F:GO:0016787	F:hydrolase activity	EC:3.1	Acting on ester bonds	IPR000073 (PRINTS); IPR022742 (PFAM); IPR029058 (G3DSA:3.40.50.GENE3D); PTHR11614 (PANTHER); IPR029058 (SUPERFAMILY)	F:GO:0003824; F:GO:0016298; F:GO:0016787; F:GO:0016788; C:GO:0016020; C:GO:0110165	F:catalytic activity; F:lipase activity; F:hydrolase activity; F:hydrolase activity, acting on ester bonds; C:membrane; C:cellular anatomical entity
TRUE	[INTERPRO, BLASTED, MAPPED, GO-SLIM]	ZX.02G0036460	XP_011027716.1PREDICTED: nudix hydrolase 15, mitochondrial-like isoform X1	191	20	3.08e-68	81.44	3	P:GO:0055086; P:GO:1901135; F:GO:0016787	P:nucleobase-containing small molecule metabolic process; P:carbohydrate derivative metabolic process; F:hydrolase activity	EC:3.6.1; EC:3.1.2.1	Acting on acid anhydrides; Acetyl-CoA hydrolase	IPR000086 (PFAM); G3DSA:3.90.79.10 (GENE3D); mobidb-lite (MOBIDB_LITE); mobidb-lite (MOBIDB_LITE); IPR045121 (PANTHER); IPR000086 (PROSITE_PROFILES); IPR045121 (CDD); IPR015797 (SUPERFAMILY)	P:GO:0006139; P:GO:0006163; P:GO:0006725; P:GO:0006753; P:GO:0006793; P:GO:0006796; P:GO:0006807; P:GO:0008152; P:GO:0009056; P:GO:0009117; P:GO:0009150; P:GO:0009154; P:GO:0009166; P:GO:0009259; P:GO:0009987; P:GO:0019439; P:GO:0019637; P:GO:0019693; P:GO:0034641; P:GO:0034655; P:GO:0044237; P:GO:0044238; P:GO:0044248; P:GO:0044270; P:GO:0044281; P:GO:0046434; P:GO:0046483; P:GO:0046700; P:GO:00…	P:nucleobase-containing compound metabolic process; P:purine nucleotide metabolic process; P:cellular aromatic compound metabolic process; P:nucleoside phosphate metabolic process; P:phosphorus metabolic process; P:phosphate-containing compound metabolic process; P:nitrogen compound metabolic process; P:metabolic process; P:catabolic process; P:nucleotide metabolic process; P:purine ribonucleotid…
TRUE	[INTERPRO, BLASTED, MAPPED, GO-SLIM]	ZX.04G0006430	XP_044480898.1dihydrolipoyllysine-residue succinyltransferase component of 2-oxoglutarate dehydrogenase complex 2, mitochondrial-like	440	20	8.27e-210	89.97	8	P:GO:0006091; P:GO:0006520; P:GO:0006790; P:GO:0055086; P:GO:1901135; F:GO:0016740; F:GO:0140096; C:GO:0005739	P:generation of precursor metabolites and energy; P:amino acid metabolic process; P:sulfur compound metabolic process; P:nucleobase-containing small molecule metabolic process; P:carbohydrate derivative metabolic process; F:transferase activity; F:catalytic activity, acting on a protein; C:mitochondrion	EC:2.3.1.61	Dihydrolipoyllysine-residue succinyltransferase	IPR000089 (PFAM); G3DSA:2.40.50.100 (GENE3D); IPR023213 (G3DSA:3.30.559.GENE3D); IPR001078 (PFAM); IPR006255 (TIGRFAM); mobidb-lite (MOBIDB_LITE); mobidb-lite (MOBIDB_LITE); mobidb-lite (MOBIDB_LITE); PTHR43416 (PANTHER); IPR000089 (PROSITE_PROFILES); cd06849 (CDD); SSF52777 (SUPERFAMILY); IPR011053 (SUPERFAMILY)	P:GO:0006099; F:GO:0004149; F:GO:0016746; C:GO:0045252	P:tricarboxylic acid cycle; F:dihydrolipoyllysine-residue succinyltransferase activity; F:acyltransferase activity; C:oxoglutarate dehydrogenase complex
TRUE	[INTERPRO, BLASTED, MAPPED, GO-SLIM]	ZX.01G0041310	XP_021638672.1dihydrolipoyllysine-residue acetyltransferase component 2 of pyruvate dehydrogenase complex, mitochondrial-like	511	20	8.24e-268	79.44	4	F:GO:0008289; F:GO:0016740; F:GO:0140096; C:GO:0005739	F:lipid binding; F:transferase activity; F:catalytic activity, acting on a protein; C:mitochondrion	EC:2.3.1.12	Dihydrolipoyllysine-residue acetyltransferase	IPR000089 (PFAM); G3DSA:2.40.50.100 (GENE3D); IPR036625 (G3DSA:4.10.320.GENE3D); IPR023213 (G3DSA:3.30.559.GENE3D); IPR006257 (TIGRFAM); IPR004167 (PFAM); IPR001078 (PFAM); mobidb-lite (MOBIDB_LITE); IPR045257 (PANTHER); IPR000089 (PROSITE_PROFILES); IPR004167 (PROSITE_PROFILES); cd06849 (CDD); IPR036625 (SUPERFAMILY); IPR011053 (SUPERFAMILY); SSF52777 (SUPERFAMILY)	P:GO:0006086; P:GO:0006090; F:GO:0003824; F:GO:0004742; F:GO:0016407; F:GO:0016740; F:GO:0016746; F:GO:0016747; F:GO:0140096; C:GO:0045254	P:acetyl-CoA biosynthetic process from pyruvate; P:pyruvate metabolic process; F:catalytic activity; F:dihydrolipoyllysine-residue acetyltransferase activity; F:acetyltransferase activity; F:transferase activity; F:acyltransferase activity; F:acyltransferase activity, transferring groups other than amino-acyl groups; F:catalytic activity, acting on a protein; C:pyruvate dehydrogenase complex
TRUE	[INTERPRO, BLASTED]	ZX.01G0045310	XP_052307117.1uncharacterized protein LOC18096859 isoform X3	280	20	2.54e-90	72.22						IPR000089 (PFAM); G3DSA:2.40.50.100 (GENE3D); mobidb-lite (MOBIDB_LITE); mobidb-lite (MOBIDB_LITE); PTHR47597 (PANTHER); cd06850 (CDD); IPR011053 (SUPERFAMILY)	no GO terms	no GO terms
TRUE	[INTERPRO, BLASTED]	ZX.01G0130440	XP_021660554.1uncharacterized protein LOC110650064 isoform X2	282	20	9.32e-76	65.7						IPR000089 (PFAM); G3DSA:2.40.50.100 (GENE3D); mobidb-lite (MOBIDB_LITE); PTHR47597 (PANTHER); cd06850 (CDD); IPR011053 (SUPERFAMILY)	no GO terms	no GO terms
TRUE	[INTERPRO, BLASTED, MAPPED, GO-SLIM]	ZX.01G0038750	XP_021625728.1dihydrolipoyllysine-residue acetyltransferase component 1 of pyruvate dehydrogenase complex, mitochondrial isoform X1	654	20	8.54E-311	81.65	6	P:GO:0006790; P:GO:0055086; P:GO:1901135; F:GO:0016740; F:GO:0140096; C:GO:0005739	P:sulfur compound metabolic process; P:nucleobase-containing small molecule metabolic process; P:carbohydrate derivative metabolic process; F:transferase activity; F:catalytic activity, acting on a protein; C:mitochondrion	EC:2.3.1.12	Dihydrolipoyllysine-residue acetyltransferase	IPR000089 (PFAM); IPR023213 (G3DSA:3.30.559.GENE3D); G3DSA:2.40.50.100 (GENE3D); IPR001078 (PFAM); IPR036625 (G3DSA:4.10.320.GENE3D); IPR004167 (PFAM); mobidb-lite (MOBIDB_LITE); mobidb-lite (MOBIDB_LITE); mobidb-lite (MOBIDB_LITE); mobidb-lite (MOBIDB_LITE); IPR045257 (PANTHER); IPR000089 (PROSITE_PROFILES); IPR004167 (PROSITE_PROFILES); IPR000089 (PROSITE_PROFILES); cd06849 (CDD); cd06849 (CDD)…	P:GO:0006086; F:GO:0016746; C:GO:0005622; C:GO:0005737; C:GO:0005739; C:GO:0016020; C:GO:0032991; C:GO:0043226; C:GO:0043227; C:GO:0043229; C:GO:0043231; C:GO:0045254; C:GO:0110165; C:GO:1902494; C:GO:1990204	P:acetyl-CoA biosynthetic process from pyruvate; F:acyltransferase activity; C:intracellular anatomical structure; C:cytoplasm; C:mitochondrion; C:membrane; C:protein-containing complex; C:organelle; C:membrane-bounded organelle; C:intracellular organelle; C:intracellular membrane-bounded organelle; C:pyruvate dehydrogenase complex; C:cellular anatomical entity; C:catalytic complex; C:oxidoreduct…
TRUE	[INTERPRO, BLASTED, MAPPED, GO-SLIM]	ZX.04G0031620	XP_002271286.1PREDICTED: dihydrolipoyllysine-residue acetyltransferase component 5 of pyruvate dehydrogenase complex, chloroplastic	566	20	1.96e-228	82.48	7	P:GO:0006790; P:GO:0022414; P:GO:0048856; P:GO:0055086; P:GO:1901135; F:GO:0016740; F:GO:0140096	P:sulfur compound metabolic process; P:reproductive process; P:anatomical structure development; P:nucleobase-containing small molecule metabolic process; P:carbohydrate derivative metabolic process; F:transferase activity; F:catalytic activity, acting on a protein	EC:2.3.1.12	Dihydrolipoyllysine-residue acetyltransferase	IPR000089 (PFAM); IPR023213 (G3DSA:3.30.559.GENE3D); G3DSA:2.40.50.100 (GENE3D); IPR036625 (G3DSA:4.10.320.GENE3D); IPR004167 (PFAM); IPR001078 (PFAM); mobidb-lite (MOBIDB_LITE); mobidb-lite (MOBIDB_LITE); IPR045257 (PANTHER); IPR004167 (PROSITE_PROFILES); IPR000089 (PROSITE_PROFILES); cd06849 (CDD); IPR011053 (SUPERFAMILY); SSF52777 (SUPERFAMILY); IPR036625 (SUPERFAMILY)	P:GO:0006086; F:GO:0003824; F:GO:0016407; F:GO:0016740; F:GO:0016746; F:GO:0016747; F:GO:0140096; C:GO:0005622; C:GO:0005737; C:GO:0009507; C:GO:0009526; C:GO:0009534; C:GO:0009536; C:GO:0009579; C:GO:0009941; C:GO:0016020; C:GO:0031967; C:GO:0031975; C:GO:0031976; C:GO:0031984; C:GO:0043226; C:GO:0043227; C:GO:0043229; C:GO:0043231; C:GO:0045254; C:GO:0110165	P:acetyl-CoA biosynthetic process from pyruvate; F:catalytic activity; F:acetyltransferase activity; F:transferase activity; F:acyltransferase activity; F:acyltransferase activity, transferring groups other than amino-acyl groups; F:catalytic activity, acting on a protein; C:intracellular anatomical structure; C:cytoplasm; C:chloroplast; C:plastid envelope; C:chloroplast thylakoid; C:plastid; C:t…
TRUE	[INTERPRO, BLASTED, MAPPED, GO-SLIM]	ZX.05G0013250	XP_021630878.1geranylgeranyl pyrophosphate synthase, chloroplastic	370	20	1.37e-194	87.66	3	P:GO:0006629; F:GO:0016491; F:GO:0016740	P:lipid metabolic process; F:oxidoreductase activity; F:transferase activity	EC:1.3.1.74; EC:2.5.1.29	2-alkenal reductase (NAD(P)(+)); Geranylgeranyl diphosphate synthase	IPR000092 (PFAM); IPR008949 (G3DSA:1.10.600.GENE3D); SFLDG01017 (SFLD); SFLDS00005 (SFLD); PTHR43281 (PANTHER); IPR000092 (CDD); IPR008949 (SUPERFAMILY)	P:GO:0008299; F:GO:0003824; F:GO:0004659; F:GO:0016740; F:GO:0016765	P:isoprenoid biosynthetic process; F:catalytic activity; F:prenyltransferase activity; F:transferase activity; F:transferase activity, transferring alkyl or aryl (other than methyl) groups
TRUE	[INTERPRO, BLASTED, MAPPED, GO-SLIM]	ZX.01G0007940	XP_034898667.1protein NRT1/ PTR FAMILY 2.11-like	592	20	0	87.31	3	P:GO:0055085; F:GO:0005215; C:GO:0005886	P:transmembrane transport; F:transporter activity; C:plasma membrane			IPR000109 (PFAM); IPR036259 (G3DSA:1.20.1250.GENE3D); mobidb-lite (MOBIDB_LITE); mobidb-lite (MOBIDB_LITE); PTHR11654 (PANTHER); cd17416 (CDD); IPR036259 (SUPERFAMILY)	P:GO:0055085; F:GO:0022857; C:GO:0005886; C:GO:0016020; C:GO:0071944; C:GO:0110165	P:transmembrane transport; F:transmembrane transporter activity; C:plasma membrane; C:membrane; C:cell periphery; C:cellular anatomical entity
TRUE	[INTERPRO, BLASTED, MAPPED, GO-SLIM]	ZX.01G0056530	OMP00290.1Proton-dependent oligopeptide transporter family	1803	20	0	67.53	2	P:GO:0055085; F:GO:0005215	P:transmembrane transport; F:transporter activity			IPR000109 (PFAM); IPR036259 (G3DSA:1.20.1250.GENE3D); PTHR11654 (PANTHER); IPR044739 (CDD); IPR044739 (CDD); IPR036259 (SUPERFAMILY); IPR036259 (SUPERFAMILY); IPR036259 (SUPERFAMILY)	P:GO:0042938; P:GO:0055085; F:GO:0022857; F:GO:0042937; F:GO:0071916; C:GO:0016020	P:dipeptide transport; P:transmembrane transport; F:transmembrane transporter activity; F:tripeptide transmembrane transporter activity; F:dipeptide transmembrane transporter activity; C:membrane
TRUE	[INTERPRO, BLASTED, MAPPED, GO-SLIM]	ZX.03G0007030	PON32643.1ATPase, F1 complex, gamma subunit	330	20	1.37e-192	93.19	7	P:GO:0055085; P:GO:0055086; P:GO:1901135; F:GO:0005215; F:GO:0016787; F:GO:0016874; C:GO:0005739	P:transmembrane transport; P:nucleobase-containing small molecule metabolic process; P:carbohydrate derivative metabolic process; F:transporter activity; F:hydrolase activity; F:ligase activity; C:mitochondrion	EC:7.1.2.2; EC:3; EC:6	H(+)-transporting two-sector ATPase; Hydrolases; Ligases	IPR000131 (PRINTS); IPR000131 (PFAM); G3DSA:1.10.287.80 (GENE3D); G3DSA:3.40.1380.10 (GENE3D); IPR000131 (TIGRFAM); IPR000131 (PANTHER); IPR000131 (CDD); IPR035968 (SUPERFAMILY)	P:GO:0006139; P:GO:0006163; P:GO:0006164; P:GO:0006725; P:GO:0006753; P:GO:0006754; P:GO:0006793; P:GO:0006796; P:GO:0006807; P:GO:0006810; P:GO:0006811; P:GO:0006812; P:GO:0008152; P:GO:0009058; P:GO:0009117; P:GO:0009141; P:GO:0009142; P:GO:0009144; P:GO:0009145; P:GO:0009150; P:GO:0009152; P:GO:0009165; P:GO:0009199; P:GO:0009201; P:GO:0009205; P:GO:0009206; P:GO:0009259; P:GO:0009260; P:GO:00…	P:nucleobase-containing compound metabolic process; P:purine nucleotide metabolic process; P:purine nucleotide biosynthetic process; P:cellular aromatic compound metabolic process; P:nucleoside phosphate metabolic process; P:ATP biosynthetic process; P:phosphorus metabolic process; P:phosphate-containing compound metabolic process; P:nitrogen compound metabolic process; P:transport; P:monoatomic …
TRUE	[INTERPRO, BLASTED, MAPPED, GO-SLIM]	ZX.08G0040320	XP_021624119.1ran-binding protein 1 homolog b	229	20	5.17e-113	86.83	3	P:GO:0006913; F:GO:0098772; C:GO:0005635	P:nucleocytoplasmic transport; F:molecular function regulator activity; C:nuclear envelope			IPR000156 (PFAM); IPR011993 (G3DSA:2.30.29.GENE3D); mobidb-lite (MOBIDB_LITE); mobidb-lite (MOBIDB_LITE); mobidb-lite (MOBIDB_LITE); IPR045255 (PANTHER); IPR000156 (PROSITE_PROFILES); IPR045256 (CDD); SSF50729 (SUPERFAMILY)	P:GO:0006913; P:GO:0046907; F:GO:0003824; F:GO:0003924; F:GO:0005096; F:GO:0005488; F:GO:0005515; F:GO:0008047; F:GO:0016462; F:GO:0016787; F:GO:0016817; F:GO:0016818; F:GO:0017111; F:GO:0030234; F:GO:0030695; F:GO:0060589; F:GO:0098772; C:GO:0005622; C:GO:0005634; C:GO:0005635; C:GO:0005643; C:GO:0005737; C:GO:0005773; C:GO:0005886; C:GO:0012505; C:GO:0016020; C:GO:0031967; C:GO:0031975; C:GO:00…	P:nucleocytoplasmic transport; P:intracellular transport; F:catalytic activity; F:GTPase activity; F:GTPase activator activity; F:binding; F:protein binding; F:enzyme activator activity; F:pyrophosphatase activity; F:hydrolase activity; F:hydrolase activity, acting on acid anhydrides; F:hydrolase activity, acting on acid anhydrides, in phosphorus-containing anhydrides; F:ribonucleoside triphospha…
TRUE	[INTERPRO, BLASTED, MAPPED, GO-SLIM]	ZX.02G0015820	XP_034923409.1ran-binding protein 1 homolog a-like	217	20	2.74e-118	89.89	3	P:GO:0006913; F:GO:0098772; C:GO:0005635	P:nucleocytoplasmic transport; F:molecular function regulator activity; C:nuclear envelope			IPR000156 (PFAM); IPR011993 (G3DSA:2.30.29.GENE3D); mobidb-lite (MOBIDB_LITE); mobidb-lite (MOBIDB_LITE); mobidb-lite (MOBIDB_LITE); mobidb-lite (MOBIDB_LITE); mobidb-lite (MOBIDB_LITE); IPR045255 (PANTHER); IPR000156 (PROSITE_PROFILES); IPR045256 (CDD); SSF50729 (SUPERFAMILY)	P:GO:0006913; P:GO:0046907; F:GO:0003824; F:GO:0003924; F:GO:0005096; F:GO:0005488; F:GO:0005515; F:GO:0008047; F:GO:0016462; F:GO:0016787; F:GO:0016817; F:GO:0016818; F:GO:0017111; F:GO:0030234; F:GO:0030695; F:GO:0060589; F:GO:0098772; C:GO:0005622; C:GO:0005634; C:GO:0005635; C:GO:0005643; C:GO:0005737; C:GO:0005773; C:GO:0005886; C:GO:0012505; C:GO:0016020; C:GO:0031967; C:GO:0031975; C:GO:00…	P:nucleocytoplasmic transport; P:intracellular transport; F:catalytic activity; F:GTPase activity; F:GTPase activator activity; F:binding; F:protein binding; F:enzyme activator activity; F:pyrophosphatase activity; F:hydrolase activity; F:hydrolase activity, acting on acid anhydrides; F:hydrolase activity, acting on acid anhydrides, in phosphorus-containing anhydrides; F:ribonucleoside triphospha…
TRUE	[INTERPRO, BLASTED, MAPPED, GO-SLIM]	ZX.01G0042120	XP_043817474.1nuclear pore complex protein NUP50A	449	20	8.06e-171	72.08	2	F:GO:0098772; C:GO:0005635	F:molecular function regulator activity; C:nuclear envelope			IPR000156 (PFAM); IPR015007 (PFAM); IPR011993 (G3DSA:2.30.29.GENE3D); mobidb-lite (MOBIDB_LITE); mobidb-lite (MOBIDB_LITE); mobidb-lite (MOBIDB_LITE); mobidb-lite (MOBIDB_LITE); mobidb-lite (MOBIDB_LITE); mobidb-lite (MOBIDB_LITE); mobidb-lite (MOBIDB_LITE); IPR045255 (PANTHER); IPR000156 (PROSITE_PROFILES); IPR045207 (CDD); SSF50729 (SUPERFAMILY)	P:GO:0046907; F:GO:0003824; F:GO:0003924; F:GO:0005096; F:GO:0005488; F:GO:0005515; F:GO:0008047; F:GO:0016462; F:GO:0016787; F:GO:0016817; F:GO:0016818; F:GO:0017111; F:GO:0030234; F:GO:0030695; F:GO:0060589; F:GO:0098772; C:GO:0005622; C:GO:0005634; C:GO:0005635; C:GO:0005643; C:GO:0005737; C:GO:0005773; C:GO:0005886; C:GO:0012505; C:GO:0016020; C:GO:0031967; C:GO:0031975; C:GO:0032991; C:GO:00…	P:intracellular transport; F:catalytic activity; F:GTPase activity; F:GTPase activator activity; F:binding; F:protein binding; F:enzyme activator activity; F:pyrophosphatase activity; F:hydrolase activity; F:hydrolase activity, acting on acid anhydrides; F:hydrolase activity, acting on acid anhydrides, in phosphorus-containing anhydrides; F:ribonucleoside triphosphate phosphatase activity; F:enzy…
TRUE	[INTERPRO, BLASTED, MAPPED, GO-SLIM]	ZX.08G0025930	XP_021633506.1prohibitin-1, mitochondrial	336	20	1.57e-165	81.98	2	P:GO:0007005; C:GO:0005739	P:mitochondrion organization; C:mitochondrion			IPR000163 (PRINTS); IPR001107 (PFAM); IPR000163 (PANTHER); IPR000163 (CDD); IPR036013 (SUPERFAMILY)	P:GO:0006996; P:GO:0007005; P:GO:0009987; P:GO:0016043; P:GO:0071840; C:GO:0005622; C:GO:0005737; C:GO:0005739; C:GO:0016020; C:GO:0043226; C:GO:0043227; C:GO:0043229; C:GO:0043231; C:GO:0110165	P:organelle organization; P:mitochondrion organization; P:cellular process; P:cellular component organization; P:cellular component organization or biogenesis; C:intracellular anatomical structure; C:cytoplasm; C:mitochondrion; C:membrane; C:organelle; C:membrane-bounded organelle; C:intracellular organelle; C:intracellular membrane-bounded organelle; C:cellular anatomical entity
TRUE	[INTERPRO, BLASTED, MAPPED, GO-SLIM]	ZX.01G0011670	TXG55088.1hypothetical protein EZV62_020344	290	20	1.76e-180	95.34	2	P:GO:0007005; C:GO:0005739	P:mitochondrion organization; C:mitochondrion			IPR000163 (PRINTS); IPR001107 (PFAM); IPR036013 (G3DSA:3.30.479.GENE3D); IPR000163 (PANTHER); IPR000163 (CDD); IPR036013 (SUPERFAMILY)	P:GO:0006996; P:GO:0007005; P:GO:0009987; P:GO:0016043; P:GO:0071840; C:GO:0005622; C:GO:0005737; C:GO:0005739; C:GO:0016020; C:GO:0043226; C:GO:0043227; C:GO:0043229; C:GO:0043231; C:GO:0110165	P:organelle organization; P:mitochondrion organization; P:cellular process; P:cellular component organization; P:cellular component organization or biogenesis; C:intracellular anatomical structure; C:cytoplasm; C:mitochondrion; C:membrane; C:organelle; C:membrane-bounded organelle; C:intracellular organelle; C:intracellular membrane-bounded organelle; C:cellular anatomical entity
TRUE	[INTERPRO, BLASTED, MAPPED, GO-SLIM]	ZX.01G0009360	KAB5520987.1hypothetical protein DKX38_025306	278	20	5.11e-165	95.66	2	P:GO:0007005; C:GO:0005739	P:mitochondrion organization; C:mitochondrion			IPR000163 (PRINTS); IPR001107 (PFAM); IPR036013 (G3DSA:3.30.479.GENE3D); IPR000163 (PANTHER); IPR000163 (CDD); IPR036013 (SUPERFAMILY)	P:GO:0006996; P:GO:0007005; P:GO:0009987; P:GO:0016043; P:GO:0071840; C:GO:0005622; C:GO:0005737; C:GO:0005739; C:GO:0016020; C:GO:0043226; C:GO:0043227; C:GO:0043229; C:GO:0043231; C:GO:0110165	P:organelle organization; P:mitochondrion organization; P:cellular process; P:cellular component organization; P:cellular component organization or biogenesis; C:intracellular anatomical structure; C:cytoplasm; C:mitochondrion; C:membrane; C:organelle; C:membrane-bounded organelle; C:intracellular organelle; C:intracellular membrane-bounded organelle; C:cellular anatomical entity
TRUE	[INTERPRO, BLASTED, MAPPED, GO-SLIM]	ZX.03G0025910	KAF9678898.1hypothetical protein SADUNF_Sadunf07G0084000	726	20	0	78.24	5	P:GO:0006355; F:GO:0003677; F:GO:0005198; F:GO:0140110; C:GO:0005694	P:regulation of DNA-templated transcription; F:DNA binding; F:structural molecule activity; F:transcription regulator activity; C:chromosome			IPR000164 (PRINTS); IPR007125 (PFAM); IPR009072 (G3DSA:1.10.20.GENE3D); IPR022709 (PFAM); mobidb-lite (MOBIDB_LITE); PTHR21243 (PANTHER); IPR009072 (SUPERFAMILY)	P:GO:0006351; F:GO:0003677; F:GO:0003712; F:GO:0003714; F:GO:0030527; F:GO:0046982; F:GO:0140110; C:GO:0000786; C:GO:0005622; C:GO:0005634; C:GO:0016020; C:GO:0043226; C:GO:0043227; C:GO:0043229; C:GO:0043231; C:GO:0110165	P:DNA-templated transcription; F:DNA binding; F:transcription coregulator activity; F:transcription corepressor activity; F:structural constituent of chromatin; F:protein heterodimerization activity; F:transcription regulator activity; C:nucleosome; C:intracellular anatomical structure; C:nucleus; C:membrane; C:organelle; C:membrane-bounded organelle; C:intracellular organelle; C:intracellular me…
TRUE	[INTERPRO, BLASTED, MAPPED, GO-SLIM]	ZX.08G0008460	XP_020698323.2LOW QUALITY PROTEIN: histone H3.2	163	20	1.58e-74	98.36	4	F:GO:0003677; F:GO:0005198; C:GO:0005634; C:GO:0005694	F:DNA binding; F:structural molecule activity; C:nucleus; C:chromosome			IPR000164 (PRINTS); IPR007125 (PFAM); IPR009072 (G3DSA:1.10.20.GENE3D); mobidb-lite (MOBIDB_LITE); IPR000164 (PANTHER); IPR009072 (SUPERFAMILY)	F:GO:0003677; F:GO:0030527; F:GO:0046982; C:GO:0000786	F:DNA binding; F:structural constituent of chromatin; F:protein heterodimerization activity; C:nucleosome
TRUE	[INTERPRO, BLASTED, MAPPED, ANNOTATED]	ZX.01G0029880	XP_015884105.1dehydrin ERD14	133	20	3.54e-20	74.31	5	P:GO:0009409; P:GO:0009414; P:GO:0009737; F:GO:0046872; C:GO:0016020	P:response to cold; P:response to water deprivation; P:response to abscisic acid; F:metal ion binding; C:membrane			IPR000167 (PFAM); mobidb-lite (MOBIDB_LITE); mobidb-lite (MOBIDB_LITE); mobidb-lite (MOBIDB_LITE); IPR000167 (PANTHER)	P:GO:0009415; C:GO:0016020; C:GO:0110165	P:response to water; C:membrane; C:cellular anatomical entity
TRUE	[INTERPRO, BLASTED, MAPPED, ANNOTATED]	ZX.08G0012130	XP_021675602.1phosphoprotein ECPP44-like	233	20	8.29e-29	72.39	5	P:GO:0009409; P:GO:0009414; P:GO:0009737; F:GO:0046872; C:GO:0016020	P:response to cold; P:response to water deprivation; P:response to abscisic acid; F:metal ion binding; C:membrane			IPR000167 (PFAM); mobidb-lite (MOBIDB_LITE); mobidb-lite (MOBIDB_LITE); mobidb-lite (MOBIDB_LITE); mobidb-lite (MOBIDB_LITE); IPR000167 (PANTHER)	P:GO:0009415; C:GO:0016020; C:GO:0110165	P:response to water; C:membrane; C:cellular anatomical entity
TRUE	[INTERPRO, BLASTED, MAPPED, ANNOTATED]	ZX.05G0011540	PON99571.1Dehydrin	164	20	2.37e-07	87	4	P:GO:0009414; P:GO:0009631; P:GO:0009737; F:GO:0046872	P:response to water deprivation; P:cold acclimation; P:response to abscisic acid; F:metal ion binding			IPR000167 (PFAM); mobidb-lite (MOBIDB_LITE); mobidb-lite (MOBIDB_LITE); mobidb-lite (MOBIDB_LITE); mobidb-lite (MOBIDB_LITE); mobidb-lite (MOBIDB_LITE); mobidb-lite (MOBIDB_LITE); IPR000167 (PANTHER)	P:GO:0009415	P:response to water
TRUE	[INTERPRO, BLASTED, MAPPED, GO-SLIM]	ZX.01G0115770	XP_002314488.4long-chain-alcohol oxidase FAO1	746	20	0	80.47	2	F:GO:0016491; F:GO:0016829	F:oxidoreductase activity; F:lyase activity	EC:4.1.2.10; EC:1.1.3.20	(R)-mandelonitrile lyase; Long-chain-alcohol oxidase	IPR000172 (PFAM); IPR007867 (PFAM); IPR036188 (G3DSA:3.50.50.GENE3D); IPR036188 (G3DSA:3.50.50.GENE3D); PTHR46056 (PANTHER); IPR036188 (SUPERFAMILY)	F:GO:0016614; F:GO:0050660	F:oxidoreductase activity, acting on CH-OH group of donors; F:flavin adenine dinucleotide binding
TRUE	[INTERPRO, BLASTED, MAPPED, GO-SLIM]	ZX.01G0111690	XP_021685272.1sorting and assembly machinery component 50 homolog B-like isoform X4	523	20	7.99e-271	85.33	5	P:GO:0006886; P:GO:0007005; P:GO:0061024; C:GO:0005739; C:GO:0009536	P:intracellular protein transport; P:mitochondrion organization; P:membrane organization; C:mitochondrion; C:plastid			IPR000184 (PFAM); G3DSA:3.10.20.310 (GENE3D); G3DSA:2.40.160.50 (GENE3D); mobidb-lite (MOBIDB_LITE); mobidb-lite (MOBIDB_LITE); mobidb-lite (MOBIDB_LITE); IPR039910 (PANTHER)	P:GO:0006605; P:GO:0006626; P:GO:0006810; P:GO:0006839; P:GO:0006886; P:GO:0006996; P:GO:0007005; P:GO:0007006; P:GO:0008104; P:GO:0008104; P:GO:0009987; P:GO:0015031; P:GO:0016043; P:GO:0017038; P:GO:0022607; P:GO:0033036; P:GO:0033365; P:GO:0043933; P:GO:0044085; P:GO:0045184; P:GO:0046907; P:GO:0051179; P:GO:0051205; P:GO:0051234; P:GO:0051641; P:GO:0051649; P:GO:0051668; P:GO:0061024; P:GO:00…	P:protein targeting; P:protein targeting to mitochondrion; P:transport; P:mitochondrial transport; P:intracellular protein transport; P:organelle organization; P:mitochondrion organization; P:mitochondrial membrane organization; P:protein localization; P:protein localization; P:cellular process; P:protein transport; P:cellular component organization; P:protein import; P:cellular component assembl…
TRUE	[INTERPRO, BLASTED, MAPPED, GO-SLIM]	ZX.05G0020220	KAF9688043.1hypothetical protein SADUNF_Sadunf02G0155900	5125	20	0	78.29	4	P:GO:0055085; F:GO:0005215; F:GO:0140657; C:GO:0005739	P:transmembrane transport; F:transporter activity; F:ATP-dependent activity; C:mitochondrion	EC:7.4.2.5; EC:7.4.2.6	Bacterial ABC-type protein transporter; ABC-type oligopeptide transporter	IPR000185 (PRINTS); IPR003439 (PFAM); G3DSA:3.90.1440.10 (GENE3D); G3DSA:2.30.30.380 (GENE3D); IPR027417 (G3DSA:3.40.50.GENE3D); IPR006900 (PFAM); IPR036621 (G3DSA:3.40.50.GENE3D); IPR000185 (TIGRFAM); IPR003439 (PFAM); IPR006895 (PFAM); IPR016061 (PFAM); IPR036640 (G3DSA:1.20.1560.GENE3D); IPR027417 (G3DSA:3.40.50.GENE3D); IPR012990 (PFAM); IPR027417 (G3DSA:3.40.50.GENE3D); IPR003439 (PFAM); IPR…	P:GO:0006418; P:GO:0006433; P:GO:0006605; P:GO:0006886; P:GO:0006888; P:GO:0017038; P:GO:0055085; F:GO:0000166; F:GO:0003824; F:GO:0004812; F:GO:0004827; F:GO:0005215; F:GO:0005524; F:GO:0008270; F:GO:0016462; F:GO:0016787; F:GO:0016817; F:GO:0016818; F:GO:0016887; F:GO:0017111; F:GO:0022804; F:GO:0022857; F:GO:0140359; F:GO:0140657; C:GO:0005737; C:GO:0005886; C:GO:0005886; C:GO:0016020; C:GO:00…	P:tRNA aminoacylation for protein translation; P:prolyl-tRNA aminoacylation; P:protein targeting; P:intracellular protein transport; P:endoplasmic reticulum to Golgi vesicle-mediated transport; P:protein import; P:transmembrane transport; F:nucleotide binding; F:catalytic activity; F:aminoacyl-tRNA ligase activity; F:proline-tRNA ligase activity; F:transporter activity; F:ATP binding; F:zinc ion …
[truncated: 2,941 more rows]
