# Supplementary material for: Tissue-specific proteome profile analysis reveals regulatory and stress responsive networks in passion fruit during storage
Source: Sci Rep. 2024 Feb 12;14:3564. doi: 10.1038/s41598-024-52557-8 (PMC10861471; doi:10.1038/s41598-024-52557-8)
Supplement: Supplementary file 2 — Supplementary Table 2. [file 41598_2024_52557_MOESM2_ESM.xlsx]

## Sheet: Sheet1
Supplementary Table 2. STRING protein-protein interactions and annotations dataset.
#node1	node2	node1_string_id	node2_string_id	neighborhood_on_chromosome	gene_fusion	phylogenetic_cooccurrence	homology	coexpression	experimentally_determined_interaction	database_annotated	automated_textmining	combined_score
ABCC3	RCA	3702.AT3G13080.1	3702.AT2G39730.1	0	0	0	0	0.045	0	0.447	0	0.449
AKHSDH2	BGLU40	3702.AT4G19710.2	3702.AT1G26560.1	0	0	0	0	0	0	0	0.598	0.598
AKHSDH2	PUR4	3702.AT4G19710.2	3702.AT1G74260.1	0.19	0	0	0	0.187	0	0	0.272	0.478
AKHSDH2	APX2	3702.AT4G19710.2	3702.AT3G09640.1	0.189	0	0	0	0.127	0.05	0	0.284	0.453
ALDH11A3	PSBP-1	3702.AT2G24270.4	3702.AT1G06680.1	0	0	0	0	0.448	0	0	0.258	0.572
ALDH11A3	LHCB6	3702.AT2G24270.4	3702.AT1G15820.1	0	0	0	0	0.403	0	0	0	0.403
ALDH11A3	AOR	3702.AT2G24270.4	3702.AT1G23740.1	0	0	0	0	0.538	0.101	0.308	0.125	0.714
ALDH11A3	PRK	3702.AT2G24270.4	3702.AT1G32060.1	0	0	0	0	0.613	0	0	0.478	0.789
ALDH11A3	GAPB	3702.AT2G24270.4	3702.AT1G42970.1	0.073	0	0	0	0.588	0.079	0	0.679	0.872
ALDH11A3	NPQ4	3702.AT2G24270.4	3702.AT1G44575.1	0	0	0	0	0.464	0	0	0	0.463
ALDH11A3	TLP18.3	3702.AT2G24270.4	3702.AT1G54780.1	0	0	0	0	0.454	0	0	0	0.454
ALDH11A3	PETE1	3702.AT2G24270.4	3702.AT1G76100.1	0	0	0	0	0.443	0	0	0.603	0.769
ALDH11A3	HDR	3702.AT2G24270.4	3702.AT4G34350.1	0	0	0	0	0.159	0	0	0.32	0.404
ALDH11A3	ZDS	3702.AT2G24270.4	3702.AT3G04870.2	0	0	0	0	0.17	0	0.35	0.106	0.475
ALDH11A3	PRXQ	3702.AT2G24270.4	3702.AT3G26060.2	0.19	0	0	0	0.268	0	0	0.188	0.476
ALDH11A3	PSBO2	3702.AT2G24270.4	3702.AT3G50820.1	0	0	0	0	0.44	0	0	0.141	0.498
ALDH11A3	LHCB5	3702.AT2G24270.4	3702.AT4G10340.1	0	0	0	0	0.43	0	0	0.155	0.498
ALDH11A3	PTAC16	3702.AT2G24270.4	3702.AT3G46780.1	0.062	0	0	0	0.456	0	0	0.096	0.499
ALDH11A3	PSBO1	3702.AT2G24270.4	3702.AT5G66570.1	0	0	0	0	0.437	0	0	0.243	0.555
ALDH11A3	RCA	3702.AT2G24270.4	3702.AT2G39730.1	0	0	0	0	0.468	0.056	0	0.2	0.563
ALDH11A3	MDH	3702.AT2G24270.4	3702.AT3G47520.1	0.059	0	0	0	0.045	0.061	0.298	0.616	0.731
ALDH11A3	GAPA	3702.AT2G24270.4	3702.AT3G26650.1	0.073	0	0	0	0.501	0.079	0	0.66	0.835
ALDH11A3	PPC3	3702.AT2G24270.4	3702.AT3G14940.1	0	0	0	0	0	0	0.8	0.241	0.841
ALDH11A3	AT5G01320	3702.AT2G24270.4	3702.AT5G01320.1	0	0	0	0	0.045	0.048	0.864	0.213	0.889
ALDH11A3	FBA2	3702.AT2G24270.4	3702.AT4G38970.1	0	0	0	0	0.573	0	0.9	0.165	0.961
AOR	PSBP-1	3702.AT1G23740.1	3702.AT1G06680.1	0	0	0	0	0.599	0	0	0.229	0.678
AOR	ATPC2	3702.AT1G23740.1	3702.AT1G15700.1	0	0	0	0	0.905	0	0	0.055	0.906
AOR	LHCB6	3702.AT1G23740.1	3702.AT1G15820.1	0	0	0	0	0.495	0	0	0	0.495
AOR	AT3G10060	3702.AT1G23740.1	3702.AT3G10060.1	0	0	0	0	0.441	0	0	0	0.441
AOR	SPS1	3702.AT1G23740.1	3702.AT1G78510.1	0	0	0	0	0.443	0	0	0	0.443
AOR	LHCB5	3702.AT1G23740.1	3702.AT4G10340.1	0	0	0	0	0.452	0	0	0	0.452
AOR	CA2	3702.AT1G23740.1	3702.AT5G14740.1	0	0	0	0	0.34	0	0	0.24	0.476
AOR	CA1	3702.AT1G23740.1	3702.AT3G01500.2	0	0	0	0	0.368	0	0	0.24	0.499
AOR	ZDS	3702.AT1G23740.1	3702.AT3G04870.2	0	0	0	0	0.298	0	0.315	0	0.499
AOR	PETE1	3702.AT1G23740.1	3702.AT1G76100.1	0	0	0	0	0.51	0	0	0	0.51
AOR	PSBO1	3702.AT1G23740.1	3702.AT5G66570.1	0	0	0	0	0.508	0	0	0.097	0.537
AOR	TL29	3702.AT1G23740.1	3702.AT4G09010.1	0	0	0	0	0.538	0	0	0	0.538
AOR	AT1G71695	3702.AT1G23740.1	3702.AT1G71695.1	0	0	0	0	0	0	0	0.591	0.591
AOR	FBA2	3702.AT1G23740.1	3702.AT4G38970.1	0	0	0	0	0.646	0	0	0.106	0.67
AOR	PTAC16	3702.AT1G23740.1	3702.AT3G46780.1	0.08	0	0	0	0.662	0.051	0	0.076	0.691
AOR	RCA	3702.AT1G23740.1	3702.AT2G39730.1	0	0	0	0	0.71	0	0	0	0.71
AOR	CYP38	3702.AT1G23740.1	3702.AT3G01480.1	0	0	0	0	0.689	0.115	0	0.061	0.719
AOR	PSBO2	3702.AT1G23740.1	3702.AT3G50820.1	0	0	0	0	0.722	0	0	0.101	0.739
AOR	PGRL1A	3702.AT1G23740.1	3702.AT4G22890.1	0	0	0	0	0.745	0	0	0	0.745
AOR	NPQ4	3702.AT1G23740.1	3702.AT1G44575.1	0	0	0	0	0.731	0	0	0.199	0.775
AOR	FD2	3702.AT1G23740.1	3702.AT1G60950.1	0	0	0	0	0.851	0	0	0.073	0.855
AOR	CHL	3702.AT1G23740.1	3702.AT3G47860.1	0	0	0	0	0.905	0	0	0	0.905
AOR	PRXQ	3702.AT1G23740.1	3702.AT3G26060.2	0.102	0	0	0	0.941	0	0	0	0.944
AOR	GAPA	3702.AT1G23740.1	3702.AT3G26650.1	0	0	0	0	0.95	0	0	0.106	0.954
AOR	PRK	3702.AT1G23740.1	3702.AT1G32060.1	0	0	0	0	0.957	0	0	0	0.957
AOR	TLP18.3	3702.AT1G23740.1	3702.AT1G54780.1	0	0	0	0	0.968	0	0	0	0.968
AOR	ATPD	3702.AT1G23740.1	3702.AT4G09650.1	0	0	0	0	0.957	0	0	0.33	0.97
AOR	GAPB	3702.AT1G23740.1	3702.AT1G42970.1	0	0	0	0	0.972	0	0	0.106	0.974
AOR	ZKT	3702.AT1G23740.1	3702.AT1G55480.1	0	0	0	0	0.982	0	0	0	0.982
APX2	Hsp70b	3702.AT3G09640.1	3702.AT1G16030.1	0	0	0	0	0.153	0.042	0	0.342	0.419
APX2	PETE1	3702.AT3G09640.1	3702.AT1G76100.1	0	0	0	0	0	0	0	0.428	0.428
APX2	HSP17.6II	3702.AT3G09640.1	3702.AT5G12020.1	0	0	0	0	0.161	0.054	0	0.428	0.506
APX2	ATHSP22.0	3702.AT3G09640.1	3702.AT4G10250.1	0	0	0	0	0.28	0.054	0	0.52	0.644
APX2	HSP21	3702.AT3G09640.1	3702.AT4G27670.1	0	0	0	0	0.272	0.054	0	0.54	0.655
APX2	PRXQ	3702.AT3G09640.1	3702.AT3G26060.2	0.186	0	0	0	0.061	0	0	0.589	0.658
APX2	MDHAR	3702.AT3G09640.1	3702.AT3G09940.1	0.059	0	0	0	0.041	0	0.752	0.632	0.907
APX2	GLDH	3702.AT3G09640.1	3702.AT3G47930.1	0	0	0	0	0	0	0.93	0.122	0.936
ARC5	Hsp70b	3702.AT3G19720.1	3702.AT1G16030.1	0.054	0	0	0	0	0.168	0.388	0.106	0.511
ARC5	PTAC16	3702.AT3G19720.1	3702.AT3G46780.1	0	0	0	0	0.17	0.054	0	0.531	0.6
AT1G07400	HSP17.6II	3702.AT1G07400.1	3702.AT5G12020.1	0	0	0.448	0.819	0.456	0	0	0.637	0.554
AT1G07400	Hsp70b	3702.AT1G07400.1	3702.AT1G16030.1	0.058	0	0	0	0.254	0.047	0	0.506	0.625
AT1G31220	TH1	3702.AT1G31220.1	3702.AT1G22940.1	0	0	0	0	0	0	0	0.479	0.479
AT1G31220	PUR4	3702.AT1G31220.1	3702.AT1G74260.1	0.19	0	0	0	0.905	0.411	0.973	0.69	0.999
AT1G52560	Hsp70b	3702.AT1G52560.1	3702.AT1G16030.1	0.058	0	0	0	0.74	0.047	0	0.674	0.913
AT1G52560	AT1G53540	3702.AT1G52560.1	3702.AT1G53540.1	0	0	0.446	0.753	0.538	0	0	0.637	0.649
AT1G52560	HSP21	3702.AT1G52560.1	3702.AT4G27670.1	0	0	0.444	0.751	0.544	0	0	0.642	0.655
AT1G52560	ATHSP22.0	3702.AT1G52560.1	3702.AT4G10250.1	0	0	0.446	0.674	0.484	0	0	0.798	0.669
AT1G52560	HSP17.6II	3702.AT1G52560.1	3702.AT5G12020.1	0	0	0.444	0	0.351	0	0	0.617	0.849
AT1G53540	Hsp70b	3702.AT1G53540.1	3702.AT1G16030.1	0.058	0	0	0	0.836	0.047	0	0.153	0.858
AT1G53540	ATHSP22.0	3702.AT1G53540.1	3702.AT4G10250.1	0	0	0.448	0.903	0.573	0	0	0.642	0.615
AT1G53540	HSP21	3702.AT1G53540.1	3702.AT4G27670.1	0	0	0.444	0.763	0.709	0	0	0.708	0.781
AT1G53540	HSP17.6II	3702.AT1G53540.1	3702.AT5G12020.1	0	0	0.448	0.849	0.863	0	0	0.87	0.888
AT1G71695	TL29	3702.AT1G71695.1	3702.AT4G09010.1	0	0	0	0	0.078	0	0	0.416	0.438
AT1G71695	TRX1	3702.AT1G71695.1	3702.AT3G51030.1	0	0	0	0	0	0	0	0.481	0.481
AT1G71695	PR4	3702.AT1G71695.1	3702.AT3G04720.1	0	0	0	0	0	0	0	0.487	0.487
AT1G71695	PLA2A	3702.AT1G71695.1	3702.AT2G26560.1	0	0	0	0	0	0	0	0.65	0.65
AT3G10060	PSBP-1	3702.AT3G10060.1	3702.AT1G06680.1	0	0	0	0	0.441	0	0	0.341	0.615
AT3G10060	LHCB6	3702.AT3G10060.1	3702.AT1G15820.1	0	0	0	0	0.404	0	0	0	0.404
AT3G10060	Hsp70b	3702.AT3G10060.1	3702.AT1G16030.1	0	0	0	0	0.114	0.147	0.251	0.073	0.405
AT3G10060	GAPB	3702.AT3G10060.1	3702.AT1G42970.1	0	0	0	0	0.495	0	0	0.055	0.502
AT3G10060	NPQ4	3702.AT3G10060.1	3702.AT1G44575.1	0	0	0	0	0.487	0	0	0	0.487
AT3G10060	TLP18.3	3702.AT3G10060.1	3702.AT1G54780.1	0	0	0	0	0.467	0	0	0.2	0.555
AT3G10060	ZKT	3702.AT3G10060.1	3702.AT1G55480.1	0	0	0	0	0.685	0	0	0	0.685
AT3G10060	PETE1	3702.AT3G10060.1	3702.AT1G76100.1	0	0	0	0	0.432	0	0	0.122	0.48
AT3G10060	RCA	3702.AT3G10060.1	3702.AT2G39730.1	0.065	0	0	0	0.399	0.056	0	0	0.423
AT3G10060	CYP38	3702.AT3G10060.1	3702.AT3G01480.1	0	0	0	0	0.634	0.174	0.17	0.329	0.809
AT3G10060	CA1	3702.AT3G10060.1	3702.AT3G01500.2	0	0	0	0	0.441	0	0	0	0.441
AT3G10060	FBA2	3702.AT3G10060.1	3702.AT4G38970.1	0	0	0	0	0.399	0.051	0	0	0.405
AT3G10060	PSBO1	3702.AT3G10060.1	3702.AT5G66570.1	0	0	0	0	0.359	0	0	0.117	0.409
AT3G10060	CP12-2	3702.AT3G10060.1	3702.AT3G62410.1	0	0	0	0	0.41	0	0	0	0.41
AT3G10060	PTAC16	3702.AT3G10060.1	3702.AT3G46780.1	0	0	0	0	0.499	0	0	0	0.499
AT3G10060	LHCB5	3702.AT3G10060.1	3702.AT4G10340.1	0	0	0	0	0.357	0	0	0.3	0.53
AT3G10060	TL29	3702.AT3G10060.1	3702.AT4G09010.1	0	0	0	0	0.465	0	0	0.257	0.585
AT3G10060	TRX-M4	3702.AT3G10060.1	3702.AT3G15360.1	0	0	0	0	0.552	0.115	0	0	0.586
AT3G10060	ATPD	3702.AT3G10060.1	3702.AT4G09650.1	0.053	0	0	0	0.567	0	0	0.078	0.589
AT3G10060	PSBO2	3702.AT3G10060.1	3702.AT3G50820.1	0	0	0	0	0.557	0	0	0.127	0.596
AT3G10060	PGRL1A	3702.AT3G10060.1	3702.AT4G22890.1	0	0	0	0	0.565	0	0	0.19	0.632
AT3G10060	PPD6	3702.AT3G10060.1	3702.AT3G56650.1	0	0	0	0	0.669	0	0	0	0.669
AT3G10060	PRXQ	3702.AT3G10060.1	3702.AT3G26060.2	0	0	0	0	0.658	0	0	0.22	0.722
AT4G35160	CYP71B2	3702.AT4G35160.1	3702.AT1G13080.1	0	0	0	0	0	0	0	0.694	0.694
AT5G01320	MDH	3702.AT5G01320.1	3702.AT3G47520.1	0	0	0	0	0.079	0	0.301	0.545	0.681
AT5G01320	FBA2	3702.AT5G01320.1	3702.AT4G38970.1	0	0	0	0	0	0	0.6	0	0.6
AT5G01320	NADP-ME3	3702.AT5G01320.1	3702.AT5G25880.1	0	0	0	0	0.103	0	0.331	0.587	0.73
AT5G06730	NADP-ME3	3702.AT5G06730.1	3702.AT5G25880.1	0	0	0	0	0	0	0	0.549	0.549
AT5G32470	TH1	3702.AT5G32470.1	3702.AT1G22940.1	0.19	0.222	0	0	0.045	0	0.966	0.972	0.999
AT5G32470	PUR4	3702.AT5G32470.1	3702.AT1G74260.1	0	0	0	0	0	0	0	0.402	0.402
AT5G32470	OSM34	3702.AT5G32470.1	3702.AT4G11650.1	0	0	0	0	0	0	0	0.428	0.428
AT5G32470	THI1	3702.AT5G32470.1	3702.AT5G54770.1	0	0	0	0	0.045	0	0	0.957	0.958
AT5G47550	LP1	3702.AT5G47550.1	3702.AT2G38540.1	0	0	0	0	0	0	0	0.55	0.55
AT5G47550	TRX1	3702.AT5G47550.1	3702.AT3G51030.1	0	0	0	0	0	0	0	0.415	0.414
AT5G47550	LTP5	3702.AT5G47550.1	3702.AT3G51600.1	0	0	0	0	0	0	0	0.59	0.59
AT5G47550	CEP1	3702.AT5G47550.1	3702.AT5G50260.1	0	0	0	0	0	0	0	0.402	0.402
ATHSP22.0	Hsp70b	3702.AT4G10250.1	3702.AT1G16030.1	0.058	0	0	0	0.696	0.047	0	0.356	0.801
ATHSP22.0	HSP17.6II	3702.AT4G10250.1	3702.AT5G12020.1	0	0	0.447	0.839	0.405	0	0	0.697	0.507
ATHSP22.0	HSP21	3702.AT4G10250.1	3702.AT4G27670.1	0	0	0.446	0.705	0.727	0	0	0.904	0.824
ATPA	PSBP-1	3702.ATCG00120.1	3702.AT1G06680.1	0	0	0	0	0	0	0	0.581	0.581
ATPA	ATPC2	3702.ATCG00120.1	3702.AT1G15700.1	0.19	0	0.427	0	0.903	0.846	0.834	0.598	0.999
ATPA	Hsp70b	3702.ATCG00120.1	3702.AT1G16030.1	0	0	0	0	0.041	0.184	0.162	0.293	0.474
ATPA	PRK	3702.ATCG00120.1	3702.AT1G32060.1	0	0	0	0	0	0	0.295	0.284	0.473
ATPA	GAPB	3702.ATCG00120.1	3702.AT1G42970.1	0.106	0	0	0	0.125	0.052	0	0.324	0.431
ATPA	RCA	3702.ATCG00120.1	3702.AT2G39730.1	0	0	0	0	0.115	0.054	0	0.383	0.438
ATPA	MDH	3702.ATCG00120.1	3702.AT3G47520.1	0.174	0	0	0	0.775	0.185	0	0.351	0.888
ATPA	PSBO2	3702.ATCG00120.1	3702.AT3G50820.1	0	0	0	0	0	0	0	0.606	0.606
ATPA	ATPD	3702.ATCG00120.1	3702.AT4G09650.1	0.19	0	0	0	0.905	0.867	0.843	0.721	0.999
ATPA	LHCB5	3702.ATCG00120.1	3702.AT4G10340.1	0	0	0	0	0	0	0	0.441	0.441
ATPA	THI1	3702.ATCG00120.1	3702.AT5G54770.1	0	0	0	0	0	0	0	0.592	0.592
ATPA	PSBO1	3702.ATCG00120.1	3702.AT5G66570.1	0	0	0	0	0	0	0	0.604	0.604
ATPA	PETA	3702.ATCG00120.1	3702.ATCG00540.1	0	0	0	0	0.63	0	0	0.48	0.799
ATPA	RBCL	3702.ATCG00120.1	3702.ATCG00490.1	0	0	0	0	0.512	0	0	0.941	0.97
ATPC2	PSBP-1	3702.AT1G15700.1	3702.AT1G06680.1	0	0	0	0	0	0	0	0.484	0.483
ATPC2	GDH1	3702.AT1G15700.1	3702.AT5G18170.1	0	0	0	0	0.091	0	0	0.411	0.441
ATPC2	PTAC16	3702.AT1G15700.1	3702.AT3G46780.1	0	0	0	0	0.469	0.129	0	0	0.517
ATPC2	FD2	3702.AT1G15700.1	3702.AT1G60950.1	0	0	0	0	0.671	0	0	0.121	0.698
ATPC2	PSBO1	3702.AT1G15700.1	3702.AT5G66570.1	0	0	0	0	0.774	0	0	0.101	0.788
ATPC2	PSBO2	3702.AT1G15700.1	3702.AT3G50820.1	0	0	0	0	0.774	0	0	0.108	0.789
ATPC2	TLP18.3	3702.AT1G15700.1	3702.AT1G54780.1	0	0	0	0	0.872	0	0	0	0.872
ATPC2	MDH	3702.AT1G15700.1	3702.AT3G47520.1	0.176	0	0	0	0.808	0.184	0	0.322	0.9
ATPC2	PRXQ	3702.AT1G15700.1	3702.AT3G26060.2	0	0	0	0	0.899	0	0	0.079	0.903
ATPC2	ZKT	3702.AT1G15700.1	3702.AT1G55480.1	0	0	0	0	0.905	0	0	0	0.905
ATPC2	GAPB	3702.AT1G15700.1	3702.AT1G42970.1	0.106	0	0	0	0.902	0	0	0	0.908
ATPC2	NPQ4	3702.AT1G15700.1	3702.AT1G44575.1	0	0	0	0	0	0	0.9	0.129	0.909
ATPC2	GAPA	3702.AT1G15700.1	3702.AT3G26650.1	0.106	0	0	0	0.903	0	0	0	0.909
ATPC2	LHCB5	3702.AT1G15700.1	3702.AT4G10340.1	0	0	0	0	0.055	0	0.9	0.129	0.91
ATPC2	PRK	3702.AT1G15700.1	3702.AT1G32060.1	0	0	0	0	0.903	0	0.295	0	0.928
ATPC2	ATPD	3702.AT1G15700.1	3702.AT4G09650.1	0.19	0	0	0	0.905	0.867	0.843	0.638	0.999
ATPD	PSBP-1	3702.AT4G09650.1	3702.AT1G06680.1	0	0	0	0	0.843	0	0	0.656	0.944
ATPD	LHCB6	3702.AT4G09650.1	3702.AT1G15820.1	0	0	0	0	0.872	0	0	0.333	0.911
ATPD	PRK	3702.AT4G09650.1	3702.AT1G32060.1	0	0	0	0	0.982	0	0.303	0.078	0.987
ATPD	GAPB	3702.AT4G09650.1	3702.AT1G42970.1	0.174	0	0	0	0.982	0	0	0.367	0.99
ATPD	NPQ4	3702.AT4G09650.1	3702.AT1G44575.1	0	0	0	0	0.833	0	0	0.517	0.915
ATPD	TLP18.3	3702.AT4G09650.1	3702.AT1G54780.1	0	0	0	0	0.984	0	0	0	0.984
ATPD	ZKT	3702.AT4G09650.1	3702.AT1G55480.1	0	0	0	0	0.952	0	0	0.154	0.957
ATPD	FD2	3702.AT4G09650.1	3702.AT1G60950.1	0	0	0	0	0.968	0	0	0.415	0.98
ATPD	PETE1	3702.AT4G09650.1	3702.AT1G76100.1	0	0	0	0	0.711	0	0	0.615	0.884
ATPD	RCA	3702.AT4G09650.1	3702.AT2G39730.1	0	0	0	0	0.717	0	0	0	0.717
ATPD	CYP38	3702.AT4G09650.1	3702.AT3G01480.1	0	0	0	0	0.983	0.05	0	0.076	0.984
ATPD	CA1	3702.AT4G09650.1	3702.AT3G01500.2	0	0	0	0	0.632	0	0	0	0.632
ATPD	TRX-M4	3702.AT4G09650.1	3702.AT3G15360.1	0	0	0	0	0.673	0.041	0	0.068	0.682
ATPD	PRXQ	3702.AT4G09650.1	3702.AT3G26060.2	0	0	0	0	0.982	0	0	0	0.982
ATPD	GAPA	3702.AT4G09650.1	3702.AT3G26650.1	0.174	0	0	0	0.95	0	0	0.126	0.96
ATPD	PTAC16	3702.AT4G09650.1	3702.AT3G46780.1	0	0	0	0	0.822	0	0	0	0.822
ATPD	MDH	3702.AT4G09650.1	3702.AT3G47520.1	0.179	0	0	0	0.237	0.277	0	0.262	0.621
ATPD	CHL	3702.AT4G09650.1	3702.AT3G47860.1	0	0	0	0	0.911	0	0	0.548	0.958
ATPD	PSBO2	3702.AT4G09650.1	3702.AT3G50820.1	0	0	0	0	0.961	0	0	0.62	0.984
ATPD	PPD6	3702.AT4G09650.1	3702.AT3G56650.1	0	0	0	0	0.863	0	0	0	0.863
ATPD	CP12-2	3702.AT4G09650.1	3702.AT3G62410.1	0	0	0	0	0.423	0	0	0	0.423
ATPD	TL29	3702.AT4G09650.1	3702.AT4G09010.1	0	0	0	0	0.622	0	0	0.193	0.682
ATPD	PETA	3702.AT4G09650.1	3702.ATCG00540.1	0	0	0	0	0	0	0	0.43	0.43
ATPD	RBCL	3702.AT4G09650.1	3702.ATCG00490.1	0	0	0	0	0.056	0	0	0.428	0.437
ATPD	CA2	3702.AT4G09650.1	3702.AT5G14740.1	0	0	0	0	0.443	0	0	0	0.443
ATPD	LHCB5	3702.AT4G09650.1	3702.AT4G10340.1	0	0	0	0	0.54	0	0	0.164	0.599
ATPD	FBA2	3702.AT4G09650.1	3702.AT4G38970.1	0	0	0	0	0.711	0	0	0.373	0.811
ATPD	PGRL1A	3702.AT4G09650.1	3702.AT4G22890.1	0	0	0	0	0.833	0	0	0.084	0.841
ATPD	PSBO1	3702.AT4G09650.1	3702.AT5G66570.1	0	0	0	0	0.92	0	0	0.633	0.969
BGAL1	HEXO3	3702.AT3G13750.1	3702.AT1G65590.1	0.056	0	0.218	0	0.11	0	0.102	0.148	0.406
BGAL1	HSP21	3702.AT3G13750.1	3702.AT4G27670.1	0	0	0	0	0	0	0	0.622	0.622
BGLU40	FBA2	3702.AT1G26560.1	3702.AT4G38970.1	0	0	0	0	0.117	0	0	0.372	0.421
CA1	PSBP-1	3702.AT3G01500.2	3702.AT1G06680.1	0	0	0	0	0.443	0	0	0.277	0.58
CA1	PRK	3702.AT3G01500.2	3702.AT1G32060.1	0	0	0	0	0.568	0	0	0.616	0.827
CA1	GAPB	3702.AT3G01500.2	3702.AT1G42970.1	0	0	0	0	0.687	0	0	0.229	0.748
CA1	NPQ4	3702.AT3G01500.2	3702.AT1G44575.1	0	0	0	0	0.456	0	0	0.154	0.52
CA1	TLP18.3	3702.AT3G01500.2	3702.AT1G54780.1	0.124	0	0	0	0.431	0	0	0	0.48
CA1	ZKT	3702.AT3G01500.2	3702.AT1G55480.1	0	0	0	0	0.486	0	0	0	0.485
CA1	FD2	3702.AT3G01500.2	3702.AT1G60950.1	0	0	0	0	0.425	0	0	0	0.424
CA1	PETE1	3702.AT3G01500.2	3702.AT1G76100.1	0	0	0	0	0.428	0	0	0	0.428
CA1	RCA	3702.AT3G01500.2	3702.AT2G39730.1	0	0	0	0	0.502	0	0	0.548	0.765
CA1	CYP38	3702.AT3G01500.2	3702.AT3G01480.1	0	0	0	0	0.621	0	0	0	0.621
CA1	PPD6	3702.AT3G01500.2	3702.AT3G56650.1	0	0	0	0	0.407	0	0	0	0.407
CA1	TRX-M4	3702.AT3G01500.2	3702.AT3G15360.1	0	0	0	0	0.41	0	0	0	0.41
CA1	LHCB5	3702.AT3G01500.2	3702.AT4G10340.1	0	0	0	0	0.415	0	0	0	0.414
CA1	PPC3	3702.AT3G01500.2	3702.AT3G14940.1	0.181	0	0	0	0	0	0.332	0.056	0.438
CA1	CP12-2	3702.AT3G01500.2	3702.AT3G62410.1	0	0	0	0	0.448	0	0	0	0.448
CA1	GAPA	3702.AT3G01500.2	3702.AT3G26650.1	0	0	0	0	0.44	0	0	0.076	0.461
CA1	PSBO1	3702.AT3G01500.2	3702.AT5G66570.1	0	0	0	0	0.422	0	0	0.153	0.489
CA1	TL29	3702.AT3G01500.2	3702.AT4G09010.1	0	0	0	0	0.447	0	0	0.119	0.491
CA1	PRXQ	3702.AT3G01500.2	3702.AT3G26060.2	0.059	0	0	0	0.499	0	0	0	0.508
CA1	PSBO2	3702.AT3G01500.2	3702.AT3G50820.1	0	0	0	0	0.483	0	0	0.155	0.544
CA1	PTAC16	3702.AT3G01500.2	3702.AT3G46780.1	0	0	0	0	0.546	0	0	0	0.546
CA1	PGRL1A	3702.AT3G01500.2	3702.AT4G22890.1	0	0	0	0	0.559	0	0	0	0.559
CA1	FBA2	3702.AT3G01500.2	3702.AT4G38970.1	0	0	0	0	0.5	0	0	0.158	0.561
CA1	RBCL	3702.AT3G01500.2	3702.ATCG00490.1	0	0	0	0	0.055	0.433	0	0.451	0.68
CA1	CA2	3702.AT3G01500.2	3702.AT5G14740.1	0	0	0.449	0.971	0.863	0	0	0.905	0.868
CA2	PSBP-1	3702.AT5G14740.1	3702.AT1G06680.1	0	0	0	0	0.436	0	0	0.177	0.515
CA2	PRK	3702.AT5G14740.1	3702.AT1G32060.1	0	0	0	0	0.659	0	0	0.635	0.87
CA2	GAPB	3702.AT5G14740.1	3702.AT1G42970.1	0	0	0	0	0.524	0	0	0.075	0.541
CA2	NPQ4	3702.AT5G14740.1	3702.AT1G44575.1	0	0	0	0	0.414	0	0	0	0.414
CA2	TLP18.3	3702.AT5G14740.1	3702.AT1G54780.1	0.124	0	0	0	0.413	0	0	0	0.464
CA2	ZKT	3702.AT5G14740.1	3702.AT1G55480.1	0	0	0	0	0.404	0	0	0	0.404
CA2	FD2	3702.AT5G14740.1	3702.AT1G60950.1	0	0	0	0	0.403	0	0	0	0.403
CA2	PETE1	3702.AT5G14740.1	3702.AT1G76100.1	0	0	0	0	0.421	0	0	0	0.421
CA2	RCA	3702.AT5G14740.1	3702.AT2G39730.1	0	0	0	0	0.45	0	0	0.129	0.5
CA2	CYP38	3702.AT5G14740.1	3702.AT3G01480.1	0	0	0	0	0.431	0	0	0	0.431
CA2	PPC3	3702.AT5G14740.1	3702.AT3G14940.1	0.181	0	0	0	0	0	0.332	0.214	0.532
CA2	GAPA	3702.AT5G14740.1	3702.AT3G26650.1	0	0	0	0	0.467	0	0	0.076	0.486
CA2	PTAC16	3702.AT5G14740.1	3702.AT3G46780.1	0	0	0	0	0.437	0	0	0	0.437
CA2	PSBO2	3702.AT5G14740.1	3702.AT3G50820.1	0	0	0	0	0.424	0	0	0	0.424
CA2	CP12-2	3702.AT5G14740.1	3702.AT3G62410.1	0	0	0	0	0.423	0	0	0	0.422
CA2	TL29	3702.AT5G14740.1	3702.AT4G09010.1	0	0	0	0	0.418	0	0	0	0.418
CA2	LHCB5	3702.AT5G14740.1	3702.AT4G10340.1	0	0	0	0	0.407	0	0	0	0.407
CA2	FBA2	3702.AT5G14740.1	3702.AT4G38970.1	0	0	0	0	0.449	0	0	0	0.449
CA2	PSBO1	3702.AT5G14740.1	3702.AT5G66570.1	0	0	0	0	0.417	0	0	0.125	0.468
CA2	RBCL	3702.AT5G14740.1	3702.ATCG00490.1	0	0	0	0	0.055	0.433	0	0.28	0.58
CEP1	TRX1	3702.AT5G50260.1	3702.AT3G51030.1	0	0	0	0	0	0.052	0.157	0.345	0.43
CEP1	GAMMA-VPE	3702.AT5G50260.1	3702.AT4G32940.1	0	0	0	0	0.052	0	0.257	0.349	0.501
CEP1	THI1	3702.AT5G50260.1	3702.AT5G54770.1	0	0	0	0	0	0	0	0.511	0.511
CER1	LP1	3702.AT1G02205.3	3702.AT2G38540.1	0	0	0	0	0.181	0	0	0.372	0.464
CER1	FATB	3702.AT1G02205.3	3702.AT1G08510.1	0	0	0	0	0	0	0	0.593	0.593
CHIA	HEXO3	3702.AT5G24090.1	3702.AT1G65590.1	0	0	0	0	0	0	0.65	0.19	0.704
CHIA	RCA	3702.AT5G24090.1	3702.AT2G39730.1	0	0	0	0	0	0	0	0.417	0.416
CHIA	PR4	3702.AT5G24090.1	3702.AT3G04720.1	0	0	0	0	0.051	0	0	0.549	0.553
CHIA	HCHIB	3702.AT5G24090.1	3702.AT3G12500.1	0	0	0	0	0.129	0	0	0.726	0.752
CHIA	OSM34	3702.AT5G24090.1	3702.AT4G11650.1	0	0.013	0	0	0.239	0	0	0.558	0.649
CHL	TLP18.3	3702.AT3G47860.1	3702.AT1G54780.1	0	0	0	0	0.912	0	0	0.219	0.928
CHL	ZKT	3702.AT3G47860.1	3702.AT1G55480.1	0	0	0	0	0.165	0	0	0.374	0.455
CHL	CYP38	3702.AT3G47860.1	3702.AT3G01480.1	0	0	0	0	0.917	0	0	0.155	0.927
CHL	PRXQ	3702.AT3G47860.1	3702.AT3G26060.2	0.182	0	0	0	0.928	0	0	0.104	0.942
CLH1	PSBP-1	3702.AT1G19670.1	3702.AT1G06680.1	0	0	0	0	0.2	0	0	0.375	0.478
CLH1	SAG12	3702.AT1G19670.1	3702.AT5G45890.1	0	0	0	0	0	0	0	0.593	0.593
CP12-2	PSBP-1	3702.AT3G62410.1	3702.AT1G06680.1	0	0	0	0	0.422	0	0	0.394	0.635
CP12-2	PRK	3702.AT3G62410.1	3702.AT1G32060.1	0	0	0.363	0	0.444	0.969	0	0.985	0.999
CP12-2	GAPB	3702.AT3G62410.1	3702.AT1G42970.1	0	0	0	0	0.435	0.233	0	0.77	0.891
CP12-2	NPQ4	3702.AT3G62410.1	3702.AT1G44575.1	0	0	0	0	0.339	0	0	0.202	0.449
CP12-2	TLP18.3	3702.AT3G62410.1	3702.AT1G54780.1	0	0	0.213	0	0.439	0	0	0	0.539
CP12-2	ZKT	3702.AT3G62410.1	3702.AT1G55480.1	0	0	0	0	0.446	0	0	0	0.446
CP12-2	FD2	3702.AT3G62410.1	3702.AT1G60950.1	0	0	0	0	0.376	0	0	0.155	0.45
CP12-2	PUR4	3702.AT3G62410.1	3702.AT1G74260.1	0	0	0	0	0	0	0	0.582	0.582
CP12-2	PETE1	3702.AT3G62410.1	3702.AT1G76100.1	0	0	0	0	0.411	0	0	0	0.411
CP12-2	RCA	3702.AT3G62410.1	3702.AT2G39730.1	0	0	0.256	0	0.407	0	0	0.617	0.816
CP12-2	CYP38	3702.AT3G62410.1	3702.AT3G01480.1	0	0	0	0	0.431	0	0	0	0.431
CP12-2	TRX-M4	3702.AT3G62410.1	3702.AT3G15360.1	0	0	0	0	0.438	0	0	0.257	0.564
CP12-2	GAPA	3702.AT3G62410.1	3702.AT3G26650.1	0	0	0	0	0.407	0.968	0	0.843	0.996
CP12-2	PTAC16	3702.AT3G62410.1	3702.AT3G46780.1	0	0	0	0	0.419	0	0	0	0.418
CP12-2	PSBO2	3702.AT3G62410.1	3702.AT3G50820.1	0	0	0	0	0.446	0	0	0.16	0.514
CP12-2	TRX1	3702.AT3G62410.1	3702.AT3G51030.1	0	0	0	0	0	0	0	0.441	0.441
CP12-2	PPD6	3702.AT3G62410.1	3702.AT3G56650.1	0	0	0	0	0.425	0	0	0	0.425
CP12-2	PGRL1A	3702.AT3G62410.1	3702.AT4G22890.1	0	0	0	0	0.42	0	0	0	0.42
CP12-2	RBCL	3702.AT3G62410.1	3702.ATCG00490.1	0	0	0	0	0	0	0	0.458	0.457
CP12-2	PSBO1	3702.AT3G62410.1	3702.AT5G66570.1	0	0	0	0	0.367	0	0	0.372	0.585
CP12-2	FBA2	3702.AT3G62410.1	3702.AT4G38970.1	0	0	0	0	0.396	0	0	0.577	0.733
CRTISO	DFR	3702.AT1G06820.1	3702.AT5G42800.1	0	0	0	0	0	0	0.29	0.232	0.431
CRTISO	CYP97B3	3702.AT1G06820.1	3702.AT4G15110.1	0.045	0	0	0	0.1	0	0	0.52	0.551
CRTISO	HDS	3702.AT1G06820.1	3702.AT5G60600.1	0.059	0	0	0	0.134	0	0	0.724	0.756
CRTISO	HDR	3702.AT1G06820.1	3702.AT4G34350.1	0.19	0	0	0	0	0	0	0.725	0.768
CRTISO	HSP21	3702.AT1G06820.1	3702.AT4G27670.1	0	0	0	0	0	0	0	0.809	0.809
CRTISO	LYC	3702.AT1G06820.1	3702.AT3G10230.1	0	0	0	0	0.055	0	0.9	0.962	0.996
CRTISO	ZDS	3702.AT1G06820.1	3702.AT3G04870.2	0	0	0.259	0	0.119	0	0.933	0.989	0.999
CYP38	PSBP-1	3702.AT3G01480.1	3702.AT1G06680.1	0	0	0	0	0.655	0	0	0.653	0.875
CYP38	LHCB6	3702.AT3G01480.1	3702.AT1G15820.1	0	0	0	0	0.668	0	0	0	0.668
CYP38	PRK	3702.AT3G01480.1	3702.AT1G32060.1	0	0	0	0	0.78	0	0	0.158	0.807
CYP38	GAPB	3702.AT3G01480.1	3702.AT1G42970.1	0	0	0	0	0.724	0.091	0	0.079	0.749
CYP38	NPQ4	3702.AT3G01480.1	3702.AT1G44575.1	0	0	0	0	0.632	0	0	0	0.632
CYP38	TLP18.3	3702.AT3G01480.1	3702.AT1G54780.1	0.109	0	0	0	0.968	0	0	0.341	0.98
CYP38	ZKT	3702.AT3G01480.1	3702.AT1G55480.1	0	0	0	0	0.758	0	0	0	0.758
CYP38	FD2	3702.AT3G01480.1	3702.AT1G60950.1	0	0	0	0	0.609	0	0	0	0.609
CYP38	PETE1	3702.AT3G01480.1	3702.AT1G76100.1	0	0	0	0	0.583	0	0	0	0.583
CYP38	RCA	3702.AT3G01480.1	3702.AT2G39730.1	0	0	0	0	0.511	0.043	0.043	0.273	0.631
CYP38	HDR	3702.AT3G01480.1	3702.AT4G34350.1	0	0	0.36	0	0.103	0	0	0	0.401
CYP38	GER3	3702.AT3G01480.1	3702.AT5G20630.1	0	0	0	0	0.272	0	0	0.272	0.447
CYP38	RBCL	3702.AT3G01480.1	3702.ATCG00490.1	0	0	0	0	0.054	0	0	0.462	0.469
CYP38	ZDS	3702.AT3G01480.1	3702.AT3G04870.2	0	0	0.266	0	0.17	0	0	0.241	0.497
CYP38	FBA2	3702.AT3G01480.1	3702.AT4G38970.1	0	0	0	0	0.466	0.05	0	0.161	0.537
CYP38	GAPA	3702.AT3G01480.1	3702.AT3G26650.1	0	0	0	0	0.563	0.091	0	0.202	0.655
CYP38	LHCB5	3702.AT3G01480.1	3702.AT4G10340.1	0	0	0	0	0.476	0	0	0.374	0.657
CYP38	TRX-M4	3702.AT3G01480.1	3702.AT3G15360.1	0	0	0	0	0.5	0.128	0.085	0.306	0.686
CYP38	PGRL1A	3702.AT3G01480.1	3702.AT4G22890.1	0	0	0	0	0.747	0	0	0	0.747
CYP38	TL29	3702.AT3G01480.1	3702.AT4G09010.1	0	0	0	0	0.781	0	0	0.27	0.833
CYP38	PSBO1	3702.AT3G01480.1	3702.AT5G66570.1	0	0	0.374	0	0.798	0	0	0.605	0.945
CYP38	PPD6	3702.AT3G01480.1	3702.AT3G56650.1	0	0	0	0	0.96	0	0	0	0.96
CYP38	PSBO2	3702.AT3G01480.1	3702.AT3G50820.1	0	0	0.375	0	0.845	0	0	0.636	0.961
CYP38	PTAC16	3702.AT3G01480.1	3702.AT3G46780.1	0	0	0	0	0.968	0	0	0	0.968
CYP38	PRXQ	3702.AT3G01480.1	3702.AT3G26060.2	0	0	0	0	0.968	0	0	0.536	0.984
CYP97B3	ZDS	3702.AT4G15110.1	3702.AT3G04870.2	0	0	0	0	0.16	0	0	0.696	0.734
CYP97B3	HDR	3702.AT4G15110.1	3702.AT4G34350.1	0	0	0	0	0.056	0	0	0.552	0.559
CYP97B3	HDS	3702.AT4G15110.1	3702.AT5G60600.1	0	0	0	0	0.193	0	0	0.552	0.623
DFR	F3H	3702.AT5G42800.1	3702.AT3G51240.1	0	0	0	0	0.22	0	0.9	0.989	0.999
DFR	LDOX	3702.AT5G42800.1	3702.AT4G22880.1	0	0	0	0	0.642	0	0.9	0.982	0.999
DFR	UGT73B3	3702.AT5G42800.1	3702.AT4G34131.1	0	0	0	0	0	0	0	0.417	0.416
EFE	LOX1	3702.AT1G05010.1	3702.AT1G55020.1	0	0	0	0	0	0	0	0.441	0.441
EFE	PR4	3702.AT1G05010.1	3702.AT3G04720.1	0	0	0	0	0.118	0	0	0.441	0.485
F3H	UGT73B3	3702.AT3G51240.1	3702.AT4G34131.1	0	0	0	0	0	0	0	0.456	0.456
F3H	LDOX	3702.AT3G51240.1	3702.AT4G22880.1	0	0	0.444	0.791	0.205	0	0.9	0.982	0.939
FBA2	PSBP-1	3702.AT4G38970.1	3702.AT1G06680.1	0	0	0	0	0.876	0	0	0.519	0.938
FBA2	LHCB6	3702.AT4G38970.1	3702.AT1G15820.1	0	0	0	0	0.974	0	0	0.135	0.976
FBA2	PRK	3702.AT4G38970.1	3702.AT1G32060.1	0	0	0	0	0.924	0	0	0.754	0.98
FBA2	GAPB	3702.AT4G38970.1	3702.AT1G42970.1	0.142	0	0	0	0.95	0.182	0.77	0.778	0.997
FBA2	NPQ4	3702.AT4G38970.1	3702.AT1G44575.1	0	0	0	0	0.864	0	0	0.13	0.876
FBA2	TLP18.3	3702.AT4G38970.1	3702.AT1G54780.1	0	0	0	0	0.853	0	0	0	0.853
FBA2	ZKT	3702.AT4G38970.1	3702.AT1G55480.1	0	0	0	0	0.618	0	0	0	0.618
FBA2	FD2	3702.AT4G38970.1	3702.AT1G60950.1	0	0	0	0	0.825	0	0	0	0.825
FBA2	PETE1	3702.AT4G38970.1	3702.AT1G76100.1	0	0	0	0	0.846	0	0	0	0.846
FBA2	RCA	3702.AT4G38970.1	3702.AT2G39730.1	0	0	0	0	0.948	0	0	0.55	0.975
FBA2	TRX-M4	3702.AT4G38970.1	3702.AT3G15360.1	0	0	0	0	0.499	0.042	0	0.19	0.577
FBA2	PRXQ	3702.AT4G38970.1	3702.AT3G26060.2	0	0	0	0	0.662	0	0	0	0.662
FBA2	GAPA	3702.AT4G38970.1	3702.AT3G26650.1	0.142	0	0	0	0.949	0.182	0.77	0.751	0.997
FBA2	PTAC16	3702.AT4G38970.1	3702.AT3G46780.1	0	0	0	0	0.54	0	0	0.27	0.649
FBA2	MDH	3702.AT4G38970.1	3702.AT3G47520.1	0	0	0	0	0.083	0.153	0	0.486	0.566
FBA2	PSBO2	3702.AT4G38970.1	3702.AT3G50820.1	0	0	0	0	0.883	0	0	0.417	0.929
FBA2	TL29	3702.AT4G38970.1	3702.AT4G09010.1	0	0	0	0	0.463	0	0	0.127	0.511
FBA2	LHCB5	3702.AT4G38970.1	3702.AT4G10340.1	0	0	0	0	0.952	0	0	0.13	0.956
FBA2	PGRL1A	3702.AT4G38970.1	3702.AT4G22890.1	0	0	0	0	0.657	0	0	0	0.657
FBA2	THI1	3702.AT4G38970.1	3702.AT5G54770.1	0	0	0	0	0.441	0	0	0	0.441
FBA2	RBCL	3702.AT4G38970.1	3702.ATCG00490.1	0.076	0	0	0	0.066	0	0	0.427	0.462
FBA2	PSBO1	3702.AT4G38970.1	3702.AT5G66570.1	0	0	0	0	0.87	0	0	0.274	0.901
FD2	PSBP-1	3702.AT1G60950.1	3702.AT1G06680.1	0	0	0	0	0.876	0	0	0.677	0.958
FD2	LHCB6	3702.AT1G60950.1	3702.AT1G15820.1	0	0	0	0	0.968	0	0	0.31	0.977
FD2	PRK	3702.AT1G60950.1	3702.AT1G32060.1	0	0	0	0	0.966	0	0	0.117	0.968
FD2	GAPB	3702.AT1G60950.1	3702.AT1G42970.1	0	0	0	0	0.966	0	0	0.044	0.966
FD2	NPQ4	3702.AT1G60950.1	3702.AT1G44575.1	0	0	0	0	0.669	0	0	0.441	0.807
FD2	TLP18.3	3702.AT1G60950.1	3702.AT1G54780.1	0	0	0	0	0.959	0	0	0.078	0.961
FD2	ZKT	3702.AT1G60950.1	3702.AT1G55480.1	0	0	0	0	0.943	0	0	0	0.943
FD2	TRX-M4	3702.AT1G60950.1	3702.AT3G15360.1	0	0	0	0	0.4	0	0	0	0.4
FD2	PPD6	3702.AT1G60950.1	3702.AT3G56650.1	0	0	0	0	0.424	0	0	0	0.424
FD2	GLN1.3	3702.AT1G60950.1	3702.AT3G17820.1	0	0	0	0	0.051	0	0	0.456	0.461
FD2	PETA	3702.AT1G60950.1	3702.ATCG00540.1	0	0	0	0	0	0	0	0.464	0.463
FD2	GDH1	3702.AT1G60950.1	3702.AT5G18170.1	0	0	0	0	0	0	0	0.502	0.502
FD2	TL29	3702.AT1G60950.1	3702.AT4G09010.1	0	0	0	0	0.454	0	0	0.19	0.538
FD2	PGRL1A	3702.AT1G60950.1	3702.AT4G22890.1	0	0	0	0	0.456	0.49	0	0.219	0.764
FD2	PTAC16	3702.AT1G60950.1	3702.AT3G46780.1	0	0	0	0	0.882	0	0	0.075	0.887
FD2	LHCB4.3	3702.AT1G60950.1	3702.AT2G40100.1	0	0	0	0	0.912	0	0	0	0.912
FD2	PRXQ	3702.AT1G60950.1	3702.AT3G26060.2	0	0	0	0	0.943	0	0	0.055	0.944
FD2	LHCB5	3702.AT1G60950.1	3702.AT4G10340.1	0	0	0	0	0.952	0	0	0.286	0.964
FD2	RCA	3702.AT1G60950.1	3702.AT2G39730.1	0	0	0	0	0.968	0	0	0.27	0.975
FD2	GAPA	3702.AT1G60950.1	3702.AT3G26650.1	0	0	0	0	0.974	0	0	0.216	0.979
FD2	PSBO2	3702.AT1G60950.1	3702.AT3G50820.1	0	0	0	0	0.962	0	0	0.637	0.985
FD2	PETE1	3702.AT1G60950.1	3702.AT1G76100.1	0	0	0	0	0.951	0	0	0.746	0.987
FD2	PSBO1	3702.AT1G60950.1	3702.AT5G66570.1	0	0	0	0	0.985	0	0	0.637	0.994
GAD5	GLN1.3	3702.AT3G17760.2	3702.AT3G17820.1	0.063	0	0	0	0	0	0.65	0.076	0.67
GAD5	GDH1	3702.AT3G17760.2	3702.AT5G18170.1	0	0	0	0	0.045	0	0.751	0.187	0.789
GAMMA-VPE	TET8	3702.AT4G32940.1	3702.AT2G23810.1	0	0	0	0	0	0	0	0.43	0.43
GAMMA-VPE	IRE1-1	3702.AT4G32940.1	3702.AT5G24360.2	0	0	0	0	0.046	0.058	0	0.545	0.555
GAMMA-VPE	SAG12	3702.AT4G32940.1	3702.AT5G45890.1	0	0	0	0	0.072	0	0.257	0.498	0.624
GAPA	PSBP-1	3702.AT3G26650.1	3702.AT1G06680.1	0	0	0	0	0.875	0	0	0.443	0.927
GAPA	LHCB6	3702.AT3G26650.1	3702.AT1G15820.1	0	0	0	0	0.954	0	0	0.371	0.97
GAPA	Hsp70b	3702.AT3G26650.1	3702.AT1G16030.1	0.055	0	0	0	0.101	0.184	0.168	0.353	0.558
GAPA	PRK	3702.AT3G26650.1	3702.AT1G32060.1	0.063	0	0	0	0.985	0.91	0	0.928	0.999
GAPA	GAPB	3702.AT3G26650.1	3702.AT1G42970.1	0	0	0.449	0.972	0.864	0	0.8	0.932	0.972
GAPA	NPQ4	3702.AT3G26650.1	3702.AT1G44575.1	0	0	0	0	0.685	0	0	0.519	0.842
GAPA	TLP18.3	3702.AT3G26650.1	3702.AT1G54780.1	0.084	0	0	0	0.968	0	0	0	0.969
GAPA	ZKT	3702.AT3G26650.1	3702.AT1G55480.1	0	0	0	0	0.945	0	0	0	0.945
GAPA	PETE1	3702.AT3G26650.1	3702.AT1G76100.1	0	0	0	0	0.955	0	0	0	0.955
GAPA	RCA	3702.AT3G26650.1	3702.AT2G39730.1	0	0	0	0	0.985	0.049	0	0.481	0.992
GAPA	LHCB4.3	3702.AT3G26650.1	3702.AT2G40100.1	0	0	0	0	0.194	0	0	0.579	0.646
GAPA	TRX-M4	3702.AT3G26650.1	3702.AT3G15360.1	0.053	0	0	0	0.385	0.057	0	0.213	0.51
GAPA	PRXQ	3702.AT3G26650.1	3702.AT3G26060.2	0.158	0	0	0	0.947	0	0	0	0.954
GAPA	MDH	3702.AT3G26650.1	3702.AT3G47520.1	0.099	0	0	0	0.144	0.158	0	0.219	0.424
GAPA	PPD6	3702.AT3G26650.1	3702.AT3G56650.1	0	0	0	0	0.432	0	0	0	0.432
GAPA	PGRL1A	3702.AT3G26650.1	3702.AT4G22890.1	0	0	0	0	0.454	0	0	0	0.454
GAPA	TL29	3702.AT3G26650.1	3702.AT4G09010.1	0	0	0	0	0.515	0	0	0	0.515
GAPA	PTAC16	3702.AT3G26650.1	3702.AT3G46780.1	0	0	0	0	0.583	0	0	0.057	0.59
GAPA	THI1	3702.AT3G26650.1	3702.AT5G54770.1	0	0	0	0	0.619	0	0	0.049	0.622
GAPA	RBCL	3702.AT3G26650.1	3702.ATCG00490.1	0.177	0	0	0	0.058	0	0	0.566	0.634
GAPA	LHCB5	3702.AT3G26650.1	3702.AT4G10340.1	0	0	0	0	0.879	0	0	0.449	0.931
GAPA	PSBO2	3702.AT3G26650.1	3702.AT3G50820.1	0	0	0	0	0.952	0	0	0.557	0.978
GAPA	PSBO1	3702.AT3G26650.1	3702.AT5G66570.1	0	0	0	0	0.975	0	0	0.295	0.982
GAPB	PSBP-1	3702.AT1G42970.1	3702.AT1G06680.1	0	0	0	0	0.875	0	0	0.375	0.918
GAPB	LHCB6	3702.AT1G42970.1	3702.AT1G15820.1	0	0	0	0	0.966	0	0	0	0.966
GAPB	Hsp70b	3702.AT1G42970.1	3702.AT1G16030.1	0.055	0	0	0	0.101	0.184	0.168	0.353	0.558
GAPB	PRK	3702.AT1G42970.1	3702.AT1G32060.1	0.063	0	0	0	0.986	0.183	0	0.887	0.998
GAPB	MDH	3702.AT1G42970.1	3702.AT3G47520.1	0.099	0	0	0	0.144	0.158	0	0.219	0.424
GAPB	PPC3	3702.AT1G42970.1	3702.AT3G14940.1	0.176	0	0	0	0	0	0	0.344	0.437
GAPB	RBCL	3702.AT1G42970.1	3702.ATCG00490.1	0.177	0	0	0	0.061	0	0	0.363	0.465
GAPB	PPD6	3702.AT1G42970.1	3702.AT3G56650.1	0	0	0	0	0.512	0	0	0	0.512
GAPB	TL29	3702.AT1G42970.1	3702.AT4G09010.1	0	0	0	0	0.58	0	0	0	0.58
GAPB	THI1	3702.AT1G42970.1	3702.AT5G54770.1	0	0	0	0	0.58	0	0	0.049	0.583
GAPB	TRX-M4	3702.AT1G42970.1	3702.AT3G15360.1	0.053	0	0	0	0.654	0.057	0	0.064	0.672
GAPB	PTAC16	3702.AT1G42970.1	3702.AT3G46780.1	0	0	0	0	0.731	0	0	0.057	0.736
GAPB	PGRL1A	3702.AT1G42970.1	3702.AT4G22890.1	0	0	0	0	0.741	0	0	0	0.741
GAPB	LHCB4.3	3702.AT1G42970.1	3702.AT2G40100.1	0	0	0	0	0.244	0	0	0.709	0.771
GAPB	LHCB5	3702.AT1G42970.1	3702.AT4G10340.1	0	0	0	0	0.854	0	0	0.175	0.874
GAPB	NPQ4	3702.AT1G42970.1	3702.AT1G44575.1	0	0	0	0	0.865	0	0	0.19	0.885
GAPB	PETE1	3702.AT1G42970.1	3702.AT1G76100.1	0	0	0	0	0.945	0	0	0	0.945
GAPB	PRXQ	3702.AT1G42970.1	3702.AT3G26060.2	0.158	0	0	0	0.96	0	0	0	0.965
GAPB	PSBO1	3702.AT1G42970.1	3702.AT5G66570.1	0	0	0	0	0.956	0	0	0.333	0.969
GAPB	PSBO2	3702.AT1G42970.1	3702.AT3G50820.1	0	0	0	0	0.966	0	0	0.221	0.972
GAPB	ZKT	3702.AT1G42970.1	3702.AT1G55480.1	0	0	0	0	0.982	0	0	0	0.982
GAPB	TLP18.3	3702.AT1G42970.1	3702.AT1G54780.1	0.084	0	0	0	0.985	0	0	0	0.986
GAPB	RCA	3702.AT1G42970.1	3702.AT2G39730.1	0	0	0	0	0.986	0.049	0	0.653	0.995
GASA1	LCR69	3702.AT1G75750.1	3702.AT2G02100.1	0	0	0	0	0	0	0	0.483	0.483
GASA1	PLA2A	3702.AT1G75750.1	3702.AT2G26560.1	0	0	0	0	0	0	0	0.508	0.508
GDH1	MDHAR	3702.AT5G18170.1	3702.AT3G09940.1	0.057	0	0	0	0.045	0	0.332	0.271	0.503
GDH1	GLN1.3	3702.AT5G18170.1	3702.AT3G17820.1	0.068	0	0	0	0.051	0	0.816	0.778	0.959
GDH1	MDH	3702.AT5G18170.1	3702.AT3G47520.1	0.059	0	0	0	0.144	0	0.6	0.4	0.78
GDH1	GLDH	3702.AT5G18170.1	3702.AT3G47930.1	0	0	0	0	0.045	0	0	0.508	0.51
GER3	HS1	3702.AT5G20630.1	3702.AT3G17210.1	0	0	0	0	0	0	0	0.519	0.519
GLDH	MDHAR	3702.AT3G47930.1	3702.AT3G09940.1	0.058	0	0	0	0	0	0.9	0.823	0.981
GLDH	TL29	3702.AT3G47930.1	3702.AT4G09010.1	0	0	0	0	0	0	0.9	0	0.9
GLN1.3	MDHAR	3702.AT3G17820.1	3702.AT3G09940.1	0.109	0	0	0	0	0	0.317	0.161	0.444
GLN1.3	PPC3	3702.AT3G17820.1	3702.AT3G14940.1	0	0	0	0	0.113	0	0.296	0.241	0.484
HA4	RCA	3702.AT3G47950.1	3702.AT2G39730.1	0	0	0	0	0	0.047	0	0.512	0.515
HA4	PPC3	3702.AT3G47950.1	3702.AT3G14940.1	0	0	0	0	0.05	0	0.296	0.219	0.432
HCHIB	LOX1	3702.AT3G12500.1	3702.AT1G55020.1	0	0	0	0	0.115	0	0	0.665	0.691
HCHIB	HEXO3	3702.AT3G12500.1	3702.AT1G65590.1	0	0	0	0	0.044	0	0.752	0.242	0.804
HCHIB	PR4	3702.AT3G12500.1	3702.AT3G04720.1	0	0	0	0.653	0.312	0	0	0.966	0.542
HCHIB	OSM34	3702.AT3G12500.1	3702.AT4G11650.1	0	0	0	0	0.615	0	0	0.63	0.851
HDR	PUR4	3702.AT4G34350.1	3702.AT1G74260.1	0.19	0	0	0	0	0	0	0.587	0.651
HDR	SPS1	3702.AT4G34350.1	3702.AT1G78510.1	0.188	0	0	0	0.225	0.046	0.339	0.389	0.713
HDR	ZDS	3702.AT4G34350.1	3702.AT3G04870.2	0	0	0.203	0	0.157	0	0	0.739	0.809
HDR	LYC	3702.AT4G34350.1	3702.AT3G10230.1	0	0	0	0	0.25	0	0	0.542	0.642
HDR	HDS	3702.AT4G34350.1	3702.AT5G60600.1	0.19	0	0.321	0	0.914	0.687	0.977	0.991	0.999
HDS	PRK	3702.AT5G60600.1	3702.AT1G32060.1	0.056	0	0	0	0.399	0	0	0	0.408
HDS	TLP18.3	3702.AT5G60600.1	3702.AT1G54780.1	0	0	0	0	0.406	0	0	0	0.406
HDS	ZKT	3702.AT5G60600.1	3702.AT1G55480.1	0	0	0	0	0.406	0	0	0	0.406
HDS	PUR4	3702.AT5G60600.1	3702.AT1G74260.1	0	0	0	0	0	0	0	0.592	0.592
HDS	SPS1	3702.AT5G60600.1	3702.AT1G78510.1	0.188	0	0	0	0.089	0	0	0.485	0.586
HDS	ZDS	3702.AT5G60600.1	3702.AT3G04870.2	0	0	0	0	0.257	0	0	0.662	0.738
HDS	PTAC16	3702.AT5G60600.1	3702.AT3G46780.1	0.106	0	0	0	0.409	0	0	0	0.449
HDS	PSBO2	3702.AT5G60600.1	3702.AT3G50820.1	0	0	0	0	0.406	0	0	0	0.406
HEXO3	LSF2	3702.AT1G65590.1	3702.AT3G10940.1	0	0	0	0	0	0	0	0.637	0.637
HEXO3	PR4	3702.AT1G65590.1	3702.AT3G04720.1	0	0	0	0	0	0	0.321	0.492	0.64
HSP17.6II	Hsp70b	3702.AT5G12020.1	3702.AT1G16030.1	0.058	0	0	0	0.697	0.047	0	0.66	0.895
HSP17.6II	HSP21	3702.AT5G12020.1	3702.AT4G27670.1	0	0	0.444	0.718	0.495	0	0	0.815	0.656
HSP21	Hsp70b	3702.AT4G27670.1	3702.AT1G16030.1	0.058	0	0	0	0.757	0.047	0	0.692	0.924
HSP21	ZDS	3702.AT4G27670.1	3702.AT3G04870.2	0	0	0	0	0	0	0	0.825	0.825
HSP21	MDH	3702.AT4G27670.1	3702.AT3G47520.1	0.045	0	0	0	0	0.501	0	0.054	0.509
HSP21	OSM34	3702.AT4G27670.1	3702.AT4G11650.1	0	0	0	0	0	0	0	0.625	0.625
Hsp70b	RBCL	3702.AT1G16030.1	3702.ATCG00490.1	0	0	0	0	0	0	0	0.408	0.408
Hsp70b	LSF2	3702.AT1G16030.1	3702.AT3G10940.1	0	0	0	0	0.046	0.081	0.457	0	0.482
Hsp70b	PETA	3702.AT1G16030.1	3702.ATCG00540.1	0	0	0	0	0	0	0	0.518	0.518
Hsp70b	MLP423	3702.AT1G16030.1	3702.AT1G24020.2	0	0	0	0	0	0	0	0.56	0.56
Hsp70b	OSM34	3702.AT1G16030.1	3702.AT4G11650.1	0	0	0	0	0	0	0	0.6	0.6
KTI1	PR4	3702.AT1G73260.1	3702.AT3G04720.1	0	0	0	0	0.237	0	0	0.34	0.474
KTI1	OSM34	3702.AT1G73260.1	3702.AT4G11650.1	0	0	0	0	0.828	0	0	0.071	0.833
LHCB4.3	PSBP-1	3702.AT2G40100.1	3702.AT1G06680.1	0	0	0	0	0.666	0.785	0	0.576	0.966
LHCB4.3	LHCB6	3702.AT2G40100.1	3702.AT1G15820.1	0	0	0	0.767	0.907	0.228	0	0.64	0.936
LHCB4.3	PRK	3702.AT2G40100.1	3702.AT1G32060.1	0	0	0	0	0.171	0	0	0.712	0.751
LHCB4.3	NPQ4	3702.AT2G40100.1	3702.AT1G44575.1	0	0	0	0	0.205	0	0	0.598	0.666
LHCB4.3	TLP18.3	3702.AT2G40100.1	3702.AT1G54780.1	0	0	0	0	0.911	0	0	0	0.911
LHCB4.3	PETE1	3702.AT2G40100.1	3702.AT1G76100.1	0	0	0	0	0.778	0	0	0.33	0.845
LHCB4.3	RCA	3702.AT2G40100.1	3702.AT2G39730.1	0	0	0	0	0.203	0	0	0.301	0.419
LHCB4.3	PPD6	3702.AT2G40100.1	3702.AT3G56650.1	0	0	0	0	0.158	0	0	0.425	0.495
LHCB4.3	PGRL1A	3702.AT2G40100.1	3702.AT4G22890.1	0	0	0	0	0.157	0.44	0	0	0.507
LHCB4.3	RBCL	3702.AT2G40100.1	3702.ATCG00490.1	0	0	0	0	0	0	0	0.596	0.596
LHCB4.3	PSBO1	3702.AT2G40100.1	3702.AT5G66570.1	0	0	0	0	0.732	0.729	0	0.55	0.964
LHCB4.3	PSBO2	3702.AT2G40100.1	3702.AT3G50820.1	0	0	0	0	0.744	0.729	0	0.627	0.971
LHCB4.3	LHCB5	3702.AT2G40100.1	3702.AT4G10340.1	0	0	0	0.78	0.906	0.97	0.54	0.887	0.998
LHCB5	PSBP-1	3702.AT4G10340.1	3702.AT1G06680.1	0	0	0	0	0.948	0.785	0	0.877	0.998
LHCB5	LHCB6	3702.AT4G10340.1	3702.AT1G15820.1	0	0	0	0.676	0.986	0.8	0	0.989	0.998
LHCB5	PRK	3702.AT4G10340.1	3702.AT1G32060.1	0	0	0	0	0.721	0	0	0.441	0.837
LHCB5	NPQ4	3702.AT4G10340.1	3702.AT1G44575.1	0	0	0	0	0.824	0	0.9	0.902	0.998
LHCB5	TLP18.3	3702.AT4G10340.1	3702.AT1G54780.1	0	0	0	0	0.854	0	0	0	0.854
LHCB5	ZKT	3702.AT4G10340.1	3702.AT1G55480.1	0	0	0	0	0.448	0	0	0	0.448
LHCB5	PETE1	3702.AT4G10340.1	3702.AT1G76100.1	0	0	0	0	0.967	0	0	0.463	0.981
LHCB5	RCA	3702.AT4G10340.1	3702.AT2G39730.1	0	0	0	0	0.878	0	0	0.594	0.948
LHCB5	TRX-M4	3702.AT4G10340.1	3702.AT3G15360.1	0	0	0	0	0.449	0	0	0.124	0.496
LHCB5	PRXQ	3702.AT4G10340.1	3702.AT3G26060.2	0	0	0	0	0.49	0	0	0.084	0.512
LHCB5	PTAC16	3702.AT4G10340.1	3702.AT3G46780.1	0	0	0	0	0.616	0	0	0.389	0.755
LHCB5	PSBO2	3702.AT4G10340.1	3702.AT3G50820.1	0	0	0	0	0.729	0.712	0	0.906	0.992
LHCB5	PPD6	3702.AT4G10340.1	3702.AT3G56650.1	0	0	0	0	0.397	0	0	0.19	0.49
LHCB5	TL29	3702.AT4G10340.1	3702.AT4G09010.1	0	0	0	0	0.484	0	0	0.259	0.601
LHCB5	THI1	3702.AT4G10340.1	3702.AT5G54770.1	0	0	0	0	0.437	0	0	0.154	0.503
LHCB5	RBCL	3702.AT4G10340.1	3702.ATCG00490.1	0	0	0	0	0.05	0	0	0.618	0.622
LHCB5	PGRL1A	3702.AT4G10340.1	3702.AT4G22890.1	0	0	0	0	0.448	0.44	0	0.427	0.807
LHCB5	PSBO1	3702.AT4G10340.1	3702.AT5G66570.1	0	0	0	0	0.883	0.939	0	0.851	0.998
LHCB6	PSBP-1	3702.AT1G15820.1	3702.AT1G06680.1	0	0	0	0	0.889	0	0	0.657	0.96
LHCB6	RBCL	3702.AT1G15820.1	3702.ATCG00490.1	0	0	0	0	0	0	0	0.428	0.428
LHCB6	ZKT	3702.AT1G15820.1	3702.AT1G55480.1	0	0	0	0	0.481	0	0	0	0.481
LHCB6	TRX-M4	3702.AT1G15820.1	3702.AT3G15360.1	0	0	0	0	0.464	0	0	0.076	0.484
LHCB6	PPD6	3702.AT1G15820.1	3702.AT3G56650.1	0	0	0	0	0.382	0	0	0.203	0.486
LHCB6	PRXQ	3702.AT1G15820.1	3702.AT3G26060.2	0	0	0	0	0.488	0	0	0.221	0.584
LHCB6	PGRL1A	3702.AT1G15820.1	3702.AT4G22890.1	0	0	0	0	0.61	0	0	0	0.61
LHCB6	TL29	3702.AT1G15820.1	3702.AT4G09010.1	0	0	0	0	0.672	0	0	0.194	0.725
LHCB6	PRK	3702.AT1G15820.1	3702.AT1G32060.1	0	0	0	0	0.756	0	0	0.208	0.799
LHCB6	PTAC16	3702.AT1G15820.1	3702.AT3G46780.1	0	0	0	0	0.81	0	0	0.17	0.835
LHCB6	RCA	3702.AT1G15820.1	3702.AT2G39730.1	0	0	0	0	0.849	0	0	0.542	0.927
LHCB6	PETE1	3702.AT1G15820.1	3702.AT1G76100.1	0	0	0	0	0.938	0	0	0.348	0.958
LHCB6	TLP18.3	3702.AT1G15820.1	3702.AT1G54780.1	0	0	0	0	0.967	0	0	0	0.967
LHCB6	NPQ4	3702.AT1G15820.1	3702.AT1G44575.1	0	0	0	0	0.825	0	0	0.886	0.979
LHCB6	PSBO2	3702.AT1G15820.1	3702.AT3G50820.1	0	0	0	0	0.982	0.521	0	0.75	0.997
LHCB6	PSBO1	3702.AT1G15820.1	3702.AT5G66570.1	0	0	0	0	0.985	0.9	0	0.656	0.999
LOX1	MLP423	3702.AT1G55020.1	3702.AT1G24020.2	0	0	0	0	0	0	0	0.429	0.429
LOX1	PLDALPHA1	3702.AT1G55020.1	3702.AT3G15730.1	0	0	0	0	0	0	0	0.429	0.429
LOX1	PR4	3702.AT1G55020.1	3702.AT3G04720.1	0	0	0	0	0	0	0	0.541	0.541
LOX1	MDHAR	3702.AT1G55020.1	3702.AT3G09940.1	0	0	0	0	0	0	0	0.567	0.567
LYC	ZDS	3702.AT3G10230.1	3702.AT3G04870.2	0	0	0	0	0.213	0	0.9	0.977	0.998
MDH	MDHAR	3702.AT3G47520.1	3702.AT3G09940.1	0.071	0	0	0	0.051	0	0	0.459	0.481
MDH	PPC3	3702.AT3G47520.1	3702.AT3G14940.1	0	0	0	0	0.047	0	0.752	0.703	0.924
MDH	NADP-ME3	3702.AT3G47520.1	3702.AT5G25880.1	0.113	0	0	0	0.12	0.062	0.808	0.59	0.931
MDHAR	PLDALPHA1	3702.AT3G09940.1	3702.AT3G15730.1	0	0	0	0	0.044	0	0	0.519	0.52
MDHAR	PRXQ	3702.AT3G09940.1	3702.AT3G26060.2	0	0	0	0	0.082	0	0	0.516	0.537
MDHAR	TRX1	3702.AT3G09940.1	3702.AT3G51030.1	0.05	0	0	0	0	0.047	0	0.65	0.655
MDHAR	TL29	3702.AT3G09940.1	3702.AT4G09010.1	0	0	0	0	0	0	0.65	0.589	0.85
NADP-ME3	PPC3	3702.AT5G25880.1	3702.AT3G14940.1	0	0	0	0	0	0	0.332	0.443	0.612
NPQ4	PSBP-1	3702.AT1G44575.1	3702.AT1G06680.1	0	0	0	0	0.849	0	0	0.639	0.943
NPQ4	PRK	3702.AT1G44575.1	3702.AT1G32060.1	0	0	0	0	0.805	0	0	0.44	0.886
NPQ4	TRX1	3702.AT1G44575.1	3702.AT3G51030.1	0	0	0	0	0	0	0	0.428	0.428
NPQ4	PETA	3702.AT1G44575.1	3702.ATCG00540.1	0	0	0	0	0	0	0	0.464	0.463
NPQ4	THI1	3702.AT1G44575.1	3702.AT5G54770.1	0	0	0	0	0.4	0	0	0.148	0.466
NPQ4	TRX-M4	3702.AT1G44575.1	3702.AT3G15360.1	0	0	0	0	0.499	0	0	0	0.499
NPQ4	TL29	3702.AT1G44575.1	3702.AT4G09010.1	0	0	0	0	0.547	0	0	0.128	0.588
NPQ4	RBCL	3702.AT1G44575.1	3702.ATCG00490.1	0	0	0	0	0.057	0	0	0.586	0.592
NPQ4	PTAC16	3702.AT1G44575.1	3702.AT3G46780.1	0	0	0	0	0.592	0	0	0.165	0.644
NPQ4	ZKT	3702.AT1G44575.1	3702.AT1G55480.1	0	0	0	0	0.685	0	0	0	0.685
NPQ4	PGRL1A	3702.AT1G44575.1	3702.AT4G22890.1	0	0	0	0	0.684	0	0	0.308	0.771
NPQ4	PETE1	3702.AT1G44575.1	3702.AT1G76100.1	0	0	0	0	0.684	0	0	0.598	0.867
NPQ4	PRXQ	3702.AT1G44575.1	3702.AT3G26060.2	0	0	0	0	0.835	0	0	0.386	0.894
NPQ4	TLP18.3	3702.AT1G44575.1	3702.AT1G54780.1	0	0	0	0	0.855	0	0	0.376	0.905
NPQ4	RCA	3702.AT1G44575.1	3702.AT2G39730.1	0	0	0	0	0.853	0	0	0.519	0.926
NPQ4	PSBO1	3702.AT1G44575.1	3702.AT5G66570.1	0	0	0	0	0.743	0	0	0.754	0.934
NPQ4	PSBO2	3702.AT1G44575.1	3702.AT3G50820.1	0	0	0	0	0.842	0	0	0.807	0.968
OSM34	PR4	3702.AT4G11650.1	3702.AT3G04720.1	0	0	0	0	0.264	0	0	0.274	0.443
PETA	PSBP-1	3702.ATCG00540.1	3702.AT1G06680.1	0	0	0	0	0	0	0	0.722	0.722
PETA	PETE1	3702.ATCG00540.1	3702.AT1G76100.1	0	0	0	0	0	0	0	0.67	0.67
PETA	RCA	3702.ATCG00540.1	3702.AT2G39730.1	0	0	0	0	0	0	0	0.454	0.454
PETA	PSBO2	3702.ATCG00540.1	3702.AT3G50820.1	0	0	0	0	0	0	0	0.643	0.643
PETA	PGRL1A	3702.ATCG00540.1	3702.AT4G22890.1	0	0	0	0	0	0.44	0	0	0.44
PETA	PSBO1	3702.ATCG00540.1	3702.AT5G66570.1	0	0	0	0	0	0	0	0.65	0.65
PETA	RBCL	3702.ATCG00540.1	3702.ATCG00490.1	0	0	0	0	0.464	0	0	0.653	0.806
PETE1	PSBP-1	3702.AT1G76100.1	3702.AT1G06680.1	0	0	0	0	0.88	0	0	0.733	0.966
PETE1	PRK	3702.AT1G76100.1	3702.AT1G32060.1	0	0	0	0	0.967	0	0	0.493	0.982
PETE1	TLP18.3	3702.AT1G76100.1	3702.AT1G54780.1	0	0	0	0	0.929	0	0	0	0.929
PETE1	ZKT	3702.AT1G76100.1	3702.AT1G55480.1	0	0	0	0	0.58	0	0	0.442	0.755
PETE1	PPD6	3702.AT1G76100.1	3702.AT3G56650.1	0	0	0	0	0.443	0	0	0	0.443
PETE1	UGT88A1	3702.AT1G76100.1	3702.AT3G16520.3	0	0	0	0	0.445	0	0	0	0.445
PETE1	RBCL	3702.AT1G76100.1	3702.ATCG00490.1	0	0	0	0	0.159	0	0	0.391	0.466
PETE1	PGRL1A	3702.AT1G76100.1	3702.AT4G22890.1	0	0	0	0	0.5	0	0	0	0.499
PETE1	TRX-M4	3702.AT1G76100.1	3702.AT3G15360.1	0	0	0	0	0.5	0	0	0.211	0.588
PETE1	TL29	3702.AT1G76100.1	3702.AT4G09010.1	0	0	0	0	0.686	0	0	0	0.686
PETE1	PTAC16	3702.AT1G76100.1	3702.AT3G46780.1	0	0	0	0	0.686	0	0	0.057	0.692
PETE1	PRXQ	3702.AT1G76100.1	3702.AT3G26060.2	0.19	0	0	0	0.563	0	0	0.573	0.835
PETE1	RCA	3702.AT1G76100.1	3702.AT2G39730.1	0	0	0	0	0.948	0	0	0.218	0.958
PETE1	PSBO1	3702.AT1G76100.1	3702.AT5G66570.1	0	0	0	0	0.964	0	0	0.78	0.991
PETE1	PSBO2	3702.AT1G76100.1	3702.AT3G50820.1	0	0	0	0	0.973	0	0	0.805	0.994
PGRL1A	PSBP-1	3702.AT4G22890.1	3702.AT1G06680.1	0	0	0	0	0.576	0	0	0.419	0.743
PGRL1A	PRK	3702.AT4G22890.1	3702.AT1G32060.1	0	0	0	0	0.697	0	0	0.09	0.712
PGRL1A	TLP18.3	3702.AT4G22890.1	3702.AT1G54780.1	0	0	0	0	0.836	0	0	0	0.836
PGRL1A	ZKT	3702.AT4G22890.1	3702.AT1G55480.1	0	0	0	0	0.854	0	0	0	0.854
PGRL1A	RCA	3702.AT4G22890.1	3702.AT2G39730.1	0	0	0	0	0.499	0	0	0	0.499
PGRL1A	TRX-M4	3702.AT4G22890.1	3702.AT3G15360.1	0	0	0	0	0.574	0	0	0.211	0.649
PGRL1A	PRXQ	3702.AT4G22890.1	3702.AT3G26060.2	0	0	0	0	0.582	0	0	0	0.582
PGRL1A	PTAC16	3702.AT4G22890.1	3702.AT3G46780.1	0	0	0	0	0.5	0	0	0	0.499
PGRL1A	PSBO2	3702.AT4G22890.1	3702.AT3G50820.1	0	0	0	0	0.828	0	0	0	0.828
PGRL1A	PPD6	3702.AT4G22890.1	3702.AT3G56650.1	0	0	0	0	0.5	0	0	0	0.499
PGRL1A	TL29	3702.AT4G22890.1	3702.AT4G09010.1	0	0	0	0	0.532	0	0	0	0.532
PGRL1A	PSBO1	3702.AT4G22890.1	3702.AT5G66570.1	0	0	0	0	0.681	0	0	0	0.681
PPD6	PSBP-1	3702.AT3G56650.1	3702.AT1G06680.1	0	0	0	0	0.437	0	0.36	0.702	0.883
PPD6	PRK	3702.AT3G56650.1	3702.AT1G32060.1	0	0	0	0	0.53	0	0	0	0.53
PPD6	TLP18.3	3702.AT3G56650.1	3702.AT1G54780.1	0	0	0	0	0.873	0	0	0	0.873
PPD6	ZKT	3702.AT3G56650.1	3702.AT1G55480.1	0	0	0	0	0.626	0	0	0	0.626
PPD6	TRX-M4	3702.AT3G56650.1	3702.AT3G15360.1	0	0	0	0	0.563	0	0	0	0.563
PPD6	PRXQ	3702.AT3G56650.1	3702.AT3G26060.2	0	0	0	0	0.824	0	0	0	0.824
PPD6	PTAC16	3702.AT3G56650.1	3702.AT3G46780.1	0	0	0	0	0.541	0	0	0	0.541
PPD6	PSBO2	3702.AT3G56650.1	3702.AT3G50820.1	0	0	0	0	0.469	0	0.36	0.372	0.768
PPD6	TL29	3702.AT3G56650.1	3702.AT4G09010.1	0	0	0	0	0.492	0	0	0.308	0.633
PPD6	PSBO1	3702.AT3G56650.1	3702.AT5G66570.1	0	0	0	0	0.372	0	0.36	0.519	0.79
PR4	RCA	3702.AT3G04720.1	3702.AT2G39730.1	0	0	0	0	0	0	0	0.584	0.584
PRK	PSBP-1	3702.AT1G32060.1	3702.AT1G06680.1	0	0	0	0	0.87	0	0	0.619	0.948
PRK	THI1	3702.AT1G32060.1	3702.AT5G54770.1	0	0	0	0	0.406	0	0	0.155	0.476
PRK	PUR4	3702.AT1G32060.1	3702.AT1G74260.1	0.177	0	0	0	0.042	0	0	0.393	0.48
PRK	TRX1	3702.AT1G32060.1	3702.AT3G51030.1	0	0	0	0	0	0	0	0.616	0.616
PRK	TL29	3702.AT1G32060.1	3702.AT4G09010.1	0	0	0	0	0.623	0	0	0.128	0.657
PRK	TRX-M4	3702.AT1G32060.1	3702.AT3G15360.1	0	0	0	0	0.484	0	0	0.391	0.672
PRK	PTAC16	3702.AT1G32060.1	3702.AT3G46780.1	0	0	0	0	0.827	0	0	0	0.827
PRK	PRXQ	3702.AT1G32060.1	3702.AT3G26060.2	0	0	0	0	0.966	0	0	0.22	0.973
PRK	ZKT	3702.AT1G32060.1	3702.AT1G55480.1	0	0	0	0	0.968	0	0	0.308	0.977
PRK	RBCL	3702.AT1G32060.1	3702.ATCG00490.1	0.178	0	0	0	0.057	0	0.942	0.638	0.981
PRK	TLP18.3	3702.AT1G32060.1	3702.AT1G54780.1	0.079	0	0	0	0.985	0	0	0	0.986
PRK	PSBO1	3702.AT1G32060.1	3702.AT5G66570.1	0	0	0.224	0	0.971	0	0	0.597	0.99
PRK	PSBO2	3702.AT1G32060.1	3702.AT3G50820.1	0	0	0.214	0	0.973	0	0	0.6	0.99
PRK	RCA	3702.AT1G32060.1	3702.AT2G39730.1	0	0	0	0	0.983	0.05	0.453	0.891	0.998
PRXQ	PSBP-1	3702.AT3G26060.2	3702.AT1G06680.1	0	0	0	0	0.69	0	0	0.324	0.781
PRXQ	TLP18.3	3702.AT3G26060.2	3702.AT1G54780.1	0	0	0	0	0.968	0	0	0	0.968
PRXQ	ZKT	3702.AT3G26060.2	3702.AT1G55480.1	0	0	0	0	0.766	0	0	0	0.766
PRXQ	RCA	3702.AT3G26060.2	3702.AT2G39730.1	0	0	0	0	0.541	0	0	0.275	0.653
PRXQ	TRX-M4	3702.AT3G26060.2	3702.AT3G15360.1	0	0	0	0	0.684	0	0.501	0.741	0.955
PRXQ	PTAC16	3702.AT3G26060.2	3702.AT3G46780.1	0.058	0	0	0	0.619	0	0	0	0.625
PRXQ	PSBO1	3702.AT3G26060.2	3702.AT5G66570.1	0	0	0	0	0.576	0	0	0.154	0.626
PRXQ	PSBO2	3702.AT3G26060.2	3702.AT3G50820.1	0	0	0	0	0.687	0	0	0.192	0.736
PRXQ	TRX1	3702.AT3G26060.2	3702.AT3G51030.1	0	0	0	0	0.049	0	0.25	0.703	0.769
PRXQ	TL29	3702.AT3G26060.2	3702.AT4G09010.1	0	0	0	0	0.691	0	0	0.564	0.859
PSBO1	PSBP-1	3702.AT5G66570.1	3702.AT1G06680.1	0	0	0	0	0.889	0.669	0.36	0.998	0.999
PSBO1	TLP18.3	3702.AT5G66570.1	3702.AT1G54780.1	0	0	0	0	0.948	0	0	0.309	0.963
PSBO1	ZKT	3702.AT5G66570.1	3702.AT1G55480.1	0	0	0	0	0.628	0	0	0	0.628
PSBO1	RCA	3702.AT5G66570.1	3702.AT2G39730.1	0	0	0	0	0.985	0	0	0.626	0.994
PSBO1	ZDS	3702.AT5G66570.1	3702.AT3G04870.2	0	0	0.259	0	0.12	0	0	0.188	0.425
PSBO1	TRX-M4	3702.AT5G66570.1	3702.AT3G15360.1	0	0	0	0	0.58	0	0	0.132	0.619
PSBO1	UGT88A1	3702.AT5G66570.1	3702.AT3G16520.3	0	0	0	0	0.405	0	0	0	0.405
PSBO1	PTAC16	3702.AT5G66570.1	3702.AT3G46780.1	0	0	0	0	0.721	0	0	0.209	0.77
PSBO1	PSBO2	3702.AT5G66570.1	3702.AT3G50820.1	0	0	0.449	0.984	0.863	0	0.8	0.682	0.971
PSBO1	TRX1	3702.AT5G66570.1	3702.AT3G51030.1	0	0	0	0	0	0	0	0.484	0.483
PSBO1	TL29	3702.AT5G66570.1	3702.AT4G09010.1	0	0	0	0	0.442	0	0	0.464	0.688
PSBO1	THI1	3702.AT5G66570.1	3702.AT5G54770.1	0	0	0	0	0.647	0	0	0.16	0.69
PSBO1	RBCL	3702.AT5G66570.1	3702.ATCG00490.1	0	0	0	0	0.054	0	0	0.742	0.745
PSBO2	PSBP-1	3702.AT3G50820.1	3702.AT1G06680.1	0	0	0	0	0.888	0.669	0.36	0.992	0.999
PSBO2	TLP18.3	3702.AT3G50820.1	3702.AT1G54780.1	0	0	0	0	0.958	0	0	0.326	0.971
PSBO2	ZKT	3702.AT3G50820.1	3702.AT1G55480.1	0	0	0	0	0.78	0	0	0.238	0.825
PSBO2	RCA	3702.AT3G50820.1	3702.AT2G39730.1	0	0	0	0	0.983	0	0	0.599	0.993
PSBO2	ZDS	3702.AT3G50820.1	3702.AT3G04870.2	0	0	0.255	0	0.182	0	0	0.177	0.455
PSBO2	TRX-M4	3702.AT3G50820.1	3702.AT3G15360.1	0	0	0	0	0.632	0	0	0.389	0.765
PSBO2	UGT88A1	3702.AT3G50820.1	3702.AT3G16520.3	0	0	0	0	0.416	0	0	0	0.416
PSBO2	PTAC16	3702.AT3G50820.1	3702.AT3G46780.1	0	0	0	0	0.772	0	0	0.159	0.8
PSBO2	TRX1	3702.AT3G50820.1	3702.AT3G51030.1	0	0	0	0	0	0	0	0.461	0.461
PSBO2	THI1	3702.AT3G50820.1	3702.AT5G54770.1	0	0	0	0	0.408	0	0	0.129	0.462
PSBO2	RBCL	3702.AT3G50820.1	3702.ATCG00490.1	0	0	0	0	0.051	0	0	0.659	0.662
PSBO2	TL29	3702.AT3G50820.1	3702.AT4G09010.1	0	0	0	0	0.578	0	0	0.252	0.67
PSBP-1	TRX1	3702.AT1G06680.1	3702.AT3G51030.1	0	0	0	0	0	0	0	0.414	0.414
PSBP-1	ZKT	3702.AT1G06680.1	3702.AT1G55480.1	0	0	0	0	0.541	0	0	0	0.541
PSBP-1	THI1	3702.AT1G06680.1	3702.AT5G54770.1	0	0	0	0	0.538	0	0	0.166	0.598
PSBP-1	RBCL	3702.AT1G06680.1	3702.ATCG00490.1	0	0	0	0	0.056	0	0	0.638	0.643
PSBP-1	TRX-M4	3702.AT1G06680.1	3702.AT3G15360.1	0	0	0	0	0.654	0	0	0.167	0.699
PSBP-1	PTAC16	3702.AT1G06680.1	3702.AT3G46780.1	0	0	0	0	0.714	0	0	0	0.714
PSBP-1	TL29	3702.AT1G06680.1	3702.AT4G09010.1	0	0	0	0	0.519	0	0	0.462	0.73
PSBP-1	TLP18.3	3702.AT1G06680.1	3702.AT1G54780.1	0	0	0	0	0.887	0	0	0.578	0.95
PSBP-1	RCA	3702.AT1G06680.1	3702.AT2G39730.1	0	0	0.411	0	0.879	0	0	0.733	0.979
PTAC16	TLP18.3	3702.AT3G46780.1	3702.AT1G54780.1	0	0	0	0	0.962	0	0	0.076	0.963
PTAC16	ZKT	3702.AT3G46780.1	3702.AT1G55480.1	0	0	0	0	0.834	0	0	0	0.834
PTAC16	RCA	3702.AT3G46780.1	3702.AT2G39730.1	0	0	0	0	0.957	0.08	0	0.138	0.963
PTAC16	TRX-M4	3702.AT3G46780.1	3702.AT3G15360.1	0	0	0	0	0.5	0	0	0	0.499
PTAC16	UGT88A1	3702.AT3G46780.1	3702.AT3G16520.3	0	0	0	0	0.417	0	0	0	0.416
PTAC16	TL29	3702.AT3G46780.1	3702.AT4G09010.1	0	0	0	0	0.711	0	0	0	0.711
PUR4	TH1	3702.AT1G74260.1	3702.AT1G22940.1	0.097	0	0	0	0.062	0	0	0.602	0.633
RBCL	RCA	3702.ATCG00490.1	3702.AT2G39730.1	0	0	0	0	0	0	0	0.916	0.916
RBCL	TRX1	3702.ATCG00490.1	3702.AT3G51030.1	0	0	0	0	0	0	0	0.466	0.466
RBCL	SAG12	3702.ATCG00490.1	3702.AT5G45890.1	0	0	0	0	0	0	0	0.461	0.461
RCA	TLP18.3	3702.AT2G39730.1	3702.AT1G54780.1	0	0	0	0	0.982	0	0	0	0.982
RCA	ZKT	3702.AT2G39730.1	3702.AT1G55480.1	0	0	0	0	0.948	0	0	0.233	0.958
RCA	TL29	3702.AT2G39730.1	3702.AT4G09010.1	0	0	0	0	0.414	0	0	0.101	0.451
RCA	TRX-M4	3702.AT2G39730.1	3702.AT3G15360.1	0	0	0	0	0.423	0.088	0	0.254	0.573
RCA	THI1	3702.AT2G39730.1	3702.AT5G54770.1	0	0	0	0	0.391	0	0	0.383	0.608
RCA	TRX1	3702.AT2G39730.1	3702.AT3G51030.1	0	0	0	0	0	0.088	0	0.598	0.617
SAG12	THI1	3702.AT5G45890.1	3702.AT5G54770.1	0	0	0	0	0	0	0	0.761	0.761
TH1	THI1	3702.AT1G22940.1	3702.AT5G54770.1	0.19	0	0	0	0	0	0	0.986	0.988
TL29	TLP18.3	3702.AT4G09010.1	3702.AT1G54780.1	0	0	0	0	0.723	0	0	0	0.723
TL29	ZKT	3702.AT4G09010.1	3702.AT1G55480.1	0	0	0	0	0.594	0	0	0	0.594
TL29	TRX-M4	3702.AT4G09010.1	3702.AT3G15360.1	0	0	0	0	0.422	0	0	0.127	0.473
TLP18.3	UGT88A1	3702.AT1G54780.1	3702.AT3G16520.3	0	0	0	0	0.427	0	0	0	0.426
TLP18.3	TRX-M4	3702.AT1G54780.1	3702.AT3G15360.1	0	0	0	0	0.683	0	0	0	0.683
TLP18.3	ZKT	3702.AT1G54780.1	3702.AT1G55480.1	0	0	0	0	0.967	0	0	0	0.967
TRX-M4	ZKT	3702.AT3G15360.1	3702.AT1G55480.1	0	0	0	0	0.502	0	0	0.581	0.782
