# Supplementary material for: Tissue-specific proteome profile analysis reveals regulatory and stress responsive networks in passion fruit during storage
Source: Sci Rep. 2024 Feb 12;14:3564. doi: 10.1038/s41598-024-52557-8 (PMC10861471; doi:10.1038/s41598-024-52557-8)
Supplement: Supplementary file 3 — Supplementary Table 3. [file 41598_2024_52557_MOESM3_ESM.xlsx]

## Sheet: Sheet1
Supplementary Table 3. STRING network clustering information.
#clustering method	cluster number	cluster color	gene count	protein name	protein identifier	protein description
kmeans	1	Red	28	ABCC3	3702.AT3G13080.1	Multidrug resistance-associated protein 3; Pump for glutathione S-conjugates. Mediates the transport of glutathione conjugates such as chlorodinitrobenzene- GS (DNB-GS), and of chlorophyll catabolites such as Bn-NCC-1. Transports also heavy metals such as cadmium (Cd); Belongs to the ABC transporter superfamily. ABCC family. Conjugate transporter (TC 3.A.1.208) subfamily
kmeans	1	Red	28	ARA12	3702.AT5G67360.1	Subtilase family protein; Serine protease. Has a substrate preference for the hydrophobic residues Phe and Ala and the basic residue Asp in the P1 position, and for Asp, Leu or Ala in the P1' position . Essential for mucilage release from seed coats. Triggers the accumulation and/or activation of cell wall modifying enzymes necessary either for the loosening of the outer primary cell wall, or to …
kmeans	1	Red	28	AT3G14067	3702.AT3G14067.1	Subtilisin-like protease SBT1.4; Subtilase family protein; Its function is described as identical protein binding, serine-type endopeptidase activity; Involved in proteolysis, negative regulation of catalytic activity; Located in apoplast, plasma membrane, vacuole, plant-type cell wall; Expressed in 24 plant structures; Expressed during 13 growth stages; Contains the following InterPro domains: P…
kmeans	1	Red	28	AT4G35160	3702.AT4G35160.1	O-methyltransferase family protein; Its function is described as methyltransferase activity, O-methyltransferase activity, protein dimerization activity; Located in cytosol; Contains the following InterPro domains: Winged helix-turn-helix transcription repressor DNA-binding (InterPro:IPR011991), Plant methyltransferase dimerisation (InterPro:IPR012967), O-methyltransferase, family 2 (InterPro:IPR…
kmeans	1	Red	28	AT5G47550	3702.AT5G47550.1	Cystatin/monellin superfamily protein; Specific inhibitor of cysteine proteinases. Probably involved in the regulation of endogenous processes and in defense against pests and pathogens (By similarity)
kmeans	1	Red	28	CEP1	3702.AT5G50260.1	Cysteine proteinases superfamily protein; Possesses protease activity in vitro. Involved in the final stage of developmental programmed cell death and in intercalation of new cells. Cleaves extensins, thus probably supporting the final cell collapse. During the compatible interaction with the biotrophic powdery mildew fungus Erysiphe cruciferarum, involved in the control of late epidermal cell de…
kmeans	1	Red	28	CER1	3702.AT1G02205.3	Fatty acid hydroxylase superfamily; Expression of the CER1 gene associated with production of stem epicuticular wax and pollen fertility. Biochemical studies showed that cer1 mutants are blocked in the conversion of stem wax C30 aldehydes to C29 alkanes, and they also lack the secondary alcohols and ketones. These suggested the CER1 protein is an aldehyde decarbonylase, but the exact molecular fu…
kmeans	1	Red	28	CLH1	3702.AT1G19670.1	Chlorophyllase-1; Chlorophyllase is the first enzyme involved in chlorophyll degradation. It catalyzes the hydrolysis of the ester bond to yield chlorophyllide and phytol. AtCLH1 lacks a typical signal sequence for the chloroplast. Its expression is induced rapidly by methyljasmonate, a known promoter of senescence and chlorophyll degradation; Belongs to the AB hydrolase superfamily. Lipase family
kmeans	1	Red	28	CYP71B2	3702.AT1G13080.1	Cytochrome P450, family 71, subfamily B, polypeptide 2; Cytochrome P450 monooxygenase
kmeans	1	Red	28	FATB	3702.AT1G08510.1	Palmitoyl-acyl carrier protein thioesterase, chloroplastic; Plays an essential role in chain termination during de novo fatty acid synthesis. Possesses high thioesterase activity for palmitoyl-ACP versus other acyl-ACPs. Substrate preference is 16:0 > 18:1 > 18:0 > 16:1. Plays an essential role in the supply of saturated fatty acids necessary for plant growth and seed development. Contributes to …
kmeans	1	Red	28	GAMMA-VPE	3702.AT4G32940.1	Vacuolar-processing enzyme gamma-isozyme; Encodes a vacuolar processing enzyme belonging to a novel group of cysteine proteinases that is expressed in vegetative organs and is upregulated in association with various types of cell death and under stressed conditions. They are essential in processing seed storage proteins and for mediating the susceptible response of toxin-induced cell death
kmeans	1	Red	28	HA4	3702.AT3G47950.1	ATPase 4, plasma membrane-type; The plasma membrane H(+) ATPase of plants and fungi generates a proton gradient that drives the active transport of nutrients by H(+)-symport. The resulting external acidification and/or internal alkinization may mediate growth responses (By similarity); Belongs to the cation transport ATPase (P-type) (TC 3.A.3) family. Type IIIA subfamily
kmeans	1	Red	28	IRE1-1	3702.AT5G24360.2	Serine/threonine-protein kinase/endoribonuclease IRE1b; Senses unfolded proteins in the lumen of the endoplasmic reticulum via its N-terminal domain which leads to enzyme auto- activation. The active endoribonuclease domain splices bZIP60 mRNA to generate a new C-terminus, converting it into a potent unfolded-protein response transcriptional activator which then induces transcription of UPR targe…
kmeans	1	Red	28	LP1	3702.AT2G38540.1	Arabidopsis thaliana lipid transfer protein 1; Non-specific lipid transfer protein. Binds calmodulin in a Ca2+-independent manner. Localized to the cell wall. Specifically expressed in L1 epidermal layer. Predicted to be a member of PR-14 pathogenesis-related protein family with the following members: At2g38540/LTP1, At2g38530/LTP2, At5g59320/LTP3, At5g59310/LTP4, At3g51600/LTP5, At3g08770/LTP6, …
kmeans	1	Red	28	LTP5	3702.AT3G51600.1	Non-specific lipid-transfer protein 5; Predicted to encode a PR (pathogenesis-related) protein. Belongs to the lipid transfer protein (PR-14) family with the following members: At2g38540/LTP1, At2g38530/LTP2, At5g59320/LTP3, At5g59310/LTP4, At3g51600/LTP5, At3g08770/LTP6, At2g15050/LTP7, At2g18370/LTP8, At2g15325/LTP9, At5g01870/LTP10, At4g33355/LTP11, At3g51590/LTP12, At5g44265/LTP13, At5g62065/…
kmeans	1	Red	28	LTP6	3702.AT3G08770.2	Non-specific lipid-transfer protein 6; Predicted to encode a PR (pathogenesis-related) protein. Belongs to the lipid transfer protein (PR-14) family with the following members: At2g38540/LTP1, At2g38530/LTP2, At5g59320/LTP3, At5g59310/LTP4, At3g51600/LTP5, At3g08770/LTP6, At2g15050/LTP7, At2g18370/LTP8, At2g15325/LTP9, At5g01870/LTP10, At4g33355/LTP11, At3g51590/LTP12, At5g44265/LTP13, At5g62065/…
kmeans	1	Red	28	PAP13	3702.AT2G32770.3	Purple acid phosphatase 13 (PAP13); Its function is described as acid phosphatase activity; Involved in biological_process unknown; Located in endomembrane system; Expressed in 6 plant structures; Expressed during 4 anthesis, C globular stage; Contains the following InterPro domains: Purple acid phosphatase, N-terminal (InterPro:IPR015914), Metallophosphoesterase (InterPro:IPR004843), Purple acid…
kmeans	1	Red	28	PHS1	3702.AT1G10710.1	Poor homologous synapsis 1; Required for accurate chromosome segregation in meiosis. Required for pairing to occur between homologous chromosomes. Acts in early recombination steps and ensures pairing fidelity and proper repair of meiotic DNA double-strand-breaks. Regulates recombination and pairing of homologous chromosomes during meiotic prophase by controlling transport of RAD50 from cytoplasm…
kmeans	1	Red	28	PPC3	3702.AT3G14940.1	Encodes a cytosolic phosphoenolpyruvate carboxylase (PEPC) that has activity when expressed in E.coli. Its mRNA is most abundantly expressed in roots and siliques. PPC3 belongs to the plant-type PEPC family. It can form an enzymatically active complex with a castor bean ortholog of PPC4, which encodes a bacterial-type PEPC
kmeans	1	Red	28	SAG12	3702.AT5G45890.1	Senescence-associated gene 12 (SAG12) encoding a cysteine protease influenced by cytokinin, auxin, and sugars.Localized to special vacuole found during senescence called senescence associated vacuoles which are different from central vacuole in the tonoplast composition and pH
kmeans	1	Red	28	SCL27	3702.AT2G45160.1	Arabidopsis thaliana hairy meristem 1; GRAS family transcription factor; Probable transcription factor involved in plant development
kmeans	1	Red	28	SCP2	3702.AT5G42890.1	Uncharacterized protein At5g42890; Sterol carrier protein 2 (SCP2); Its function is described as oxidoreductase activity, sterol binding; Involved in glyoxylate metabolic process, intracellular lipid transport, fatty acid beta-oxidation, seed germination; Located in peroxisome; Expressed in 32 plant structures; Expressed during 16 growth stages; Contains the following InterPro domains: SCP2 stero…
kmeans	1	Red	28	SRG1	3702.AT1G17020.1	Senescence-related gene 1; Encodes a novel member of the Fe(II)/ascorbate oxidase gene family; senescence-related gene; Belongs to the iron/ascorbate-dependent oxidoreductase family
kmeans	1	Red	28	TET8	3702.AT2G23810.1	Tetraspanin-8; May be involved in the regulation of cell differentiation
kmeans	1	Red	28	THI1	3702.AT5G54770.1	Thiazole biosynthetic enzyme, chloroplast (ARA6) (THI1) (THI4); Involved in biosynthesis of the thiamine precursor thiazole. Catalyzes the conversion of NAD and glycine to adenosine diphosphate 5-(2-hydroxyethyl)-4-methylthiazole-2-carboxylic acid (ADT), an adenylated thiazole intermediate. The reaction includes an iron-dependent sulfide transfer from a conserved cysteine residue of the protein t…
kmeans	1	Red	28	TRX1	3702.AT3G51030.1	Arabidopsis thaliana thioredoxin h-type 1; Thioredoxin H-type 1; Encodes a cytosolic thioredoxin that reduces disulfide bridges of target proteins by the reversible formation of a disulfide bridge between two neighboring Cys residues present in the active site. Thioredoxins have been found to regulate a variety of biological reactions in prokaryotic and eukaryotic cells
kmeans	1	Red	28	TXND9	3702.AT2G18990.1	Thioredoxin domain-containing protein 9 homolog (TXND9); Involved in cell redox homeostasis; Located in cellular_component unknown; Expressed in 23 plant structures; Expressed during 15 growth stages; Contains the following InterPro domains: Thioredoxin fold (InterPro:IPR012335), Thioredoxin-like fold (InterPro:IPR012336), Thioredoxin domain (InterPro:IPR013766); BEST Arabidopsis thaliana protein…
kmeans	1	Red	28	scpl33	3702.AT3G17180.1	Serine carboxypeptidase-like clade ii; Serine carboxypeptidase-like 33; Probable carboxypeptidase
kmeans	2	Yellow	48	ALDH11A3	3702.AT2G24270.4	Encodes a protein with non-phosphorylating NADP-dependent glyceraldehyde-3-phosphate dehydrogenase activity. The activity of the enzyme was determined from leaf extracts; the enzyme has not been purified to confirm activity
kmeans	2	Yellow	48	AOR	3702.AT1G23740.1	Oxidoreductase, zinc-binding dehydrogenase family protein; Reduces the double bond in short-chain unsaturated carbonyls . Acts preferentially on alpha,beta-unsaturated ketones rather on alpha,beta-unsaturated aldehydes . Has no activity with (E)-2-hexenal and (E)-2-pentenal . Contributes to detoxify stromal reactive carbonyls produced under oxidative stress
kmeans	2	Yellow	48	AT1G25230	3702.AT1G25230.1	Calcineurin-like metallo-phosphoesterase superfamily protein; Its function is described as hydrolase activity, protein serine/threonine phosphatase activity; Involved in biological_process unknown; Located in endomembrane system; Expressed in 22 plant structures; Expressed during 13 growth stages; Contains the following InterPro domains: Metallophosphoesterase (InterPro:IPR004843); BEST Arabidops…
kmeans	2	Yellow	48	AT3G10060	3702.AT3G10060.1	FKBP-like peptidyl-prolyl cis-trans isomerase family protein; PPIases accelerate the folding of proteins. It catalyzes the cis-trans isomerization of proline imidic peptide bonds in oligopeptides (By similarity)
kmeans	2	Yellow	48	AT3G56930	3702.AT3G56930.1	DHHC-type zinc finger family protein; Palmitoyl acyltransferase
kmeans	2	Yellow	48	AT5G01870	3702.AT5G01870.1	Bifunctional inhibitor/lipid-transfer protein/seed storage 2S albumin superfamily protein; Predicted to encode a PR (pathogenesis-related) protein. Belongs to the lipid transfer protein (PR-14) family with the following members: At2g38540/LTP1, At2g38530/LTP2, At5g59320/LTP3, At5g59310/LTP4, At3g51600/LTP5, At3g08770/LTP6, At2g15050/LTP7, At2g18370/LTP8, At2g15325/LTP9, At5g01870/LTP10, At4g33355…
kmeans	2	Yellow	48	ATPC2	3702.AT1G15700.1	F-type h+-transporting atpase subunit gamma; ATP synthase gamma chain 2, chloroplastic; Produces ATP from ADP in the presence of a proton gradient across the membrane. The gamma chain is believed to be important in regulating ATPase activity and the flow of protons through the CF(0) complex
kmeans	2	Yellow	48	ATPD	3702.AT4G09650.1	F-type h+-transporting atpase subunit delta; F(1)F(0) ATP synthase produces ATP from ADP in the presence of a proton or sodium gradient. F-type ATPases consist of two structural domains, F(1) containing the extramembraneous catalytic core and F(0) containing the membrane proton channel, linked together by a central stalk and a peripheral stalk. During catalysis, ATP synthesis in the catalytic dom…
kmeans	2	Yellow	48	CA1	3702.AT3G01500.2	Arabidopsis thaliana salicylic acid-binding protein 3; Reversible hydration of carbon dioxide. Required for photosynthesis in cotyledons. Binds salicylic acid. Together with BCA4, involved in the CO(2) signaling pathway which controls gas-exchange between plants and the atmosphere by modulating stomatal development and movements. Promotes water use efficiency
kmeans	2	Yellow	48	CA2	3702.AT5G14740.1	Beta carbonic anhydrase 2; Encodes a beta carbonic anhydrase likely to be localized in the cytoplasm. Expression of its mRNA is seen in etiolated seedlings and points to a possible nonphotosynthetic role for this isoform
kmeans	2	Yellow	48	CHL	3702.AT3G47860.1	Chloroplastic lipocalin; Lipocalin that prevents thylakoidal membrane lipids peroxidation and confers protection against oxidative stress, especially mediated by singlet oxygen in response to high light and other stress (e.g. heat shocks) . Required for seed longevity by insuring polyunsaturated lipids integrity
kmeans	2	Yellow	48	CIPK1	3702.AT3G17510.1	5'-AMP-activated protein kinase, catalytic alpha subunit; CBL-interacting serine/threonine-protein kinase 1; CIPK serine-threonine protein kinases interact with CBL proteins. Binding of a CBL protein to the regulatory NAF domain of CIPK protein lead to the activation of the kinase in a calcium- dependent manner; Belongs to the protein kinase superfamily. CAMK Ser/Thr protein kinase family. SNF1 s…
kmeans	2	Yellow	48	CP12-2	3702.AT3G62410.1	Calvin cycle protein CP12-2, chloroplastic; CP12-2 encodes a small peptide found in the chloroplast stroma. It belongs to the CP12 gene family thought to be involved in the formation of a supramolecular complex with glyceraldehyde-3-phosphate dehydrogenase (GAPDH) and phosphoribulokinase (PRK) embedded in the Calvin cycle. CP12-2 is coordinately regulated by light with the photosynthetic GAPDH an…
kmeans	2	Yellow	48	CYP38	3702.AT3G01480.1	Peptidyl-prolyl cis-trans isomerase CYP38, chloroplastic; Encodes a chloroplast cyclophilin functioning in the assembly and maintenance of photosystem II (PSII) supercomplexes
kmeans	2	Yellow	48	DUO3	3702.AT1G64570.1	Homeodomain-like superfamily protein; DUO POLLEN 3 (DUO3); Contains the following InterPro domains: Homeodomain-like (InterPro:IPR009057); Has 1836 Blast hits to 1575 proteins in 289 species: Archae - 4; Bacteria - 248; Metazoa - 589; Fungi - 287; Plants - 112; Viruses - 46; Other Eukaryotes - 550 (source: NCBI BLink)
kmeans	2	Yellow	48	FBA2	3702.AT4G38970.1	Fructose-bisphosphate aldolase 2, chloroplastic; Protein is tyrosine-phosphorylated and its phosphorylation state is modulated in response to ABA in Arabidopsis thaliana seeds; Belongs to the class I fructose-bisphosphate aldolase family
kmeans	2	Yellow	48	FD2	3702.AT1G60950.1	2Fe-2S ferredoxin-like superfamily protein; Ferredoxins are iron-sulfur proteins that transfer electrons in a wide variety of metabolic reactions; Belongs to the 2Fe2S plant-type ferredoxin family
kmeans	2	Yellow	48	FUR1	3702.AT4G05120.1	Solute carrier family 29 (equilibrative nucleoside transporter), member 1/2/3; Equilibrative nucleotide transporter 3; Nucleoside transporter that functions as a pyrimidine nucleoside carrier in all organs. Has high affinity for adenosine and uridine when expressed in a heterologous system (yeast). Mediates proton-dependent adenosine or uridine transport in Xenopus oocytes
kmeans	2	Yellow	48	GAPA	3702.AT3G26650.1	Glyceraldehyde-3-phosphate dehydrogenase (NADP+) (phosphorylating); Encodes one of the two subunits forming the photosynthetic glyceraldehyde-3-phosphate dehydrogenase (GAPDH) and as such a constituent of the supramolecular complex with phosphoribulokinase (PRK) thought to be linked by a small peptide encoded by CP12-2. GapA-1 is coordinately expressed by light with PRK and CP12-2. The enzyme act…
kmeans	2	Yellow	48	GAPB	3702.AT1G42970.1	Glyceraldehyde-3-phosphate dehydrogenase (NADP+) (phosphorylating); Encodes chloroplast localized glyceraldehyde-3-phosphate dehydrogenase that can use both NADH and NADPH to reduce 1,3-diphosphate glycerate. It forms A2B2 heterotetramers with GapA forms of the GADPH enzyme. These complexes are active in the light under reducing conditions, but show reduced NADPH-dependent activity in response to…
kmeans	2	Yellow	48	GER3	3702.AT5G20630.1	Germin-like protein subfamily 3 member 3; Encodes a germin-like protein. Its transcripts are more abundant in RNA from leaves collected in the evening, suggesting some kind of circadian regulation
kmeans	2	Yellow	48	HS1	3702.AT3G17210.1	Stress-response A/B barrel domain-containing protein HS1; Heat stable protein involved in defense against fungal pathogens. Possesses antifungal activity against diverse pathogenic fungi. Possesses antimicrobial activity. Possesses ribonuclease activity
kmeans	2	Yellow	48	LHCB4.3	3702.AT2G40100.1	Light-harvesting complex ii chlorophyll a/b binding protein 4; Chlorophyll a-b binding protein CP29.3, chloroplastic; The light-harvesting complex (LHC) functions as a light receptor, it captures and delivers excitation energy to photosystems with which it is closely associated
kmeans	2	Yellow	48	LHCB5	3702.AT4G10340.1	Chlorophyll a-b binding protein CP26, chloroplastic; The light-harvesting complex (LHC) functions as a light receptor, it captures and delivers excitation energy to photosystems with which it is closely associated; Belongs to the light-harvesting chlorophyll a/b- binding (LHC) protein family
kmeans	2	Yellow	48	LHCB6	3702.AT1G15820.1	Light-harvesting complex ii chlorophyll a/b binding protein 6; Light harvesting complex photosystem II subunit 6; The light-harvesting complex (LHC) functions as a light receptor, it captures and delivers excitation energy to photosystems with which it is closely associated
kmeans	2	Yellow	48	MC6	3702.AT1G79320.1	Metacaspase-6; Metacaspase 6 (MC6); Its function is described as cysteine-type endopeptidase activity; Involved in proteolysis; Located in cellular_component unknown; Expressed in stem, root; Contains the following InterPro domains: Peptidase C14, caspase catalytic (InterPro:IPR011600); BEST Arabidopsis thaliana protein match is: metacaspase 5 (TAIR:AT1G79330.1); Has 1177 Blast hits to 1175 prote…
kmeans	2	Yellow	48	MLP28	3702.AT1G70830.1	MLP-like protein 28; Can bind steroids (in vitro), and may also bind other types of hydrophobic ligands
kmeans	2	Yellow	48	MLP31	3702.AT1G70840.1	MLP-like protein 31 (MLP31); Its function is described as molecular_function unknown; Involved in response to biotic stimulus, defense response; Located in cellular_component unknown; Contains the following InterPro domains: Bet v I allergen (InterPro:IPR000916); BEST Arabidopsis thaliana protein match is: MLP-like protein 28 (TAIR:AT1G70830.3); Has 485 Blast hits to 453 proteins in 51 species: A…
kmeans	2	Yellow	48	NPQ4	3702.AT1G44575.1	Photosystem ii 22 kda protein, chloroplastic; Encoding PSII-S (CP22), a ubiquitous pigment-binding protein associated with photosystem II (PSII) of higher plants. Involved in nonphotochemical quenching rather than in photosynthesis. Mutant has a normal violaxanthin cycle but has a limited capacity of quenching singlet excited chlorophylls and is tolerant to lipid peroxidation; Belongs to the ELIP…
kmeans	2	Yellow	48	OSH1	3702.AT5G01580.1	Gamma interferon responsive lysosomal thiol (GILT) reductase family protein; Thiol reductase in OAS metabolism
kmeans	2	Yellow	48	PETE1	3702.AT1G76100.1	Plastocyanin minor isoform, chloroplastic; One of two Arabidopsis plastocyanin genes. Expressed at 1/10th level of PETE2. Does not respond to increased copper levels and is thought to be the isoform that participates in electron transport under copper-limiting conditions
kmeans	2	Yellow	48	PGRL1A	3702.AT4G22890.1	PGR5-like protein 1A, chloroplastic; Encodes PGRL1A, a transmembrane protein present in thylakoids. PGRL1A has a highly homologous isoform PGRL1B encoded by At4g11960. Plants lacking PGRL1 show perturbation of cyclic electron flow, similar to PGR5-deficient plants. PGRL1 and PGR5 interact physically and associate with PSI (photosystem I); Belongs to the PGR5 family
kmeans	2	Yellow	48	PPD6	3702.AT3G56650.1	Thylakoid lumenal protein (mog1/psbp/duf1795-like photosystem ii reaction center psbp family protein); Mog1/PsbP/DUF1795-like photosystem II reaction center PsbP family protein; May be involved in the redox regulation of photosystem II
kmeans	2	Yellow	48	PRK	3702.AT1G32060.1	Phosphoribulokinase, chloroplastic; Phosphoribulokinase (PRK); Its function is described as protein binding, phosphoribulokinase activity, ATP binding; Involved in response to cold, defense response to bacterium, biosynthetic process, peptidyl-cysteine S-nitrosylation; Located in 8 components; Expressed in 24 plant structures; Expressed during 15 growth stages; Contains the following InterPro dom…
kmeans	2	Yellow	48	PRX52	3702.AT5G05340.1	Peroxidase superfamily protein; Removal of H(2)O(2), oxidation of toxic reductants, biosynthesis and degradation of lignin, suberization, auxin catabolism, response to environmental stresses such as wounding, pathogen attack and oxidative stress. These functions might be dependent on each isozyme/isoform in each plant tissue; Belongs to the peroxidase family. Classical plant (class III) peroxidas…
kmeans	2	Yellow	48	PRXQ	3702.AT3G26060.2	Thioredoxin superfamily protein; Thiol-specific peroxidase that catalyzes the reduction of hydrogen peroxide and organic hydroperoxides to water and alcohols, respectively. Plays a role in cell protection against oxidative stress by detoxifying peroxides. Involved in the photosystem II protection against hydrogen peroxide; Belongs to the peroxiredoxin family. BCP/PrxQ subfamily
kmeans	2	Yellow	48	PSAT1	3702.AT1G04010.1	Phospholipid--sterol O-acyltransferase; Involved in lipid catabolism. Essential for sterol esters biosynthesis in leaves and seeds, but not in flowers. Plays a role in controlling the free sterol content of leaves. Catalyzes the transacylation of acyl groups from phospholipids to a variety of different sterols. Prefers phosphatidylethanolamine over phosphatidylcholine as an acyl donor. Not active…
kmeans	2	Yellow	48	PSBO1	3702.AT5G66570.1	Oxygen-evolving enhancer protein 1-1, chloroplastic; Encodes a protein which is an extrinsic subunit of photosystem II and which has been proposed to play a central role in stabilization of the catalytic manganese cluster. In <i>Arabidopsis thaliana</i> the PsbO proteins are encoded by two genes: <i>psbO1</i> and <i>psbO2</i>. PsbO1 is the major isoform in the wild-type
kmeans	2	Yellow	48	PSBO2	3702.AT3G50820.1	Oxygen-evolving enhancer protein 1-2, chloroplastic; Encodes a protein which is an extrinsic subunit of photosystem II and which has been proposed to play a central role in stabilization of the catalytic manganese cluster. In <i>Arabidopsis thaliana</i> the PsbO proteins are encoded by two genes: <i>psbO1</i> and <i>psbO2</i>. PsbO2 is the minor isoform in the wild-type. Mutants defective in this…
kmeans	2	Yellow	48	PSBP-1	3702.AT1G06680.1	Oxygen-evolving enhancer protein 2-1, chloroplastic; Encodes a 23 kD extrinsic protein that is part of photosystem II and participates in the regulation of oxygen evolution; Belongs to the psbP family
kmeans	2	Yellow	48	PTAC16	3702.AT3G46780.1	Plastid transcriptionally active 16; Probably involved in the regulation of plastid gene expression
kmeans	2	Yellow	48	RCA	3702.AT2G39730.1	Ribulose bisphosphate carboxylase/oxygenase activase, chloroplastic; Activation of RuBisCO (ribulose-1,5-bisphosphate carboxylase/oxygenase; EC 4.1.1.39) involves the ATP-dependent carboxylation of the epsilon-amino group of lysine leading to a carbamate structure
kmeans	2	Yellow	48	RCI3	3702.AT1G05260.1	Peroxidase superfamily protein; Removal of H(2)O(2), oxidation of toxic reductants, biosynthesis and degradation of lignin, suberization, auxin catabolism, response to environmental stresses such as wounding, pathogen attack and oxidative stress. These functions might be dependent on each isozyme/isoform in each plant tissue; Belongs to the peroxidase family. Classical plant (class III) peroxidas…
kmeans	2	Yellow	48	TL29	3702.AT4G09010.1	Thylakoid lumenal 29 kDa protein, chloroplastic; Encodes a protein that was initially believed to act as a microsomal ascorbate peroxidase APX4 but to date, no evidence of enzymatic activity has been found
kmeans	2	Yellow	48	TLP18.3	3702.AT1G54780.1	UPF0603 protein At1g54780, chloroplastic; Encodes a thylakoid lumen protein regulating photosystem II repair cycle
kmeans	2	Yellow	48	TRX-M4	3702.AT3G15360.1	Arabidopsis thioredoxin m-type 4; Thioredoxin M4, chloroplastic; Thiol-disulfide oxidoreductase involved in the redox regulation of enzyme of the oxidative pentose phosphate pathway. Under reducing conditions, inhibits the glucose-6-phosphate dehydrogenase
kmeans	2	Yellow	48	UGT88A1	3702.AT3G16520.3	UDP-glucosyl transferase 88A1; Possesses low quercetin 3-O-glucosyltransferase, 7-O- glucosyltransferase, 3'-O-glucosyltransferase and 4'-O- glucosyltransferase activities in vitro
kmeans	2	Yellow	48	ZKT	3702.AT1G55480.1	Protein containing pdz domain, a k-box domain, and a tpr region; Encodes a member of a novel plant protein family containing a PDZ, a K-box, and a TPR motif. mRNA but not protein levels decrease after wounding. ZKT is phosphorylated at Thr and Ser residues after wounding
kmeans	3	Green	22	AT1G71695	3702.AT1G71695.1	Peroxidase superfamily protein; Removal of H(2)O(2), oxidation of toxic reductants, biosynthesis and degradation of lignin, suberization, auxin catabolism, response to environmental stresses such as wounding, pathogen attack and oxidative stress. These functions might be dependent on each isozyme/isoform in each plant tissue; Belongs to the peroxidase family. Classical plant (class III) peroxidas…
kmeans	3	Green	22	AT5G01320	3702.AT5G01320.1	Thiamine pyrophosphate dependent pyruvate decarboxylase family protein; Its function is described as in 6 functions; Located in cellular_component unknown; Contains the following InterPro domains: TPP-binding enzyme, conserved site (InterPro:IPR000399), Thiamine pyrophosphate enzyme, central domain (InterPro:IPR012000), Pyruvate decarboxylase/indolepyruvate decarboxylase (InterPro:IPR012110), Thi…
kmeans	3	Green	22	AT5G06730	3702.AT5G06730.1	Peroxidase superfamily protein; Removal of H(2)O(2), oxidation of toxic reductants, biosynthesis and degradation of lignin, suberization, auxin catabolism, response to environmental stresses such as wounding, pathogen attack and oxidative stress. These functions might be dependent on each isozyme/isoform in each plant tissue; Belongs to the peroxidase family. Classical plant (class III) peroxidas…
kmeans	3	Green	22	AT5G32470	3702.AT5G32470.1	Thiamine phosphate phosphatase / amino-hmp aminohydrolase; May be involved in the salvage of thiamine breakdown products . This protein has a haloacid dehalogenase family domain fused to its TenA domain . Phosphatase with the highest activity against thiamine monophosphate (ThMP) and, with a lower activity, against thiamine diphosphate (ThDP), flavin mononucleotide, inorganic pyrophosphate, CTP a…
kmeans	3	Green	22	CHIA	3702.AT5G24090.1	Acidic endochitinase; Chitinase A (class III) expressed exclusively under environmental stress conditions; Belongs to the glycosyl hydrolase 18 family. Chitinase class III subfamily
kmeans	3	Green	22	EFE	3702.AT1G05010.1	1-aminocyclopropane-1-carboxylate oxidase 4; Enzyme involved in the ethylene biosynthesis. May promote stem elongation by maximizing the extensibility cells, possibly by activating ethylene biosynthesis, in response to very- long-chain fatty acids (VLCFAs C20:0 to C30:0); Belongs to the iron/ascorbate-dependent oxidoreductase family
kmeans	3	Green	22	GAD5	3702.AT3G17760.2	Glutamate decarboxylase 5; Catalyzes the production of GABA. The calmodulin-binding is calcium-dependent and it is proposed that this may, directly or indirectly, form a calcium regulated control of GABA biosynthesis (By similarity)
kmeans	3	Green	22	GASA1	3702.AT1G75750.1	Gibberellin-regulated protein 1; Gibberellin-regulated protein that may function in hormonal controlled steps of development such as seed germination, flowering and seed maturation; Belongs to the GASA family
kmeans	3	Green	22	GDH1	3702.AT5G18170.1	Glutamate dehydrogenase (nad(p)+); Glutamate dehydrogenase 1; Encodes the 43 kDa alpha-subunit of the glutamate dehydrogenase with a putative mitochondrial transit polypeptide and NAD(H)- and alpha-ketoglutarate-binding domains. Mitochondrial localization confirmed by subcellular fractionation. Combines in several ratios with GDH2 protein (GDH-beta) to form seven isoenzymes. Catalyzes the cleavag…
kmeans	3	Green	22	GLN1.3	3702.AT3G17820.1	Arabidopsis thaliana glutamine synthase clone kb6; Glutamine synthetase cytosolic isozyme 1-3; Low-affinity glutamine synthetase. May contribute to the homeostatic control of glutamine synthesis in roots
kmeans	3	Green	22	HCHIB	3702.AT3G12500.1	Basic endochitinase B; Defense against chitin-containing fungal pathogens. Seems particularly implicated in resistance to jasmonate-inducing pathogens such as A.brassicicola. In vitro antifungal activity against T.reesei, but not against A.solani, F.oxysporum, S.sclerotiorum, G.graminis and P.megasperma
kmeans	3	Green	22	HEXO3	3702.AT1G65590.1	Beta-hexosaminidase 3; Has a broad substrate specificity. Can use synthetic substrates such as pyridylaminated chitotriose, p-nitrophenyl- beta-N-acetylglucosaminide, p-nitrophenyl-2-acetamido-2-deoxy- beta-D-glucopyranoside (pNP-GlcNAc), p-nitrophenyl-2-acetamido-2- deoxy-beta-D-galactopyranoside (pNP-GalNAc), 4-methylumbelliferyl- 2-acetamido-2-deoxy-beta-D-glucopyranoside (MU-GlcNAc), and 4- m…
kmeans	3	Green	22	KTI1	3702.AT1G73260.1	Arabidopsis thaliana kunitz trypsin inhibitor 1; Exhibits Kunitz trypsin protease inhibitor activity . Involved in modulating programmed cell death (PCD) in plant-pathogen interactions . Can inhibit both serine proteases and cysteine proteases . May be involved in the modulation of the proteases that participate in the hydrolysis of dietary proteins in the gut of spider mites
kmeans	3	Green	22	LCR69	3702.AT2G02100.1	Low-molecular-weight cysteine-rich 69; Predicted to encode a PR (pathogenesis-related) protein. Belongs to the plant defensin (PDF) family with the following members: At1g75830/PDF1.1, At5g44420/PDF1.2a, At2g26020/PDF1.2b, At5g44430/PDF1.2c, At2g26010/PDF1.3, At1g19610/PDF1.4, At1g55010/PDF1.5, At2g02120/PDF2.1, At2g02100/PDF2.2, At2g02130/PDF2.3, At1g61070/PDF2.4, At5g63660/PDF2.5, At2g02140/PDF…
kmeans	3	Green	22	LOX1	3702.AT1G55020.1	Linoleate 9S-lipoxygenase 1; 9S-lipoxygenase that can use linoleic acid or linolenic acid as substrates. Plant lipoxygenases may be involved in a number of diverse aspects of plant physiology including growth and development, pest resistance, and senescence or responses to wounding. Catalyzes the hydroperoxidation of lipids containing a cis,cis-1,4-pentadiene structure. Function as regulators of …
kmeans	3	Green	22	MDH	3702.AT3G47520.1	Plastidic nad-dependent malate dehydrogenase; Malate dehydrogenase, chloroplastic; Catalyzes a reversible NAD-dependent dehydrogenase reaction involved in central metabolism and redox homeostasis between organelle compartments (Probable). Plays a key role in the metabolism of dark chloroplasts and non-green plastids. Essential for embryo viability. Plays an essential role in heterotrophic metabol…
kmeans	3	Green	22	MDHAR	3702.AT3G09940.1	Arabidopsis thaliana monodehydroascorbate reductase 3; Catalyzes the conversion of monodehydroascorbate to ascorbate, oxidizing NADH in the process . Required for producing sufficient ascorbate to maintain the interaction between Piriformospora indica and Arabidopsis in a mutualistic state
kmeans	3	Green	22	NADP-ME3	3702.AT5G25880.1	Malate dehydrogenase (oxaloacetate-decarboxylating)(nadp+); The malic enzyme (EC 1.1.1.40) encoded by the ATNADP-ME3 is presumably cytosolic and restricted in its expression by both developmental and cell-specific signals
kmeans	3	Green	22	PGAZAT	3702.AT2G41850.1	Polygalacturonase abscission zone A. thaliana; Polygalacturonase involved in cell separation in the final stages of pod shatter, in anther dehiscence and in floral organ abscission; Belongs to the glycosyl hydrolase 28 family
kmeans	3	Green	22	PLA2A	3702.AT2G26560.1	Patatin-like protein 2; Possesses non-specific lipolytic acyl hydrolase (LAH) activity. Catalyzes the hydrolysis of the galactolipids monogalactosyldiacylglycerol (MGDG) and digalactosyldiacylglycerol (DGDG), and less efficiently the phoshpolipids phosphatidylcholine (PC), phosphatidylethanolamine (PE), phosphatidylglycerol (PG), phosphatidic acid (PA), phosphatidylserine (PS) and phosphatidylino…
kmeans	3	Green	22	PLDALPHA1	3702.AT3G15730.1	Phospholipase D alpha 1; Hydrolyzes glycerol-phospholipids at the terminal phosphodiesteric bond to generate phosphatidic acids (PA). Plays an important role in various cellular processes, including phytohormone action and response to stress, characterized by acidification of the cell. Involved in wound induction of jasmonic acid. May be involved in membrane lipid remodeling. Probably involved in…
kmeans	3	Green	22	PR4	3702.AT3G04720.1	Hevein-like preproprotein; Encodes a protein similar to the antifungal chitin-binding protein hevein from rubber tree latex. mRNA levels increase in response to ethylene and turnip crinkle virus infection
kmeans	4	Cyan	19	APX2	3702.AT3G09640.1	L-ascorbate peroxidase 2, cytosolic; Encodes a cytosolic ascorbate peroxidase APX2. Ascorbate peroxidases are enzymes that scavenge hydrogen peroxide in plant cells. Eight types of APX have been described for Arabidopsis: three cytosolic (APX1, APX2, APX6), two chloroplastic types (stromal sAPX, thylakoid tAPX), and three microsomal (APX3, APX4, APX5) isoforms
kmeans	4	Cyan	19	ARC5	3702.AT3G19720.1	P-loop containing nucleoside triphosphate hydrolases superfamily protein; Encodes a novel chloroplast division protein. Mutants of exhibit defects in chloroplast constriction, have enlarged, dumbbell-shaped chloroplasts. The ARC5 gene product shares similarity with the dynamin family of GTPases, which mediate endocytosis, mitochondrial division, and other organellar fission and fusion events in e…
kmeans	4	Cyan	19	AT1G07400	3702.AT1G07400.1	HSP20-like chaperones superfamily protein; Cytosolic mediator for sorting and targeting of nascent chloroplast outer envelope membrane (OEM) proteins to the chloroplast. Functions as a AKR2A cofactor to facilitates the targeting of OEP7 to chloroplasts; Belongs to the small heat shock protein (HSP20) family
kmeans	4	Cyan	19	AT1G31220	3702.AT1G31220.1	Phosphoribosylglycinamide formyltransferase, chloroplastic; N10-formyltetrahydrofolate-dependent phosphoribosylglycinamide formyltransferase that catalyzes the conversion of phosphoribosyl glycineamide to phosphoribosyl N-formylglycineamide
kmeans	4	Cyan	19	AT1G52560	3702.AT1G52560.1	26.5 kDa heat shock protein, mitochondrial; HSP20-like chaperones superfamily protein; Its function is described as molecular_function unknown; Involved in response to high light intensity, response to hydrogen peroxide, response to heat; Located in mitochondrion; Expressed in 6 plant structures; Expressed during 4 anthesis, petal differentiation and expansion stage; Contains the following InterP…
kmeans	4	Cyan	19	AT1G53540	3702.AT1G53540.1	HSP20-like chaperones superfamily protein; Contains the following InterPro domains: Heat shock protein Hsp20 (InterPro:IPR002068), HSP20-like chaperone (InterPro:IPR008978); BEST Arabidopsis thaliana protein match is: heat shock protein 17.4 (TAIR:AT3G46230.1); Has 7090 Blast hits to 7089 proteins in 1610 species: Archae - 175; Bacteria - 4287; Metazoa - 66; Fungi - 302; Plants - 1606; Viruses - …
kmeans	4	Cyan	19	ATHSP22.0	3702.AT4G10250.1	HSP20-like chaperones superfamily protein; Columbia endomembrane-localized small heat shock protein
kmeans	4	Cyan	19	ATPA	3702.ATCG00120.1	F-type h+/na+-transporting atpase subunit alpha; Encodes the ATPase alpha subunit, which is a subunit of ATP synthase and part of the CF1 portion which catalyzes the conversion of ADP to ATP using the proton motive force. This complex is located in the thylakoid membrane of the chloroplast; Belongs to the ATPase alpha/beta chains family
kmeans	4	Cyan	19	BGAL1	3702.AT3G13750.1	Beta galactosidase 1; Beta-galactosidase, glycosyl hydrolase family 35
kmeans	4	Cyan	19	GLDH	3702.AT3G47930.1	L-galactono-1,4-lactone dehydrogenase, mitochondrial; Involved in the biosynthesis of ascorbic acid. Required for the accumulation of respiratory complex I. Uses L-galactono- 1,4-lactone and L-gulono-1,4-lactone as substrates, but not D- galactono-1,4-lactone, D-gulono-1,4-lactone, L-mannono-1,4-lactone or D-galactonic acid. Also active with phenazine methosulfate and 1,4-benzoquinone as electron…
kmeans	4	Cyan	19	HSP17.6II	3702.AT5G12020.1	17.6 kDa class II heat shock protein (HSP17.6II); Contains the following InterPro domains: Heat shock protein Hsp20 (InterPro:IPR002068), HSP20-like chaperone (InterPro:IPR008978); BEST Arabidopsis thaliana protein match is: heat shock protein 17.6A (TAIR:AT5G12030.1); Has 1807 Blast hits to 1807 proteins in 277 species: Archae - 0; Bacteria - 0; Metazoa - 736; Fungi - 347; Plants - 385; Viruses …
kmeans	4	Cyan	19	HSP21	3702.AT4G27670.1	Heat shock protein 21, chloroplastic; Chaperone protein required for seedling and chloroplast development under heat stress, probably by maintaining plastid- encoded RNA polymerase (PEP)-dependent transcription; Belongs to the small heat shock protein (HSP20) family
kmeans	4	Cyan	19	Hsp70b	3702.AT1G16030.1	Heat shock 70kda protein 1/2/6/8; Heat shock 70 kDa protein 5; In cooperation with other chaperones, Hsp70s stabilize preexistent proteins against aggregation and mediate the folding of newly translated polypeptides in the cytosol as well as within organelles. These chaperones participate in all these processes through their ability to recognize nonnative conformations of other proteins. They bin…
kmeans	4	Cyan	19	LSF2	3702.AT3G10940.1	Dual specificity protein phosphatase (DsPTP1) family protein; Starch-associated phosphoglucan phosphatase that selectively dephosphorylates the glucan C3 position. Probably participates in the regulation of starch degradation
kmeans	4	Cyan	19	MLP423	3702.AT1G24020.2	MLP-like protein 423 (MLP423); Involved in response to biotic stimulus, defense response; Expressed in 22 plant structures; Expressed during 14 growth stages; Contains the following InterPro domains: Bet v I allergen (InterPro:IPR000916); BEST Arabidopsis thaliana protein match is: MLP-like protein 28 (TAIR:AT1G70830.3)
kmeans	4	Cyan	19	OSM34	3702.AT4G11650.1	Osmotin-like protein osm34; Osmotin-like protein; Belongs to the thaumatin family
kmeans	4	Cyan	19	PETA	3702.ATCG00540.1	Photosynthetic electron transfer A; Component of the cytochrome b6-f complex, which mediates electron transfer between photosystem II (PSII) and photosystem I (PSI), cyclic electron flow around PSI, and state transitions
kmeans	4	Cyan	19	RBCL	3702.ATCG00490.1	Ribulose-1,5-bisphosphate carboxylase/oxygenase large subunit; Ribulose bisphosphate carboxylase large chain; RuBisCO catalyzes two reactions: the carboxylation of D- ribulose 1,5-bisphosphate, the primary event in carbon dioxide fixation, as well as the oxidative fragmentation of the pentose substrate in the photorespiration process. Both reactions occur simultaneously and in competition at the …
kmeans	4	Cyan	19	TH1	3702.AT1G22940.1	Hydroxymethylpyrimidine kinase / phosphomethylpyrimidine kinase / thiamine-phosphate diphosphorylase; Encodes a bifunctional enzyme required for thiamine (vitamin B1) biosynthesis. TH1 can phosphorylate HMP-P to produce HMP-PP, the pyrimidine heterocyclic subunit of thiamine. TH1 also catalyzes the condensation of HMP-PP and HET to form thiamine monophosphate (TMP). TH1 also appears capable of ph…
kmeans	5	Blue	15	AKHSDH2	3702.AT4G19710.2	Bifunctional aspartokinase/homoserine dehydrogenase 2, chloroplastic; Encodes a bifunctional aspartate kinase/homoserine dehydrogenase. These two activities catalyze the first and the third steps toward the synthesis of the essential amino acids threonine, isoleucine and methionine; In the N-terminal section; belongs to the aspartokinase family
kmeans	5	Blue	15	ANNAT8	3702.AT5G12380.1	Annexin 8 (ANNAT8); Its function is described as calcium-dependent phospholipid binding, calcium ion binding; Involved in response to water deprivation, response to salt stress, response to cold, response to heat; Expressed in embryo, pedicel, synergid; Expressed during 4 anthesis, C globular stage; Contains the following InterPro domains: Annexin like protein (InterPro:IPR015472), Annexin repeat…
kmeans	5	Blue	15	BGLU40	3702.AT1G26560.1	Beta glucosidase 40 (BGLU40); Its function is described as cation binding, hydrolase activity, hydrolyzing O-glycosyl compounds, catalytic activity; Involved in carbohydrate metabolic process; Located in apoplast, chloroplast; Expressed in 23 plant structures; Expressed during 13 growth stages; Contains the following InterPro domains: Glycoside hydrolase, family 1 (InterPro:IPR001360), Glycoside …
kmeans	5	Blue	15	CRTISO	3702.AT1G06820.1	Carotenoid and chloroplast regulation 2; Prolycopene isomerase, chloroplastic; Carotene cis-trans-isomerase that converts 7,9,9'-tri- cis-neurosporene to 9'-cis-neurosporene and 7,9,9',7'-tetra-cis- lycopene (also known as prolycopene) into all-trans-lycopene. Isomerization requires redox-active components, suggesting that isomerization is achieved by a reversible redox reaction acting at specifi…
kmeans	5	Blue	15	CYP97B3	3702.AT4G15110.1	Cytochrome P450, family 97, subfamily B, polypeptide 3; Heme-containing cytochrome P450 probably involved in the biosynthesis of xanthophylls. Hydroxylates beta-rings of alpha- carotene. May also have activity on beta-rings of beta-carotene
kmeans	5	Blue	15	DFR	3702.AT5G42800.1	Bifunctional dihydroflavonol 4-reductase/flavanone 4-reductase; Dihydroflavonol reductase. Catalyzes the conversion of dihydroquercetin to leucocyanidin in the biosynthesis of anthocyanins
kmeans	5	Blue	15	F3H	3702.AT3G51240.1	Naringenin,2-oxoglutarate 3-dioxygenase; Catalyzes the 3-beta-hydroxylation of 2S-flavanones to 2R,3R-dihydroflavonols which are intermediates in the biosynthesis of flavonols, anthocyanidins, catechins and proanthocyanidins in plants
kmeans	5	Blue	15	HDR	3702.AT4G34350.1	4-hydroxy-3-methylbut-2-enyl diphosphate reductase, chloroplastic; Arabidopsis ISPH is involved in the plastid nonmevalonate pathway of isoprenoid biosynthesis. It was shown to complement the lethal phenotype of E. coli ispH mutant and is therefore most likely encodes a protein with 4-hydroxy-3-methylbut-2-en-1-yl diphosphate reductase activity involved in the last step of mevalonate-independent …
kmeans	5	Blue	15	HDS	3702.AT5G60600.1	4-hydroxy-3-methylbut-2-en-1-yl diphosphate synthase (ferredoxin), chloroplastic; Encodes a chloroplast-localized hydroxy-2-methyl-2-(E)-butenyl 4-diphosphate (HMBPP) synthase (HDS), catalyzes the formation of HMBPP from 2-C-methyl-D-erythrytol 2,4-cyclodiphosphate (MEcPP). The HDS enzyme controls the penultimate steps of the biosynthesis of IPP and dimethylallyl diphosphate (DMAPP) via the MEP p…
kmeans	5	Blue	15	LDOX	3702.AT4G22880.1	Leucoanthocyanidin dioxygenase; Involved in anthocyanin and protoanthocyanidin biosynthesis by catalyzing the oxidation of leucoanthocyanidins into anthocyanidins. Possesses low flavonol synthase activity in vitro towards dihydrokaempferol and dihydroquercetin producing kaempferol and quercitin, respectively; Belongs to the iron/ascorbate-dependent oxidoreductase family
kmeans	5	Blue	15	LYC	3702.AT3G10230.1	Lycopene beta cyclase, chloroplastic; Encodes a protein with lycopene &#946;-cyclase activity. This enzyme uses the linear, symmetrical lycopene as substrate. However, unlike the &#949;-cyclase which adds only one ring, the &#946;-cyclase introduces a ring at both ends of lycopene to form the bicyclic &beta;-carotene
kmeans	5	Blue	15	PUR4	3702.AT1G74260.1	Probable phosphoribosylformylglycinamidine synthase, chloroplastic/mitochondrial; Essential to the male gametophyte development. Phosphoribosylformylglycinamidine synthase involved in the purines biosynthetic pathway. Catalyzes the ATP-dependent conversion of formylglycinamide ribonucleotide (FGAR) and glutamine to yield formylglycinamidine ribonucleotide (FGAM) and glutamate
kmeans	5	Blue	15	SPS1	3702.AT1G78510.1	Solanesyl diphosphate synthase 1; Involved in the solanesyl diphosphate biosynthesis in the endoplasmic reticulum. This isoprenoid side chain might be then transferred to the mitochondria for the synthesis of ubiquinone-9. Prefers geranylgeranyl diphosphate to farnesyl diphosphate as substrate. No activity with geranyl diphosphate or dimethylallyl diphosphate as substrate; Belongs to the FPP/GGPP…
kmeans	5	Blue	15	UGT73B3	3702.AT4G34131.1	UDP-glucosyl transferase 73B3; Possesses quercetin 3-O-glucosyltransferase activity in vitro. Also active in vitro on benzoates and benzoate derivatives. Involved in stress or defense responses
kmeans	5	Blue	15	ZDS	3702.AT3G04870.2	Zeta-carotene desaturase, chloroplastic/chromoplastic; Plays a crucial role in plant growth and development. Is essential for the biosynthesis of carotenoids. Carotenoids are involved in different physiological processes, including coloration, photoprotection, biosynthesis of abscisic acid (ABA) and chloroplast biogenesis. Catalyzes the conversion of zeta-carotene to lycopene via the intermediary…
