# Supplementary material for: Tissue-specific proteome profile analysis reveals regulatory and stress responsive networks in passion fruit during storage
Source: Sci Rep. 2024 Feb 12;14:3564. doi: 10.1038/s41598-024-52557-8 (PMC10861471; doi:10.1038/s41598-024-52557-8)
Supplement: Supplementary file 4 — Supplementary Table 4. [file 41598_2024_52557_MOESM4_ESM.xlsx]

## Sheet: Prot_combined_results
Supplementary Table 4. Complete list of all 3, 353 proteins identified and concentrations. Values highlighted in red are upregulated and highlighted in green are downregulated.
Prot_ID	Arath_ID	Arath_name	Arath_def	Checked	Protein FDR Confidence: Combined	Master	Accession	Description	Exp. q-value: Combined	Sum PEP Score	Coverage [%]	# Peptides	# PSMs	# Unique Peptides	# AAs	MW [kDa]	calc. pI	Score Sequest HT: Sequest HT	# Peptides (by Search Engine): Sequest HT	# Razor Peptides	(T1-epicarp) / (UnivCTL)	P-Value: (T1-epicarp) / (UnivCTL)	(T2-mesocarp) / (UnivCTL)	Adj. P-Value: (T2-mesocarp) / (UnivCTL)	(T3-endocarp) / (UnivCTL)	Abundance Ratio Adj. P-Value: (T3-endocarp) / (UnivCTL)	Abundance Ratio: (T4-pulp) / (UnivCTL)	Abundance Ratio Adj. P-Value: (T4-pulp) / (UnivCTL)	Abundance Ratio Variability [%]: (T1-epicarp) / (UnivCTL)	Abundance Ratio Variability [%]: (T2-mesocarp) / (UnivCTL)	Abundance Ratio Variability [%]: (T3-endocarp) / (UnivCTL)	Abundance Ratio Variability [%]: (T4-pulp) / (UnivCTL)	Abundances (Grouped): T1-epicarp	Abundances (Grouped): T2-mesocarp	Abundances (Grouped): T3-endocarp	Abundances (Grouped): T4-pulp	Abundances (Grouped): UnivCTL	Abundances (Grouped) CV [%]: T1-epicarp	Abundances (Grouped) CV [%]: T2-mesocarp	Abundances (Grouped) CV [%]: T3-endocarp	Abundances (Grouped) CV [%]: T4-pulp	Abundances (Grouped) CV [%]: UnivCTL	Found in Sample: [S1] F1: 126, Sample, F1, T1-epicarp	Found in Sample: [S5] F1: 128C, Sample, F2, T1-epicarp	Found in Sample: [S2] F1: 127N, Sample, F1, T2-mesocarp	Found in Sample: [S6] F1: 129N, Sample, F2, T2-mesocarp	Found in Sample: [S9] F1: 130C, Sample, F3, T2-mesocarp	Found in Sample: [S12] F1: 132N, Sample, F4, T2-mesocarp	Found in Sample: [S3] F1: 127C, Sample, F1, T3-endocarp
ZX.01G0029540	AT1G42970	GAPB	Glyceraldehyde-3-phosphate dehydrogenase GAPB%2C chloroplastic	TRUE	High	Master Protein	ZX.01G0029540	ZX.01G0029540	0	28.703	13	5	23	1	474	50.9	8.62	44.91	5	0	1.785	0.564236	0.168	0.0165101	0.207	0.00197826	0.01	4.62667e-15	420.52	12.97	0.38		178.5	16.8	20.7	0	100	133.41	12.36			0.37	High	High	Not Found	High	Not Found	High	High
ZX.01G0043300	AT3G26070	PAP4	Probable plastid-lipid-associated protein 4%2C chloroplastic	TRUE	High	Master Protein	ZX.01G0043300	ZX.01G0043300	0	4.936	7	2	3	2	243	27.3	9.32	4.51	2	0	4.908	0.00936145	0.713	0.977024	0.121	4.26669e-06	0.01	4.62667e-15	26.78	44.77	26.09		482.9	70.4	11.9	0	98.4	0.1	37.36	3.79		25.15	High	High	High	High	High	High	High
ZX.08G0003010	AT2G40100	LHCB4.3	Chlorophyll a-b binding protein%2C chloroplastic	TRUE	High	Master Protein	ZX.08G0003010	ZX.08G0003010	0	5.42	7	1	1	1	272	30	7.33	3.77	1	0	4.939	0.00926916	0.493	0.849168	0.307	0.0543634	0.01	4.62667e-15	137.73	26.03	52.55		486.4	48.5	27	0	98.5	104.91	28.94	51.55		24.46	High	High	High	High	Not Found	Not Found	High
ZX.08G0042060	AT3G16850		Pectin lyase-like superfamily protein	TRUE	High	Master Protein	ZX.08G0042060	ZX.08G0042060	0	7.286	12	2	2	2	455	48.7	4.93	3.63	2	0	1.704	0.627588	2.767	0.109512	0.465	0.4963	0.01	4.62667e-15	25.41	91.94	20.52		169.9	275.9	46.3	0	99.7	25.7	68.19	19.93		10.66	High	High	High	High	High	High	High
ZX.01G0100270	AT2G38540	LTP1	Non-specific lipid-transfer protein	TRUE	High	Master Protein	ZX.01G0100270	ZX.01G0100270	0.002	3.618	7	1	2	1	159	17.3	8.81	4.72	1	0	2.21	0.296598	0.63	0.95866	0.536	0.758867	0.01	4.62667e-15	291.09	18.15	67.73		220.3	62.8	53.5	0	99.7	127.95	55.4	62.67		11.12	High	High	High	High	High	High	High
ZX.01G0070430	AT5G50260	CEP1	KDEL-tailed cysteine endopeptidase CEP1	TRUE	High	Master Protein	ZX.01G0070430	ZX.01G0070430	0	15.491	14	4	9	4	360	40.3	6.07	22.9	4	0	0.044	2.96931e-08	0.313	0.0208486	0.256	0.000155738	2.598	0.927902	11.48	51.23	74.3	40.78	3.4	42.3	32.5	263.4	100	11.24	78.67	41.43	44.9	0.58	High	High	High	High	High	High	High
ZX.01G0039650	AT3G18860		AT3g18860/MCB22_3	TRUE	High	Master Protein	ZX.01G0039650	ZX.01G0039650	0	6.145	4	4	4	4	763	84.1	5.91	8.38	4	0	0.092	7.4037e-05	0.181	0.0101163	0.329	0.0196785	1.802	0.927902	29.37	27.6	27.08	59.61	9.2	18.1	32.9	180.2	100	27.75	37.44	73.09	43.7	1.46	High	High	High	High	High	High	High
ZX.01G0113880	AT5G14740	BCA2	Beta carbonic anhydrase 2%2C chloroplastic	TRUE	High	Master Protein	ZX.01G0113880	ZX.01G0113880	0	70.133	33	9	66	7	416	46.3	6.83	187.72	9	1	0.111	0.000460477	0.269	0.0130267	0.378	0.0138985	3.28	0.927902	47	56.26	40.47	33.14	8.4	24.8	40.5	324.3	100	10.94	37.79	18.44	23.61	1.21	High	High	High	High	High	High	High
ZX.01G0066580	AT3G17760	GAD5	Glutamate decarboxylase 5	TRUE	High	Master Protein	ZX.01G0066580	ZX.01G0066580	0	147.68	52	20	184	13	500	56.9	6.38	486.21	20	6	0.179	0.0145825	0.305	0.0305475	0.379	0.0140365	3.121	0.927902	58.26	38.02	32.17	39.26	17.6	29.6	39.9	295.3	100	1.05	23.97	21.81	47.39	0.35	High	High	High	High	High	High	High
ZX.07G0015570	AT3G51600	LTP5	Non-specific lipid-transfer protein 5	TRUE	High	Master Protein	ZX.07G0015570	ZX.07G0015570	0	28.123	41	5	39	5	215	23.2	8.1	72.5	5	0	0.079	1.85118e-05	0.223	0.0020369	0.424	0.0435104	3.744	0.927512	24.35	36.78	78.65	53.42	7.4	22.1	42.9	325.5	100	15.11	49.2	83.67	75.81	0.17	High	High	High	High	High	High	High
ZX.09G0017050	AT5G54770	THI1	Thiamine thiazole synthase%2C chloroplastic	TRUE	High	Master Protein	ZX.09G0017050	ZX.09G0017050	0	37.868	48	3	36	3	99	10.6	4.88	97.26	3	0	0.115	0.000629286	0.29	0.0165101	0.429	0.0481791	3.677	0.927512	29.71	57.31	22.65	42.04	14.3	22.3	41.9	351.3	99.9	10.93	61.04	14.03	53.64	6.13	High	High	High	High	High	High	High
ZX.02G0024230	AT5G45890	SAG12	Senescence-specific cysteine protease SAG12	TRUE	High	Master Protein	ZX.02G0024230	ZX.02G0024230	0	64.644	40	9	66	7	344	37.5	5.48	180.98	9	1	5.686	0.00389342	0.159	4.27512e-05	0.151	3.5424e-08	0.081	0.411962	19.82	51.96	81.25	78.17	590.7	14.4	17.1	3.6	100	7.48	62.21	70.67	87.63	0.43	High	High	High	High	High	High	High
ZX.01G0046170	AT2G38540	LTP1	Non-specific lipid-transfer protein	TRUE	High	Master Protein	ZX.01G0046170	ZX.01G0046170	0	26.239	56	7	76	7	117	11.9	8.65	146.86	7	0	5.643	0.00391305	0.129	3.19405e-06	0.18	9.32094e-07	0.166	0.897683	8.55	36.7	53.94	44.76	568.5	12.1	21.6	15.6	100	3.57	32.54	43.34	63.12	0.79	High	High	High	High	High	High	High
ZX.01G0101090	AT5G01870	LTP10	Non-specific lipid-transfer protein	TRUE	High	Master Protein	ZX.01G0101090	ZX.01G0101090	0	6.805	16	2	7	2	122	12.7	9.26	16.78	2	0	5.454	0.00452762	0.165	0.00139922	0.321	0.00731248	0.309	0.927902	44.36	84.21	50.68	71.95	566.9	17.3	21.6	14	99.9	41.93	19.14	35.11	61.81	5.19	High	High	High	High	High	High	High
ZX.01G0053150	AT4G15110	CYP97B3	CYP97B3	TRUE	High	Master Protein	ZX.01G0053150	ZX.01G0053150	0.003	3.007	1	1	1	1	588	65.9	7.08	2.55	1	0	0.458	0.569921	0.067	4.22375e-09	0.161	9.52241e-07	0.156	0.92333	200.24	19.25	137.98	79.63	45.8	6.7	16.1	15.6	99.8	115.96	180.07	186.76	117.76	8.31	High	High	High	High	High	High	High
ZX.01G0008570	AT3G01500	BCA1	Beta carbonic anhydrase 1%2C chloroplastic	TRUE	High	Master Protein	ZX.01G0008570	ZX.01G0008570	0	7.773	11	2	8	1	258	28.4	6.14	13.87	2	0	1.264	0.961657	0.122	0.000936536	0.193	0.000298099	0.117	0.92333	271.62	11.12	109.66	52.29	126.2	12.2	19.3	11.7	99.9	125.58	11.15	153.26	49.27	7.42	High	High	High	High	Not Found	Not Found	High
ZX.01G0046160	AT2G38540	LTP1	Non-specific lipid-transfer protein	TRUE	High	Master Protein	ZX.01G0046160	ZX.01G0046160	0	20.637	40	4	14	4	118	11.8	8.48	41.21	4	0	2.804	0.130692	0.212	0.0068842	0.214	3.80188e-05	0.179	0.927512	190.01	27.56	70.36	11.49	268.3	13.6	20.1	6	100	120.41	32.6	56.71	71.57	3.36	High	High	High	High	High	High	High
ZX.00002580	AT1G22170		At1g22170	TRUE	High	Master Protein	ZX.00002580	ZX.00002580	0.004	2.832	2	1	2	1	397	43.9	7.14	4.9	1	0	0.57	0.846283	0.228	0.0449144	0.289	0.0111229	0.349	0.953866	161.96	39.83	67.03	40.12	57	22.8	28.9	34.9	99.9	106.06	168.22	167.1	38.24	5.26	High	High	High	High	High	High	High
ZX.08G0043530	AT1G14220		F7A19.32 protein	TRUE	Medium	Master Protein	ZX.08G0043530	ZX.08G0043530	0.017	2	4	1	1	1	188	21.5	8.9	2.06	1	0	0.421	0.441891	0.119	0.000522115	0.311	0.0106782	0.222	0.927902	261.4	25.09	138.77	79.38	41.8	11.5	30.9	22.1	99.4	125.98	190.58	152.55	66.41	14.94	High	High	High	High	High	High	High
ZX.08G0028880				TRUE	High	Master Protein	ZX.08G0028880	ZX.08G0028880	0	39.775	34	4	15	4	181	14.4	8.15	62.16	4	0	3.415	0.0555721	0.213	0.00677403	0.312	0.00364442	0.333	0.927902	71.08	69.74	35.98	85.98	393.2	15.7	32.7	21.6	99.8	90.05	70.22	31.16	33.92	8.59	High	High	High	High	High	High	High
ZX.06G0024190	AT5G66600		Putative uncharacterized protein	TRUE	High	Master Protein	ZX.06G0024190	ZX.06G0024190	0	12.149	3	3	12	3	914	103.4	8.21	16.23	3	0	0.278	0.107114	0.278	0.0130267	0.342	0.00228574	2.128	0.927902	41.48	51.38	45.51	34.5	32.6	30.5	35.2	215.2	100	5.81	126.86	80.18	49.69	3.3	High	High	High	High	High	High	High
ZX.01G0026340	AT1G44575	PSBS	Photosystem II 22 kDa protein%2C chloroplastic	TRUE	High	Master Protein	ZX.01G0026340	ZX.01G0026340	0	15.165	23	5	20	2	274	29.2	9.11	20.72	5	0	3.39	0.0575912	0.325	0.0216368	0.381	0.0123653	0.133	0.897683	109.71	17.66	32.84	35.55	338.8	32.5	38.1	13.3	99.9	85.9	29.71	35.58	41.84	4.63	High	High	High	High	High	High	High
ZX.08G0034570				TRUE	High	Master Protein	ZX.08G0034570	ZX.08G0034570	0	48.073	28	9	27	9	330	37.2	6.44	66.73	9	0	0.279	0.107871	0.299	0.0165101	0.389	0.0150746	3.332	0.927902	41.45	46.44	42.27	30.84	14.3	28.3	34.1	334	99.7	20.14	33.58	24.75	21.51	11.09	High	High	High	High	High	High	High
ZX.06G0001240	AT2G24270	ALDH11A3	aldehyde dehydrogenase 11A3	TRUE	High	Master Protein	ZX.06G0001240	ZX.06G0001240	0	27.003	18	7	12	7	496	53.2	7.15	31.05	7	0	0.351	0.258437	0.37	0.0491261	0.406	0.0259895	3.563	0.927902	58.1	66.44	61.56	79.14	13.7	24.6	20.4	370.4	93.7	101.83	53.95	87.47	67.28	49.28	High	High	High	High	High	High	High
ZX.04G0017580	AT4G10250	HSP22.0	22.0 kDa heat shock protein	TRUE	Medium	Master Protein	ZX.04G0017580	ZX.04G0017580	0.012	2.359	3	1	1	1	229	25.4	6.81	2.03	1	0	0.01	6.94e-15	3.574	0.0478257	0.126	9.32094e-07	1.601	0.927902		2.97	75.47	530.36	0	357.3	12.6	160.1	100			119.75	136.39	2.83	Not Found	Not Found	Not Found	Not Found	High	Not Found	Not Found
ZX.04G0034440	AT3G16520	UGT88A1	UDP-glycosyltransferase 88A1	TRUE	High	Master Protein	ZX.04G0034440	ZX.04G0034440	0	9.048	4	3	3	2	947	105.5	6.65	8.56	3	0	0.162	0.00793056	0.233	0.0584316	0.241	0.0026517	2.244	0.927902	26.62	30.07	77.47	58.54	16.1	23.3	24	223.9	99.8	26.62	36.01	64.4	57.24	9.23	High	High	High	High	High	High	High
ZX.08G0040150				TRUE	High	Master Protein	ZX.08G0040150	ZX.08G0040150	0	55.261	68	11	83	11	163	17.6	5.38	155.53	11	0	0.071	6.58612e-06	0.465	0.248946	0.246	0.000114509	2.716	0.927902	72.91	123.92	36.05	37.62	4	33.1	27.5	244.7	100	65.03	147.54	33.36	34.82	3.45	High	High	High	High	High	High	High
ZX.02G0017900	AT1G07400	HSP17.8	17.8 kDa class I heat shock protein	TRUE	High	Master Protein	ZX.02G0017900	ZX.02G0017900	0	41.782	52	11	174	3	176	20.1	8.09	308.16	11	0	0.233	0.0494111	0.661	0.796266	0.258	0.000451801	1.559	0.951778	327.18	373.1	58.09	32.71	23.1	65.8	25.7	155	99.5	130.94	110.09	49.79	63.05	14.76	High	High	High	High	High	High	High
ZX.08G0023870	AT5G41050		At5g41050	TRUE	High	Master Protein	ZX.08G0023870	ZX.08G0023870	0	12.442	23	3	15	3	190	21.2	8.65	35.04	3	0	0.199	0.0250835	0.343	0.142718	0.262	0.000929971	3.319	0.927902	23.83	43.73	47.28	52.52	23.1	32.3	29.2	329.5	99.9	17.97	28.83	28.54	42.65	5.56	High	High	High	High	High	High	High
ZX.06G0024420	AT3G19000		2-oxoglutarate (2OG) and Fe(II)-dependent oxygenase superfamily protein	TRUE	High	Master Protein	ZX.06G0024420	ZX.06G0024420	0	21.712	24	9	21	2	361	41.9	5.78	40.03	9	0	0.105	0.000302438	0.337	0.206326	0.264	0.00197826	3.047	0.927902	7.54	15.83	58.9	60.05	8.2	33.3	28	275.2	100	7.31	47.92	78.62	69.4	3.87	High	High	High	High	High	High	High
ZX.01G0010750	AT1G05260	PER3	Peroxidase	TRUE	High	Master Protein	ZX.01G0010750	ZX.01G0010750	0	17.38	6	3	4	3	868	95.1	8.21	12.85	3	0	0.201	0.0266582	2.361	0.15945	0.264	0.000742632	0.231	0.927902	52.17	128.03	80.57	45.77	16.4	238.8	20.8	19.4	99.8	44.08	102.19	74.44	63.24	9.94	High	High	High	High	High	High	High
ZX.09G0017040	AT5G54770	THI1	Thiamine thiazole synthase%2C chloroplastic	TRUE	High	Master Protein	ZX.09G0017040	ZX.09G0017040	0	15.028	24	4	18	4	206	22.5	6.87	35.35	4	0	0.108	0.000365834	0.383	0.0931055	0.33	0.00343338	2.676	0.927902	30.88	75.68	35.9	89.74	10.6	25.3	33.3	394.2	99.8	3.46	53.78	27.65	59.64	8.5	High	High	High	High	High	High	High
ZX.01G0115090	AT3G13080	ABCC3	MRP3	TRUE	High	Master Protein	ZX.01G0115090	ZX.01G0115090	0	5.127	1	2	5	1	1580	176.5	8.1	6.31	2	0	0.179	0.0146465	0.425	0.404026	0.33	0.0154227	1.971	0.927902	14.7	40.44	103.83	18.75	17.8	42.3	32.9	196.4	99.6	15.25	95.03	82.61	40.06	12.63	High	High	High	High	High	High	High
ZX.01G0057450	AT1G55020	LOX1	Linoleate 9S-lipoxygenase 1	TRUE	High	Master Protein	ZX.01G0057450	ZX.01G0057450	0	47.276	20	15	21	15	875	99.8	5.62	48.39	15	0	0.185	0.0172097	0.392	0.108023	0.412	0.0332354	2.353	0.927902	66.62	50.54	53.16	82.36	14.8	32.1	33.1	252	100	22.35	36.52	53.59	65.81	3.93	High	High	High	High	High	High	High
ZX.01G0055410				TRUE	High	Master Protein	ZX.01G0055410	ZX.01G0055410	0.001	3.812	8	1	1	1	273	29.3	9.57	2.72	1	0	3.926	0.0297757	0.322	0.170778	0.11	7.44215e-08	0.073	0.653179	140.08	26.16	83.46	7.23	392.1	32.2	11	7.3	99.9	99.6	37.27	93.37		6.89	High	High	High	High	High	High	High
ZX.09G0023850	AT3G56650	PPD6	PPD6	TRUE	Low	Master Protein	ZX.09G0023850	ZX.09G0023850	0.068	1.228	3	1	1	1	272	29.6	9.33	0	1	0	5.059	0.00789941	1.215	0.95186	0.189	6.4225e-05	0.08	0.717322	47.3	32.24	32.76	13.15	503.9	121	18.8	7.9	99.6	46.55	41.31	46.83		12.49	High	High	High	High	High	High	High
ZX.01G0043310	AT1G77700		Pathogenesis-related thaumatin superfamily protein	TRUE	High	Master Protein	ZX.01G0043310	ZX.01G0043310	0	13.112	8	4	14	4	586	63.9	8.21	32.2	4	0	5.307	0.00554581	0.699	0.903287	0.193	2.01144e-05	0.121	0.897683	10.02	38.83	31.64	11.13	510.6	58.9	19.4	11.7	100	10.35	58.26	31.14	34.01	1.18	High	High	High	High	High	High	High
ZX.09G0014090				TRUE	High	Master Protein	ZX.09G0014090	ZX.09G0014090	0.002	3.24	2	1	1	1	528	60	5.96	2.17	1	0	4.438	0.0171056	0.457	0.362562	0.198	2.60349e-05	0.218	0.927902	7.45	16.63	52.42	8.22	443.4	45.7	19.8	20.9	99.9	7.4	82.38	45.23	5.85	5.97	High	High	High	High	High	High	High
ZX.08G0029170	AT2G39730	RCA	Ribulose bisphosphate carboxylase/oxygenase activase%2C chloroplastic	TRUE	High	Master Protein	ZX.08G0029170	ZX.08G0029170	0	16.221	19	3	4	3	249	27.5	5.16	13.86	3	0	3.775	0.0340557	0.774	0.947675	0.199	1.05955e-05	0.05	0.141184	96.73	33.93	77.85	21.58	430.7	69.1	16.5	4.1	100	90.71	57.55	82.05	18.44	3.04	High	High	High	High	High	High	High
ZX.08G0015730	AT3G15360	ATHM4	TRX-M4	TRUE	High	Master Protein	ZX.08G0015730	ZX.08G0015730	0	6.647	11	2	3	2	179	19.5	8.76	6.23	2	0	4.425	0.0171383	0.279	0.091273	0.234	0.000532276	0.125	0.926228	13.32	26.1	75.96	40.19	441.8	27.9	23.3	12.5	99.9	13.35	43.41	135.85	38.9	7.63	High	High	High	High	High	High	High
ZX.01G0124860	AT4G22890	PGRL1A	PGR5-LIKE A	TRUE	High	Master Protein	ZX.01G0124860	ZX.01G0124860	0	4.566	2	1	1	1	617	68.2	8.63	2.9	1	0	5.722	0.00389342	0.781	0.993093	0.253	0.00141556	0.144	0.927512	14.75	46.89	54.26	15.36	569.3	77.7	25.2	13.9	99.5	1.82	55.47	56.11	7.94	14.18	High	High	High	High	High	High	High
ZX.01G0057690	AT1G54780	TLP18.3	TLP18.3	TRUE	High	Master Protein	ZX.01G0057690	ZX.01G0057690	0	9.805	16	4	5	4	297	32.1	8.29	9.13	4	0	4.927	0.00931839	0.456	0.518914	0.26	0.00536618	0.202	0.927902	43.18	37.46	53.64	1.01	511.9	46.4	23.5	14.2	99.9	40.23	41.53	16.12		5.44	High	High	High	High	High	High	High
ZX.09G0017950	AT5G20630	GER3	Germin-like protein subfamily 3 member 3	TRUE	High	Master Protein	ZX.09G0017950	ZX.09G0017950	0	30.648	27	5	18	5	207	21.5	7.33	38.95	5	0	3.876	0.0311355	0.622	0.637779	0.282	0.000184429	0.24	0.927902	82.77	38.84	74	43.77	462.5	60.8	18.9	9	100	96.73	28.34	70.71	29.09	2	High	High	High	High	High	High	High
ZX.01G0014250	AT5G24090	CHIB1	Acidic endochitinase	TRUE	High	Master Protein	ZX.01G0014250	ZX.01G0014250	0	19.267	26	5	10	5	292	30.3	4.94	24.93	5	0	3.71	0.0362587	0.837	0.99704	0.283	0.00232565	0.182	0.927902	32.72	25.83	69.36	76.82	380.5	78.1	25.5	8.2	100	23.79	90.49	54.45	39.66	2.35	High	High	High	High	High	High	High
ZX.01G0069330				TRUE	Low	Master Protein	ZX.01G0069330	ZX.01G0069330	0.066	1.232	1	1	2	1	1392	156.4	7.72	3.49	1	0	4.772	0.0113701	0.635	0.935789	0.291	0.0134913	0.173	0.927902	34.46	32.68	11.15	22.82	476.7	63.5	29.1	17.3	99.9	33.45	106.63	11.1	22.51	6.53	High	High	High	High	High	High	High
ZX.08G0009800	AT3G26650	GAPA1	Glyceraldehyde-3-phosphate dehydrogenase GAPA1%2C chloroplastic	TRUE	High	Master Protein	ZX.08G0009800	ZX.08G0009800	0	74.43	54	16	68	14	384	41.4	7.97	138.2	16	3	3.905	0.0300872	0.825	0.95866	0.295	0.000929971	0.126	0.758378	40.74	42.13	74.42	57.89	410.6	88	32.8	8.8	100	39.41	38.96	68.25	51.99	1.91	High	High	High	High	High	High	High
ZX.04G0002560	AT3G26060	ATPRX Q	Thioredoxin superfamily protein	TRUE	High	Master Protein	ZX.04G0002560	ZX.04G0002560	0	42.891	39	6	24	6	204	22.3	9.8	64.06	6	0	3.915	0.0297757	0.867	0.987837	0.306	0.00141556	0.183	0.92333	13.7	21.85	33.77	71.3	376	86.9	30.9	12.4	99.8	5.88	24.03	21.13	27.16	9.32	High	High	High	High	High	High	High
ZX.01G0043550	AT1G60950	FD2	Ferredoxin	TRUE	High	Master Protein	ZX.01G0043550	ZX.01G0043550	0	22.335	34	4	38	4	148	15.6	4.7	87	4	0	3.761	0.0346041	0.616	0.632588	0.307	0.00151419	0.112	0.653179	64.23	62.41	49.55	41.53	402.2	73.7	29.8	9.5	100	66.5	46.64	29.74	41.88	0.2	High	High	High	High	High	High	High
ZX.01G0014300				TRUE	High	Master Protein	ZX.01G0014300	ZX.01G0014300	0.001	4.115	6	1	2	1	170	18.6	8.98	4.96	1	0	4.06	0.0266582	0.544	0.728763	0.309	0.0130834	0.208	0.927902	76.25	20.09	44.39	43.16	405.7	54.3	30.8	20.8	99.9	66.51	18.12	42.81	35.16	5.01	High	High	High	High	High	High	High
ZX.01G0134760	AT2G35370	GDH1	Glycine cleavage system H protein	TRUE	High	Master Protein	ZX.01G0134760	ZX.01G0134760	0	25.352	31	4	19	4	159	17	5.3	53.5	4	0	3.945	0.0297757	1.254	0.963862	0.315	0.00161272	0.11	0.717322	29.64	28.22	27.94	37.75	353.9	133.5	30.8	10.8	100	19.81	33.5	18.41	40.2	2.89	High	High	High	High	High	High	High
ZX.04G0000800	AT4G02530		chloroplast thylakoid lumen protein	TRUE	High	Master Protein	ZX.04G0000800	ZX.04G0000800	0	33.578	43	8	12	8	235	25.2	8.92	29.68	8	0	4.34	0.01824	0.666	0.798768	0.321	0.0060905	0.177	0.927512	53.56	41.83	33.6	23.66	445.1	66.1	27.8	9.1	99.9	50.71	54.36	34.57	57.1	6.47	High	High	High	High	High	High	High
ZX.01G0030070	AT1G76100	PETE1	plastocyanin 1	TRUE	High	Master Protein	ZX.01G0030070	ZX.01G0030070	0	35.204	56	6	33	6	169	17.3	5.06	84.18	6	0	3.963	0.0296054	0.923	0.99704	0.331	0.00351191	0.113	0.704275	44.63	35.1	56.47	79.28	386	90.8	26.1	6.6	100	38.84	34.62	44.53	64.41	1.86	High	High	High	High	High	High	High
ZX.01G0027520	AT4G09010	APX4	ascorbate peroxidase 4	TRUE	High	Master Protein	ZX.01G0027520	ZX.01G0027520	0	43.671	39	10	38	10	357	38.7	8.07	84.37	10	0	3.536	0.0467703	1.06	0.999202	0.357	0.00683782	0.182	0.926228	21.5	29.91	40.16	44.25	435.9	136.1	29.4	12	99.8	15.12	32.82	20.13	36.17	8.46	High	High	High	High	High	High	High
ZX.01G0105620	AT1G74730		Transmembrane protein%2C putative (DUF1118)	TRUE	High	Master Protein	ZX.01G0105620	ZX.01G0105620	0.002	3.22	6	1	1	1	198	20.7	6.18	3.23	1	0	3.965	0.0296054	0.89	0.998093	0.36	0.022291	0.091	0.795694	28.94	13.92	39.14	38.94	396.3	89	36	9.1	100	27.9	30.9	30.12	38.32	4.34	High	High	High	High	High	High	High
ZX.01G0136920				TRUE	High	Master Protein	ZX.01G0136920	ZX.01G0136920	0	10.94	20	4	6	4	303	34.1	9.01	13.67	4	0	3.952	0.0297757	0.86	0.981513	0.373	0.0105898	0.153	0.92333	17.3	22.38	24.9	59.11	401.5	88.1	34.9	15.2	99.9	10.42	18.59	16.37	26.22	6.07	High	High	High	High	High	High	High
ZX.01G0008650	AT3G01480	CYP38	Peptidyl-prolyl cis-trans isomerase CYP38%2C chloroplastic	TRUE	High	Master Protein	ZX.01G0008650	ZX.01G0008650	0	54.681	35	12	31	12	450	49.4	5.12	102.25	12	0	3.835	0.0325372	1.193	0.987837	0.395	0.0215405	0.25	0.927902	61.75	25.34	24.09	30.88	393.2	113.5	42.1	22.2	100	61.16	13.72	10.33	22.5	0.34	High	High	High	High	High	High	High
ZX.01G0077330	AT1G55480	ZKT	Protein MET1%2C chloroplastic	TRUE	High	Master Protein	ZX.01G0077330	ZX.01G0077330	0	37.355	35	10	15	10	344	39	8.43	30.1	10	0	3.854	0.0318225	1.055	0.999202	0.415	0.0347203	0.38	0.927902	21.04	29.23	38.01	25.47	399.6	113.2	36.4	38.6	99.8	4.87	26.54	46.9	31.63	7.83	High	High	High	High	High	High	High
ZX.09G0010010	AT4G32260		PDE334	TRUE	High	Master Protein	ZX.09G0010010	ZX.09G0010010	0	44.546	17	8	48	7	491	54.9	6.93	109.58	8	0	4.304	0.0186459	0.594	0.582144	0.415	0.0352387	0.162	0.897683	28.52	52.9	31.75	39.53	418.3	75.7	45.2	15.5	100	27.77	41.7	26.59	29.41	3.66	High	High	High	High	High	High	High
ZX.02G0033110	AT5G32470	TH2	Bifunctional TH2 protein%2C mitochondrial	TRUE	High	Master Protein	ZX.02G0033110	ZX.02G0033110	0	24.628	11	4	9	1	573	63	4.96	22.1	4	0	2.179	0.305782	1.647	0.599903	0.155	5.25842e-06	0.097	0.897683	80.54	102.9	105.28	17.79	217.9	164.7	15.5	9.7	100	67.56	73.59	115.02	13.56	0.13	High	High	High	High	High	High	High
ZX.06G0022780	AT4G38970	FBA2	Fructose-bisphosphate aldolase	TRUE	High	Master Protein	ZX.06G0022780	ZX.06G0022780	0	27.602	17	7	14	1	434	47.2	8.69	27.84	7	0	3.311	0.0646373	1.052	0.998093	0.164	2.24818e-06	0.162	0.927902	69.28	69.48	53.42	5.94	331.1	105.2	16.4	16.2	100	60.45	56.15	54.08	21.62	1.68	High	High	High	High	High	High	High
ZX.01G0125120	AT4G11650	OSM34	OSM34	TRUE	High	Master Protein	ZX.01G0125120	ZX.01G0125120	0	23.897	34	7	17	5	226	24.3	8.06	29.43	7	0	1.566	0.718147	2.567	0.136217	0.19	2.24818e-06	0.144	0.897683	93.34	32.66	41.78	41.09	202.3	267.4	21.9	12.4	100	95.59	36.74	7.75	28.43	1.92	High	High	High	High	High	High	High
ZX.01G0060170				TRUE	High	Master Protein	ZX.01G0060170	ZX.01G0060170	0	21.594	20	4	17	4	310	34.3	5	48.1	4	0	2.663	0.164867	0.49	0.45042	0.205	4.86357e-05	0.12	0.921453	94.05	106.8	69.33	98.45	335.6	48.1	16	7.8	99.8	100.62	135.25	39.12	57.49	9	High	High	High	High	High	High	High
ZX.01G0141610	AT3G12500	CHI-B	Basic endochitinase B	TRUE	High	Master Protein	ZX.01G0141610	ZX.01G0141610	0	32.634	40	4	45	3	118	13.3	8.22	111.16	4	0	2.22	0.293259	2.768	0.0857581	0.209	1.04996e-05	0.1	0.611787	40.31	35.82	37.94	17.74	197.9	275.5	20.8	10.5	99.9	43.72	25.89	26.22	23.67	5.54	High	High	High	High	High	High	High
ZX.08G0012760	AT5G67360	SBT1.7	Subtilisin-like protease SBT1.7	TRUE	High	Master Protein	ZX.08G0012760	ZX.08G0012760	0	4.482	2	1	1	1	768	81.1	8.72	2.7	1	0	1.673	0.65518	1.005	0.997274	0.227	0.00115273	0.11	0.897683	105.39	73.7	26.27	53.31	165.9	99.7	22.5	10.9	99.2	89	130.17	38.77	56.25	18.32	High	High	High	High	High	High	High
ZX.05G0001290	AT3G51240	F3H	Naringenin%2C2-oxoglutarate 3-dioxygenase	TRUE	High	Master Protein	ZX.05G0001290	ZX.05G0001290	0	59.584	39	13	46	13	386	43.1	6.57	97.53	13	0	1.312	0.931254	2.166	0.28814	0.233	4.86357e-05	0.155	0.897683	88.78	48.37	52.45	59.22	206.9	240	23.1	14.2	100	95.35	33.42	29.73	19.05	3.79	High	High	High	High	High	High	High
ZX.01G0102290	AT3G16520	UGT88A1	UDP-glycosyltransferase 88A1	TRUE	High	Master Protein	ZX.01G0102290	ZX.01G0102290	0.004	2.751	4	2	2	2	474	52.3	6.32	3.95	2	0	2.295	0.265569	2.473	0.206326	0.234	0.00217349	0.214	0.927902	73.71	36.76	32.41	23.45	229.5	247.2	23.4	21.4	100	63.38	51.06	33.91	22.21	1.18	High	High	High	High	High	High	High
ZX.04G0022640	AT4G35160	ASMT	Acetylserotonin O-methyltransferase	TRUE	High	Master Protein	ZX.04G0022640	ZX.04G0022640	0	5.796	9	2	2	2	377	42	6.46	5.01	2	0	0.594	0.881014	1.092	0.987837	0.239	0.000639249	0.122	0.92333	46.08	126.08	27.56	84.73	59.4	37.3	20.9	9.4	99.9	48.72	172.4	47.42	107.22	5.96	High	High	High	High	High	High	High
ZX.08G0028930				TRUE	High	Master Protein	ZX.08G0028930	ZX.08G0028930	0.001	4.254	3	1	1	1	379	43.2	5.45	3.3	1	0	0.373	0.305566	1.932	0.351361	0.239	0.000298099	0.106	0.897683	178.57	141.46	69.24	32.26	37.3	193.2	23.9	10.6	100	108.93	94.17	67.43	38.13	0.39	High	High	High	High	High	High	High
ZX.01G0061110	AT1G53540	HSP17.6C	17.6 kDa class I heat shock protein 3	TRUE	High	Master Protein	ZX.01G0061110	ZX.01G0061110	0	20.465	33	6	102	2	139	15.6	7.4	159.6	6	0	0.275	0.102253	2.017	0.378475	0.244	0.000125123	0.917	0.999043	204.11	120.39	49.86	16.72	27.5	201.6	24.4	91.6	99.9	115.78	84.99	60.38	109.24	4.94	High	High	High	High	High	High	High
ZX.01G0141540	AT3G12500	CHI-B	Basic endochitinase B	TRUE	High	Master Protein	ZX.01G0141540	ZX.01G0141540	0	22.779	14	5	46	3	327	35.7	4.98	86.4	5	2	2.619	0.168576	2.069	0.351361	0.259	0.000195213	0.112	0.653179	24.86	55.1	40.28	60.46	271.1	255.1	25.2	14.1	100	15.21	26.07	8.85	41.73	2.67	High	High	High	High	High	High	High
ZX.01G0064940	AT4G27670	HSP21	HSP21	TRUE	High	Master Protein	ZX.01G0064940	ZX.01G0064940	0	101.943	60	15	215	15	227	25.2	8.25	430.39	15	0	0.234	0.0503501	0.414	0.147565	0.26	0.000197487	1.193	0.981726	89.31	72.95	87.22	46.8	15.4	41.2	23.4	119.5	100	98.78	83.86	76.87	125.29	1.74	High	High	High	High	High	High	High
ZX.01G0051510	AT4G36470		At4g36470	TRUE	High	Master Protein	ZX.01G0051510	ZX.01G0051510	0	18.536	26	7	16	7	610	68.3	4.93	26.52	7	0	1.404	0.867898	0.756	0.925529	0.262	0.000212376	0.174	0.927512	52.08	133	71.36	68.41	157.9	90.3	21.3	9.7	99.2	45.97	122.35	116.06	50.95	17.61	High	High	High	High	High	High	High
ZX.04G0002180	AT3G13750	BGAL1	Beta-galactosidase 1	TRUE	Medium	Master Protein	ZX.04G0002180	ZX.04G0002180	0.017	1.956	3	2	2	1	846	93	6.81	3.05	2	0	0.888	0.997579	1.914	0.461947	0.264	0.0127343	0.21	0.927902	67.16	115.57	57.27	77.24	88.4	190.3	26.3	20.9	99.5	63.51	107.11	54.01	66.24	14.64	High	High	High	High	High	High	High
ZX.08G0029150	AT1G74260	PUR4	Probable phosphoribosylformylglycinamidine synthase%2C chloroplastic/mitochondrial	TRUE	High	Master Protein	ZX.08G0029150	ZX.08G0029150	0	45.987	8	12	25	10	1911	208.8	5.73	66.25	12	1	2.513	0.193887	0.546	0.424228	0.267	0.000195213	0.39	0.935367	118.47	54.55	71.53	133.4	352.6	57	30.3	17.7	99.9	78.66	53.59	97.75	38.17	7.05	High	High	High	High	High	High	High
ZX.01G0036000				TRUE	High	Master Protein	ZX.01G0036000	ZX.01G0036000	0	11.933	19	3	9	1	180	19.7	4.68	19.42	3	0	1.595	0.70432	0.264	0.0778716	0.267	0.00767623	0.168	0.927902	74.73	89.72	112.98	95.96	159.5	26.4	26.7	16.7	100	65.07	74.71	160.2	103.9	3.91	High	High	High	Not Found	High	Not Found	High
ZX.01G0127880	AT3G50820	PSBO2	Oxygen-evolving enhancer protein 1-2%2C chloroplastic	TRUE	High	Master Protein	ZX.01G0127880	ZX.01G0127880	0	72.02	52	14	54	8	332	35.2	6.81	143.68	14	4	2.757	0.138895	0.778	0.935789	0.269	0.000307658	0.111	0.653179	85.5	61.95	47.4	73.88	274.8	73.8	29.4	7.3	100	81.4	42.71	85.37	75.93	3.81	High	High	High	High	High	High	High
ZX.04G0029730	ATCG00540	PETA	Cytochrome f	TRUE	High	Master Protein	ZX.04G0029730	ZX.04G0029730	0	37.691	19	10	17	10	709	81.2	8.94	42.12	10	0	3.166	0.077047	1.066	0.999202	0.272	0.000334676	0.143	0.849622	31.94	63.51	64.21	80.36	280.7	85	26.9	13.3	99.9	16.25	52.44	121.98	67.65	5.94	High	High	High	High	High	High	High
ZX.06G0007070	AT1G64570	DUO3	Homeodomain-like superfamily protein	TRUE	Low	Master Protein	ZX.06G0007070	ZX.06G0007070	0.064	1.242	0	1	1	1	1349	149.9	5.52	1.86	1	0	2.23	0.288803	2.201	0.305077	0.279	0.0196785	0.18	0.927902	111.59	30.69	32.13	21.08	223	220	27.9	18	100	86.2	28.63	32.75	40.58	3.01	High	High	High	High	High	High	High
ZX.01G0063580	AT2G41850	ADPG2	Polygalacturonase ADPG2	TRUE	High	Master Protein	ZX.01G0063580	ZX.01G0063580	0	22.68	18	7	10	7	484	53.2	6.77	27.18	7	0	1.857	0.509317	2.945	0.062944	0.282	0.000492354	0.147	0.92333	51.14	59.42	38.45	32.54	159.2	287.8	29.4	13.9	99.8	48.74	61.69	13.28	28.1	9.55	High	High	High	High	High	High	High
ZX.08G0026400	AT3G17210	HS1	Stress-response A/B barrel domain-containing protein HS1	TRUE	High	Master Protein	ZX.08G0026400	ZX.08G0026400	0	14.538	30	4	7	4	142	16.4	7.65	16.89	4	0	1.578	0.712269	0.962	0.999202	0.286	0.00649546	0.133	0.92333	292.64	69.45	68.07	20.36	153.2	98.1	33.3	13.2	99.8	130.98	55.34	50.75	23	8.5	High	High	High	High	High	High	High
ZX.02G0014990	AT4G38970	FBA2	Fructose-bisphosphate aldolase	TRUE	High	Master Protein	ZX.02G0014990	ZX.02G0014990	0	36.379	28	10	21	4	393	42.5	8.6	41.73	10	3	3.394	0.0573837	0.908	0.993093	0.292	0.000614352	0.252	0.927902	65.86	57.73	33.71	30.33	342.8	101.3	32.3	23.4	100	60.11	47.02	31.47	6.81	2.06	High	High	High	High	High	High	High
ZX.04G0035470	AT5G42800	DFRA	Dihydroflavonol reductase	TRUE	High	Master Protein	ZX.04G0035470	ZX.04G0035470	0	10.68	10	3	4	3	370	41.8	5.88	8.73	3	0	2.063	0.368061	1.482	0.849168	0.296	0.000885044	0.11	0.795694	85.18	97.35	11.21	10.78	206	148	29.5	11	99.9	73.27	77.67	7.91	8.13	7.48	High	High	High	High	High	High	High
ZX.01G0045500	AT1G52560	HSP26.5	26.5 kDa heat shock protein%2C mitochondrial	TRUE	High	Master Protein	ZX.01G0045500	ZX.01G0045500	0	73.397	54	10	100	10	241	27	7.93	239.54	10	0	0.431	0.477508	2.501	0.153022	0.297	0.00100473	0.657	0.978908	80.14	46.73	47.83	33.89	28.5	269.3	27.8	52.2	100	109.21	65.43	42.09	102.08	0.13	High	High	High	High	High	High	High
ZX.09G0027920	AT1G23740	AOR	NADPH-dependent alkenal/one oxidoreductase%2C chloroplastic	TRUE	High	Master Protein	ZX.09G0027920	ZX.09G0027920	0	53.297	35	13	40	11	609	65.1	6.09	100.66	13	0	1.602	0.70432	1.129	0.99704	0.299	0.00111699	0.423	0.927902	80.77	47.92	51.96	35.23	147.3	112.5	42.8	38.7	100	78.01	8.01	28.73	21.92	3.42	High	High	High	High	High	High	High
ZX.01G0076860	AT5G06730	PER54	Peroxidase 54	TRUE	High	Master Protein	ZX.01G0076860	ZX.01G0076860	0	52.385	29	6	71	5	341	36.3	4.93	172.17	6	1	3.275	0.0673241	1.57	0.756265	0.31	0.00166708	0.118	0.717322	23.19	50.78	44.92	75.94	323	150.2	35.4	12.6	100	14.16	43.66	32.65	23.83	3.11	High	High	High	High	High	High	High
ZX.08G0026340	AT3G17210	HS1	Stress-response A/B barrel domain-containing protein HS1	TRUE	High	Master Protein	ZX.08G0026340	ZX.08G0026340	0	9.581	15	3	20	3	162	18.9	8.12	38.41	3	0	0.849	0.997579	2.434	0.17808	0.311	0.00166708	0.185	0.92333	28.89	126.66	35.48	24.61	87.5	224.4	35.6	17	100	8.74	93.21	37.91	27.73	2.74	High	High	High	High	High	High	High
ZX.01G0043010	AT3G19720	ARC5	Dynamin-like protein ARC5	TRUE	High	Master Protein	ZX.01G0043010	ZX.01G0043010	0	20.893	3	7	9	7	2664	288.5	7.87	21.78	7	0	0.37	0.301453	2.722	0.093389	0.313	0.00114929	0.115	0.775365	42.48	63.08	36.92	47.59	35.9	274.8	28.5	13.1	100	51.25	82.64	24.19	37.74	3.41	High	High	High	High	High	High	High
ZX.01G0042180	AT1G08510	FATB	Palmitoyl-acyl carrier protein thioesterase%2C chloroplastic	TRUE	High	Master Protein	ZX.01G0042180	ZX.01G0042180	0	15.143	7	3	5	3	705	78.9	6.51	17.8	3	0	0.291	0.131448	0.301	0.0898035	0.314	0.0108676	2.123	0.927902	5.37	49.4	18.49	100.93	17.5	30.6	23.7	228.4	100	5.31	52.72	41.42	104.54	0.43	High	High	High	High	High	High	High
ZX.01G0097000	AT3G10060	FKBP16-4	Peptidylprolyl isomerase	TRUE	High	Master Protein	ZX.01G0097000	ZX.01G0097000	0.003	3.058	6	1	1	1	221	23.6	9.64	2.43	1	0	3.467	0.051671	0.996	0.997274	0.316	0.0136891	0.123	0.92333	99.58	50.18	13.44	30.35	346.7	99.6	31.6	12.3	100	78.92	39.74	39.52	23.92	0.18	High	High	High	High	High	High	High
ZX.09G0012260	AT5G12020	HSP17.6	17.6 kDa class II heat shock protein	TRUE	High	Master Protein	ZX.09G0012260	ZX.09G0012260	0	117.765	37	11	226	11	358	40.3	8.68	492.07	11	0	0.309	0.166124	1.308	0.95186	0.319	0.00226511	1.342	0.968946	100.26	41.54	49.33	31.76	19.6	139.8	38	136.1	100	110.94	58.83	53.81	75.78	2.55	High	High	High	High	High	High	High
ZX.03G0015920	AT3G04720	HEL	Hevein-like preproprotein	TRUE	High	Master Protein	ZX.03G0015920	ZX.03G0015920	0	32.934	22	3	36	3	211	22.4	6.48	95.81	3	0	1.278	0.952409	1.991	0.327748	0.321	0.0119266	0.132	0.927512	91.63	106.57	40.01	37.16	124.7	193	32.1	9.2	100	97.58	71.44	46.3	50.93	2.12	High	High	High	High	High	High	High
ZX.02G0025310	AT2G23810	TET8	TET8	TRUE	High	Master Protein	ZX.02G0025310	ZX.02G0025310	0	17.031	18	6	21	6	271	30.6	8.5	38.45	6	0	0.595	0.881014	1.003	0.99704	0.322	0.0417608	1.674	0.927902	10.03	85.61	20.89	12.03	59.3	100.1	32.1	166.2	99.8	1.43	82.28	16.67	14.4	9.64	High	High	High	High	High	High	High
ZX.01G0115610				TRUE	High	Master Protein	ZX.01G0115610	ZX.01G0115610	0	35.67	36	8	19	8	292	31.6	9.2	40.61	8	0	2.637	0.166124	1.731	0.600325	0.325	0.00260865	0.394	0.927902	23.12	43.81	31.18	20.64	244.6	153	31.3	38.2	99.9	18.42	38.78	12.49	11.22	5.01	High	High	High	High	High	High	High
ZX.01G0038500				TRUE	High	Master Protein	ZX.01G0038500	ZX.01G0038500	0	8.463	20	2	2	2	163	16.7	6.38	6.17	2	0	0.671	0.990697	2.221	0.256175	0.327	0.0228635	0.093	0.82203	75	140.36	30.72	9.13	67.1	222.1	32.7	9.3	100	64.09	105.4	48.27	25.95	0.72	High	High	High	High	High	High	High
ZX.01G0092800	ATCG00490	RBCL	Ribulose bisphosphate carboxylase large chain	TRUE	High	Master Protein	ZX.01G0092800	ZX.01G0092800	0	73.965	38	15	75	3	452	49.9	6.33	150.83	15	0	2.843	0.12368	0.397	0.213745	0.337	0.00731248	0.187	0.927902	142.91	33.75	77.5	24.45	300.7	40.2	39.6	16.9	100	104.57	42.4	64.03	20.18	0.28	High	High	High	High	High	High	High
ZX.01G0086610	AT3G10020		AT3g10020/T22K18_16	TRUE	High	Master Protein	ZX.01G0086610	ZX.01G0086610	0	13.885	35	4	10	4	153	17.1	5.08	18.38	4	0	0.566	0.837824	2.13	0.308883	0.338	0.00258954	0.748	0.994829	33.14	34.24	49.33	80.32	42.8	184.5	31.7	90.1	99.8	52.54	56.17	40.79	97.57	8.58	High	High	High	High	High	High	High
ZX.04G0000820				TRUE	High	Master Protein	ZX.04G0000820	ZX.04G0000820	0	6.337	4	1	23	1	211	23.6	8.87	47.74	1	0	1.153	0.997579	1.205	0.987837	0.338	0.00292075	0.053	0.159752	24.52	41.55	23.49	27.01	115.3	120.5	33.8	5.3	100	23.3	44.42	33.73	25.58	1.37	High	High	High	High	High	High	High
ZX.08G0028530	AT3G17180	SCPL33	Serine carboxypeptidase-like 33	TRUE	High	Master Protein	ZX.08G0028530	ZX.08G0028530	0	13.707	9	4	6	4	478	53.8	7.55	10.04	4	0	2.29	0.26593	1.1	0.99704	0.339	0.00683782	0.279	0.927902	46.3	66.33	48.86	78.33	306.9	116.9	34.2	31.9	100	66.44	81.31	29.91	41.99	2.1	High	High	High	High	High	High	High
ZX.01G0124850	AT4G22880	LDOX	AT4G22880 protein	TRUE	High	Master Protein	ZX.01G0124850	ZX.01G0124850	0	39.637	30	10	23	10	355	40.1	5.52	53.94	10	0	1.11	0.997579	2.714	0.0952172	0.341	0.00507364	0.229	0.927902	67.96	52.41	43.79	51.94	119.1	280.1	31.8	18.3	100	83.68	57.55	36.97	38.58	3.93	High	High	High	High	High	High	High
ZX.05G0013500	AT5G66570	PSBO1	Oxygen-evolving enhancer protein 1-1%2C chloroplastic	TRUE	High	Master Protein	ZX.05G0013500	ZX.05G0013500	0	55.47	41	11	34	5	334	35.4	8.06	84.77	11	0	1.897	0.474257	0.678	0.756265	0.344	0.00526109	0.161	0.92333	115.86	68.01	54.54	76.07	103.7	25.6	17.8	8.9	100	62.16	11.84	171.57	92.02	2.83	High	High	High	High	High	High	High
ZX.06G0023480	AT3G14067	SBT1.4	Subtilisin-like protease SBT1.4	TRUE	High	Master Protein	ZX.06G0023480	ZX.06G0023480	0	67.757	22	10	56	10	783	84.9	6.15	141.5	10	0	1.811	0.538139	1.777	0.56862	0.347	0.00619631	0.212	0.927902	47.69	93.09	69.51	60.03	199.3	182.9	29.3	13.1	99.9	42.63	70.42	33.23	20.67	6.93	High	High	High	High	High	High	High
ZX.08G0026110	AT3G17210	HS1	Stress-response A/B barrel domain-containing protein HS1	TRUE	High	Master Protein	ZX.08G0026110	ZX.08G0026110	0	41.933	49	5	152	4	146	16.7	6.52	338.96	5	1	2.482	0.199335	1.822	0.534051	0.352	0.00683782	0.089	0.411962	63.41	104.57	31.79	44.76	225.3	195.4	34.9	9	100	57.73	84.07	32.85	39.91	0.06	High	High	High	High	High	High	High
ZX.08G0010220	AT1G71695	PER12	Peroxidase	TRUE	High	Master Protein	ZX.08G0010220	ZX.08G0010220	0	22.816	19	7	11	7	377	41.4	7.91	18.66	7	0	3.327	0.0631201	1.417	0.849168	0.352	0.0178907	0.111	0.897683	67.09	57.46	49.08	98.76	376.7	142.3	33.5	12.7	100	70.08	50.36	44.33	39.24	1.5	High	High	High	High	High	High	High
ZX.01G0124460	AT5G13980		Probable alpha-mannosidase At5g13980	TRUE	High	Master Protein	ZX.01G0124460	ZX.01G0124460	0	24.822	22	8	14	8	424	47.2	5.31	31.08	8	0	2.264	0.276246	2.206	0.26694	0.353	0.00683782	0.111	0.795694	30.58	57.33	43.6	81.6	231.3	205.2	31.3	7.3	99.8	23.99	55.93	34.17	37.98	9.41	High	High	High	High	High	High	High
ZX.01G0031560	AT5G24360	ATIRE1-1	Inositol requiring 1-1	TRUE	High	Master Protein	ZX.01G0031560	ZX.01G0031560	0	27.118	6	5	23	1	1389	154.4	7.49	45.16	5	2	1.629	0.678281	0.774	0.987837	0.36	0.0324989	0.218	0.927902	83.65	54.39	86.54	102.53	179.9	81.5	31.3	21.6	99.8	91.26	30.64	118.98	51.94	9.12	Not Found	High	Not Found	Not Found	Not Found	Not Found	Not Found
ZX.08G0017750	AT1G19670	CLH1	Chlorophyllase-1	TRUE	High	Master Protein	ZX.08G0017750	ZX.08G0017750	0	32.816	20	7	31	7	679	72.7	5.54	60.82	7	0	2.776	0.136122	2.769	0.0598055	0.365	0.022291	0.231	0.927902	17.92	30.32	22.08	57.67	286.7	269.6	34.1	16.5	99.9	7.89	48.31	11.09	40.85	5.08	High	High	High	High	High	High	High
ZX.06G0027530	AT1G07400	HSP17.8	17.8 kDa class I heat shock protein	TRUE	High	Master Protein	ZX.06G0027530	ZX.06G0027530	0	45.722	39	10	168	4	220	24.5	6.8	292.26	10	0	0.365	0.288425	1.568	0.758692	0.37	0.0090239	1.46	0.968946	91.79	18.89	60.82	37.95	27.5	159.5	35	141	99.8	101.52	60.73	32.44	89.57	8.01	High	High	High	High	High	High	High
ZX.06G0003830	AT3G62410	CP12-2	Calvin cycle protein CP12-2%2C chloroplastic	TRUE	High	Master Protein	ZX.06G0003830	ZX.06G0003830	0	21.835	52	5	60	5	126	13.8	5.35	122.83	5	0	3.417	0.0555721	1.027	0.999202	0.377	0.0136891	0.176	0.92333	15.26	43.24	27.03	56.4	362.9	96.5	38.8	22.8	100	6.74	48.46	23.66	33.2	3.84	High	High	High	High	High	High	High
ZX.05G0000200	AT1G06680	PSBP1	Oxygen-evolving enhancer protein 2-1%2C chloroplastic	TRUE	High	Master Protein	ZX.05G0000200	ZX.05G0000200	0	44.799	34	9	36	9	325	35.5	8.97	83.26	9	0	2.137	0.326224	0.688	0.807298	0.381	0.0147598	0.107	0.653179	86.92	51.01	46.17	73.97	179.5	50.7	24	6.1	99.7	84.88	37.2	127.16	94.81	10.73	High	High	High	High	High	High	High
ZX.03G0002060	AT3G17820	GLN1-3	Glutamine synthetase	TRUE	High	Master Protein	ZX.03G0002060	ZX.03G0002060	0	31.594	23	5	27	5	348	38.7	7.56	63.39	5	0	0.641	0.95438	0.729	0.903287	0.381	0.0120259	2.704	0.927902	52.66	34.23	25.96	25.14	65.3	83.9	38.9	281.5	99.8	45.47	26.45	20.03	24.57	7.97	High	High	High	High	High	High	High
ZX.09G0002260	AT3G13750	BGAL1	Beta-galactosidase 1	TRUE	High	Master Protein	ZX.09G0002260	ZX.09G0002260	0	27.476	11	8	10	7	845	92.5	7.65	23.17	8	0	0.45	0.538139	1.461	0.784829	0.384	0.046608	0.348	0.953835	51.87	119.12	66.02	37.48	53	156.9	41.9	21.7	100	40.18	118.49	43.69	13.44	0.43	High	High	High	High	High	High	High
ZX.07G0017490	AT1G16030	HSP70-5	Hsp70b	TRUE	High	Master Protein	ZX.07G0017490	ZX.07G0017490	0	20.697	35	3	8	3	101	11	4.54	19.52	3	0	0.644	0.961488	0.626	0.856417	0.384	0.040788	2.795	0.927902	39.26	53.99	33.84	22.41	22.6	65.7	39.1	260.3	99.8	117.47	50.55	23.1	48	9.16	High	High	High	High	High	High	High
ZX.07G0017500	AT1G16030	HSP70-5	Hsp70b	TRUE	High	Master Protein	ZX.07G0017500	ZX.07G0017500	0	65.379	47	14	74	6	426	46.8	6.47	175.49	14	0	0.741	0.997579	0.58	0.484099	0.389	0.0145058	2.369	0.927902	45.39	43.36	65.45	33.2	44.9	60.6	34.1	234.9	99.8	65.63	47.64	50.96	17.18	8.56	High	High	High	High	High	High	High
ZX.01G0063410	AT1G26560	BGLU40	Beta-glucosidase 40	TRUE	High	Master Protein	ZX.01G0063410	ZX.01G0063410	0	13.949	27	6	12	3	241	27.7	6.28	24.47	6	1	0.272	0.0992561	0.353	0.062944	0.402	0.022291	3.264	0.927902	7.46	23.1	40.21	65.86	22.6	35.7	29.6	263.3	99.9	9.17	12.44	43.34	41.97	4.71	High	High	High	High	High	High	High
ZX.07G0015340	AT1G69330		At1g69330/F10D13.3	TRUE	High	Master Protein	ZX.07G0015340	ZX.07G0015340	0	66.577	19	7	72	7	426	46.8	6.7	162.58	7	0	1.817	0.536163	1.602	0.722845	0.409	0.0311969	0.164	0.897683	34.59	79.01	31.22	40.91	186.9	154.8	38.8	15.4	100	33.13	79.4	25.5	14.58	1.91	High	High	High	High	High	High	High
ZX.02G0000630	AT4G35630	PSAT1	Phosphoserine aminotransferase 1%2C chloroplastic	TRUE	High	Master Protein	ZX.02G0000630	ZX.02G0000630	0	60.744	21	10	68	5	576	65.4	5.58	147.24	10	0	0.398	0.378133	0.5	0.337314	0.411	0.0324252	2.6	0.927902	50.82	36.44	38.08	24.97	44.1	48.3	39.8	286.8	99.9	35.46	23.26	26.94	12.08	4.96	High	High	High	High	High	High	High
ZX.02G0008550	AT1G33590		Leucine-rich repeat (LRR) family protein	TRUE	High	Master Protein	ZX.02G0008550	ZX.02G0008550	0	57.124	13	15	42	14	1495	166.9	7.84	79.11	15	1	1.341	0.909862	1.404	0.921889	0.412	0.0333029	0.886	0.999968	21.51	56.7	56	38.84	141.3	164.6	43	93.6	99.9	21.02	44.34	20.12	26.95	6.31	High	High	High	High	High	High	High
ZX.05G0000190	AT3G10260		Reticulon family protein	TRUE	High	Master Protein	ZX.05G0000190	ZX.05G0000190	0	5.565	9	2	5	2	247	27.9	9.33	11.64	2	0	1.739	0.598441	1.346	0.935789	0.424	0.0431904	0.946	0.999795	14.34	14.02	43.02	55.17	146.1	130.2	44.1	96.5	100	28.64	30.67	28.58	45.64	0.09	High	High	High	High	High	High	High
ZX.01G0089130	AT3G09640	APX2	APX2	TRUE	High	Master Protein	ZX.01G0089130	ZX.01G0089130	0	62.692	59	12	153	11	249	27.5	6.33	308.81	12	0	0.315	0.174235	1.118	0.99704	0.426	0.0450986	1.815	0.933778	97.21	50.21	32.62	57.81	34	125.2	40.8	175.2	100	86.55	52.66	23.17	48.47	2.32	High	High	High	High	High	High	High
ZX.01G0074090	AT3G54400		AT3g54400/T12E18_90	TRUE	High	Master Protein	ZX.01G0074090	ZX.01G0074090	0	27.322	23	7	15	7	461	49.4	9.36	34.29	7	0	2.634	0.166124	2.176	0.282277	0.426	0.0410171	0.081	0.411962	93.36	72.23	103.15	41.24	304.9	214.8	21.5	7.1	99.8	78.11	40.78	105.71	20.37	9	High	High	High	High	High	High	High
ZX.04G0029740	ATCG00490	RBCL	Ribulose bisphosphate carboxylase large chain	TRUE	High	Master Protein	ZX.04G0029740	ZX.04G0029740	0	255.83	34	45	226	8	1646	181.7	4.51	505.76	45	30	3.199	0.0738504	0.596	0.585175	0.429	0.0489791	0.274	0.927902	70.39	53.62	63.62	75.48	335.4	80.4	55.4	26.3	100	71	31.27	32.92	12.71	1.7	High	High	High	High	High	High	High
ZX.08G0026120	AT3G17210	HS1	Stress-response A/B barrel domain-containing protein HS1	TRUE	High	Master Protein	ZX.08G0026120	ZX.08G0026120	0.001	3.905	14	3	12	2	325	37	6.27	19.45	3	0	0.219	0.0357935	0.07	7.39675e-12	1.489	0.758945	0.18	0.92333	42.13	50.99	145.56	75.13	21.5	6.5	148.2	12.3	100	41.95	50.16	92.89	77.13	3.34	High	High	High	High	High	High	High
ZX.01G0063840	AT5G01580	OSH1	Gamma interferon responsive lysosomal thiol (GILT) reductase family protein	TRUE	High	Master Protein	ZX.01G0063840	ZX.01G0063840	0	13.719	11	4	19	4	621	68.8	5.27	42	4	0	0.078	1.70868e-05	0.179	0.0068842	1.385	0.808542	0.305	0.927902	33.27	66.9	131.79	51.52	6.4	19	166	29.6	99.8	37.8	68.4	100.94	66.02	8.19	High	High	High	High	High	High	High
ZX.08G0012810	AT2G39540		Gibberellin-regulated protein 8	TRUE	High	Master Protein	ZX.08G0012810	ZX.08G0012810	0	13.407	30	3	30	3	90	9.8	8.18	61.15	3	0	0.015	6.94e-15	0.191	0.000555688	0.448	0.0695763	3.213	0.927902	8.55	33.17	91.85	26.2	0.9	18.9	44	338.2	99.6		62.65	81.91	45.29	12.27	High	High	High	High	High	High	High
ZX.09G0005160				TRUE	High	Master Protein	ZX.09G0005160	ZX.09G0005160	0.009	2.547	4	1	1	1	268	29.6	5.03	2.23	1	0	0.115	0.000722381	0.206	0.0455388	0.539	0.556628	2.803	0.927902	0.16	66.08	17.15	74.09	11.5	20.6	53.9	280.3	100		52.46	29.54	83.42	0.15	Not Found	High	Not Found	High	High	High	Not Found
ZX.06G0024720	AT4G34131	UGT73B3	UDP-glycosyltransferase 73B3	TRUE	High	Master Protein	ZX.06G0024720	ZX.06G0024720	0.004	2.792	1	1	1	1	2041	227.2	5.25	2.25	1	0	0.213	0.0325882	0.211	0.0291331	1.012	0.981765	1.326	0.968946	14.25	10.65	48	23.04	21.3	21.4	101.2	132.5	99.9	14.04	44.78	97.08	27.83	5.29	High	High	Not Found	High	High	High	High
ZX.02G0014730	AT1G02205	CER1	Fatty acid hydroxylase superfamily	TRUE	High	Master Protein	ZX.02G0014730	ZX.02G0014730	0	5.019	1	1	1	1	1718	199.1	8.69	4.14	1	0	0.144	0.00391305	0.237	0.0480105	0.399	0.0781417	3.589	0.92333	9.36	33.82	56.01	39.99	14.4	23.6	39.8	358.1	99.8	8.74	34.25	65.94	68.41	9.48	High	High	High	High	High	High	High
ZX.07G0017980	AT1G70830	MLP28	MLP-like protein 28	TRUE	High	Master Protein	ZX.07G0017980	ZX.07G0017980	0	15.599	48	7	10	6	159	17.6	5.68	18.47	7	1	0.187	0.01824	0.237	0.00177723	1.036	0.991811	2.139	0.927902	94.07	57.07	33.92	28.74	15.5	20.9	100.2	235.9	100	5.22	27.51	29.08	23.73	3.67	High	High	High	High	High	High	High
ZX.07G0013160	AT4G32190		Myosin heavy chain-related protein	TRUE	Medium	Master Protein	ZX.07G0013160	ZX.07G0013160	0.022	1.853	1	1	2	1	781	89.2	5.01	4.17	1	0	0.165	0.009174	0.255	0.0491261	0.707	0.911431	2.417	0.927902	38.44	36.86	58.45	48.04	15.9	26.2	68.4	242.6	96.8	1.03	13.34	58.37	42.21	35.73	High	High	High	High	High	High	High
ZX.01G0113520	AT1G24020	MLP423	MLP-like protein 423	TRUE	High	Master Protein	ZX.01G0113520	ZX.01G0113520	0	42.771	70	11	46	11	153	17	5.15	101.3	11	0	0.221	0.0362587	0.273	0.0144416	0.63	0.566972	2.338	0.927902	25.09	40.12	36.14	35.88	22.2	22.8	64.5	229.8	100	1.82	25.87	44.85	46.84	1.46	High	High	High	High	High	High	High
ZX.01G0045470	AT3G15730	PLDALPHA1	Phospholipase D alpha 1	TRUE	High	Master Protein	ZX.01G0045470	ZX.01G0045470	0	76.802	26	17	56	16	791	89.8	6.06	141.52	17	0	0.19	0.0188548	0.28	0.0165101	0.651	0.653445	2.476	0.927902	45.86	24.93	27.29	44.44	16	27.3	63.7	257.9	100	27.06	20.69	35.46	43.78	1.16	High	High	High	High	High	High	High
ZX.08G0040080				TRUE	High	Master Protein	ZX.08G0040080	ZX.08G0040080	0	66.569	64	11	127	6	152	16.9	7.39	322.7	11	0	0.106	0.000319	0.286	0.0199747	0.634	0.583254	0.133	0.786193	44.25	42.06	108.45	41.5	9.2	15.3	83.7	12.3	99.7	43.73	84.71	123.64	87.21	10.15	High	High	High	High	High	High	High
ZX.01G0086790	AT3G52990		Pyruvate kinase	TRUE	High	Master Protein	ZX.01G0086790	ZX.01G0086790	0	48.71	35	17	46	4	573	62.7	6.6	65.45	17	5	0.168	0.010248	0.295	0.0239434	0.524	0.210398	2.884	0.927902	60.61	40.36	48.99	43.97	16.6	24.6	64.9	273.8	99.9	11.02	15.41	30.67	39.7	6.2	High	High	High	High	High	High	High
ZX.04G0025400	AT5G20280	SPS1	Sucrose-phosphate synthase 1	TRUE	High	Master Protein	ZX.04G0025400	ZX.04G0025400	0	32.817	12	11	24	8	1095	122.5	6.49	54.26	11	1	0.186	0.0177516	0.302	0.0338587	0.688	0.766505	2.695	0.927902	26.61	26.22	24.56	22.34	17.9	31.5	68.7	273.1	100	12.02	10.97	18.7	31.2	1.76	High	High	High	High	High	High	High
ZX.03G0024150	AT3G14940	PPC3	Phosphoenolpyruvate carboxylase 3	TRUE	High	Master Protein	ZX.03G0024150	ZX.03G0024150	0	138.348	37	37	166	37	979	111.9	6.19	374.67	37	0	0.124	0.00128549	0.308	0.0328866	0.472	0.100642	3.03	0.927902	42.14	36.46	35.59	34.72	11.6	29	42.5	295.5	100	21.88	16.5	19.75	23.99	0.45	High	High	High	High	High	High	High
ZX.08G0031800				TRUE	High	Master Protein	ZX.08G0031800	ZX.08G0031800	0	20.119	28	5	21	2	198	22.4	6.04	46.31	5	1	0.351	0.258047	0.158	0.000643421	1.142	0.967373	0.824	0.999968	35.16	51.42	61.32	102.66	33.4	19.7	156.2	138.9	100	41.79	24.11	46.28	61.21	2.32	High	High	High	High	High	High	High
ZX.08G0031700				TRUE	High	Master Protein	ZX.08G0031700	ZX.08G0031700	0	20.573	42	6	51	3	163	18.4	6.15	94.18	6	1	0.813	0.997579	0.167	1.31632e-05	0.808	0.963762	0.093	0.653179	116.64	71.56	47.61	59.6	123.5	24.9	75.8	10.2	99.7	116.6	51.65	100.66	36.96	10.09	High	High	High	High	High	High	High
ZX.08G0027000				TRUE	High	Master Protein	ZX.08G0027000	ZX.08G0027000	0	52.873	37	10	135	6	339	37.7	5.3	273.15	10	4	0.574	0.853211	0.198	0.00067055	1.374	0.866249	0.861	0.999795	71.24	32.75	75.05	50.33	57.2	20.1	124.1	100.2	100	59.18	10.44	51.56	27.42	2.43	High	High	High	High	High	High	High
ZX.08G0027030				TRUE	High	Master Protein	ZX.08G0027030	ZX.08G0027030	0	65.34	57	9	169	5	192	21.5	5.57	405.81	9	0	0.719	0.997579	0.201	0.000800685	1.289	0.949134	1.052	0.998701	68.46	37.23	61.19	22.64	57.1	18.6	137.9	106.2	100	90.62	10.52	55.53	26.14	2.59	High	High	High	High	High	High	High
ZX.08G0027660	AT2G02100	PDF2.2	PDF2.2	TRUE	High	Master Protein	ZX.08G0027660	ZX.08G0027660	0	10.342	29	2	5	2	75	8.2	8.91	11.76	2	0	1.265	0.961657	0.201	0.0363221	0.648	0.830023	0.441	0.968946	125.1	37.4	43.47	39.72	125.8	20	64.5	43.9	99.5	96.52	43.95	60.69	44.27	14.29	High	High	High	Not Found	High	High	High
ZX.08G0031830				TRUE	High	Master Protein	ZX.08G0031830	ZX.08G0031830	0	19.359	23	3	31	2	198	22.2	7.97	54.24	3	0	0.983	0.997579	0.206	0.0230384	1.725	0.341135	1.273	0.968946	66.67	38.99	44.49	57.81	92.7	22.7	158.9	127.7	100	77.25	55.86	44.87	49.72	3.4	High	High	High	High	High	High	High
ZX.01G0067000				TRUE	High	Master Protein	ZX.01G0067000	ZX.01G0067000	0	21.55	15	7	10	7	663	73.8	6.28	23.11	7	0	0.556	0.81079	0.218	0.0020369	1.957	0.206137	0.316	0.927902	40.99	28.01	114.01	43.01	50.5	18.3	163.2	29.2	100	44.37	27.35	95.47	32.62	1.8	High	High	High	High	High	High	High
ZX.08G0031750				TRUE	High	Master Protein	ZX.08G0031750	ZX.08G0031750	0	14.653	12	3	20	2	235	26.9	8.59	39.7	3	0	0.623	0.93137	0.22	0.0226153	0.915	0.981765	1.859	0.927902	59.92	48.69	20.01	49.12	60.2	25	89.9	188.9	99.8	65.4	39.77	26.09	56.27	8.17	High	High	High	High	High	High	High
ZX.07G0021990	AT1G67350		At1g67350	TRUE	High	Master Protein	ZX.07G0021990	ZX.07G0021990	0	11.869	19	3	5	3	139	16.6	9.42	14.08	3	0	1.021	0.997579	0.224	0.0478257	0.93	0.994054	0.615	0.999795	24.39	65.71	9.23	24.64	102.1	22.4	90.7	61.4	99.9	23.77	140.04	69	24.59	5.1	High	High	High	High	High	High	High
ZX.01G0076680				TRUE	Medium	Master Protein	ZX.01G0076680	ZX.01G0076680	0.023	1.801	5	1	6	1	266	27.1	8.24	9.77	1	0	0.299	0.148076	0.231	0.0269818	1.151	0.967373	1.024	0.994247	12.51	55.35	39.43	84.97	29.9	23.1	115.1	102.4	100	12.16	92.9	30.31	74.56	3.17	High	High	High	High	High	High	High
ZX.01G0100290	AT3G08770	LTP6	Non-specific lipid-transfer protein	TRUE	High	Master Protein	ZX.01G0100290	ZX.01G0100290	0	15.235	48	5	5	5	124	13	8.41	9.01	5	0	0.264	0.0863916	0.234	0.0376158	1.107	0.967373	1.033	0.988182	88.58	51.55	45.03	32.24	30.2	33	116.4	103.3	100	5.91	22.97	48.85	70.43	4.29	High	High	High	High	High	High	High
ZX.01G0101070	AT2G38540	LTP1	Non-specific lipid-transfer protein	TRUE	High	Master Protein	ZX.01G0101070	ZX.01G0101070	0	17.512	26	5	30	5	140	14.8	8.29	54.91	5	0	0.477	0.626892	0.235	0.0141208	0.91	0.971717	1.603	0.960658	22.9	82.68	65.69	68.13	48.4	21.7	119.4	165.7	99.6	6.27	74.71	46.41	53.38	11.83	High	High	High	High	High	High	High
ZX.03G0012560	AT5G38780		Probable S-adenosylmethionine-dependent methyltransferase At5g38780	TRUE	High	Master Protein	ZX.03G0012560	ZX.03G0012560	0.001	4.244	2	1	1	1	750	84	5.87	3.25	1	0	1.982	0.419343	0.246	0.0408764	0.411	0.0704794	0.083	0.775365	15.25	65.17	82.37	55.89	197.1	24.4	40.9	8.2	99.5	1.34	172.57	133.12	50.07	14.61	High	High	High	High	High	High	High
ZX.01G0062050	AT3G47930	GLDH	GLDH	TRUE	High	Master Protein	ZX.01G0062050	ZX.01G0062050	0	10.815	7	3	5	3	446	50.9	6.11	7.56	3	0	0.462	0.577717	0.274	0.00436923	0.989	0.998043	2.079	0.927902	14.13	40.85	38.17	26.62	39.9	32.9	90.4	218	99.9	29.04	32.59	34.64	46.47	5.57	High	High	High	High	High	High	High
ZX.01G0039640	AT4G34350	ISPH	4-hydroxy-3-methylbut-2-enyl diphosphate reductase%2C chloroplastic	TRUE	High	Master Protein	ZX.01G0039640	ZX.01G0039640	0	15.222	7	5	8	5	895	101.3	7.94	14.87	5	0	0.278	0.107264	0.296	0.0144416	0.569	0.278735	2.626	0.927902	67.42	37.15	65.65	73.75	30.5	27.3	44.8	259.2	100	29.3	36.87	66.27	75.97	4.36	High	High	High	High	High	High	High
ZX.07G0017660				TRUE	High	Master Protein	ZX.07G0017660	ZX.07G0017660	0	16.28	44	4	11	4	140	15.5	4.96	18.22	4	0	0.374	0.305782	0.301	0.0491261	0.765	0.914287	0.367	0.927902	39.19	124.5	119.5	115.07	31.1	21.7	82.6	49	100	48.81	143.35	112.02	97.13	3.91	High	High	High	High	High	High	High
ZX.00003010				TRUE	Low	Master Protein	ZX.00003010	ZX.00003010	0.133	0.939	1	1	1	1	746	79.3	9.5	1.84	1	0	0.348	0.250209	0.312	0.0396568	0.986	0.994054	0.29	0.927902	33.38	23.8	21.71	26.64	34.8	31.2	98.4	29	99.8	32.93	36.55	53.36	36.94	8.66	Medium	Medium	Medium	Medium	Medium	Medium	Medium
ZX.06G0018150	AT5G60600	ISPG	4-hydroxy-3-methylbut-2-en-1-yl diphosphate synthase (ferredoxin)%2C chloroplastic	TRUE	High	Master Protein	ZX.06G0018150	ZX.06G0018150	0	98.184	30	19	66	19	767	85.3	5.67	146.28	19	0	0.252	0.072775	0.318	0.0396568	0.499	0.151857	2.898	0.927902	46.67	33.54	41.21	64.2	31.2	32.8	50.1	313.5	100	28.29	23.7	42.63	50.76	1.99	High	High	High	High	High	High	High
ZX.08G0026980	AT2G03200		At2g03200	TRUE	High	Master Protein	ZX.08G0026980	ZX.08G0026980	0	17.153	11	4	10	4	364	38.9	5.39	22.2	4	0	0.331	0.204451	0.328	0.046459	0.975	0.982125	1.519	0.968946	52.6	40.82	33.47	68.13	32.3	31.9	95.8	182.2	99.9	6.67	35.6	58.48	32.51	5.36	High	High	High	High	High	High	High
ZX.08G0008390	AT5G42890	ATSCP2	SCP2	TRUE	High	Master Protein	ZX.08G0008390	ZX.08G0008390	0	20.849	25	5	14	5	157	17.5	9.54	31.78	5	0	0.847	0.997579	0.332	0.0229893	1.15	0.967373	0.924	0.999795	48.91	44.89	41.63	18.56	86	30.6	122.5	86.6	100	49.9	103.22	51.77	28.07	0.49	High	High	High	High	High	High	High
ZX.01G0107490	AT1G13080	CYP71B2	Cytochrome P450 71B2	TRUE	High	Master Protein	ZX.01G0107490	ZX.01G0107490	0	43.18	23	10	25	10	509	57.7	7.01	55.52	10	0	0.272	0.0992561	0.334	0.0478257	0.85	0.967373	1.718	0.947889	41.63	59.74	56.3	48.39	27.5	30.5	85	174.2	100	5.93	50.08	51.13	67.52	2.89	High	High	High	High	High	High	High
ZX.06G0023920	AT3G19000		2-oxoglutarate (2OG) and Fe(II)-dependent oxygenase superfamily protein	TRUE	High	Master Protein	ZX.06G0023920	ZX.06G0023920	0	64.831	12	23	43	15	2137	243.8	5.74	96.17	23	3	0.36	0.277008	0.337	0.0491261	0.516	0.190263	1.897	0.927902	101.62	63.08	74.29	83.41	39.4	51.1	62.8	253.4	100	28.04	42.49	30.52	47.8	1.78	High	High	High	High	High	High	High
ZX.01G0096830	AT5G47550	CYS5	Cysteine proteinase inhibitor 5	TRUE	High	Master Protein	ZX.01G0096830	ZX.01G0096830	0	20.263	30	5	18	5	153	17.1	8.6	45.08	5	0	0.745	0.997579	0.347	0.042077	0.812	0.963762	1.688	0.953866	55.18	22.08	77.51	38.14	75	34.5	80.4	150	99.8	47.4	90.42	69.47	34.89	7.86	High	High	High	High	High	High	High
ZX.01G0142880	AT5G19860		At5g19860	TRUE	High	Master Protein	ZX.01G0142880	ZX.01G0142880	0	17.639	26	5	22	5	168	19.2	7.62	44.68	5	0	0.255	0.0738504	0.366	0.0478257	0.658	0.647443	3.005	0.927902	43.27	22.64	15.05	44.15	39.2	49	64.2	303.3	100	4.01	22.72	13.05	46.14	2.49	High	High	High	High	High	High	High
ZX.01G0076290	AT5G01320	PDC4	Pyruvate decarboxylase 4	TRUE	High	Master Protein	ZX.01G0076290	ZX.01G0076290	0	9.092	8	4	6	4	607	65.5	5.92	9.52	4	0	0.01	6.94e-15	2.099	0.309192	0.826	0.976216	0.214	0.927902		11.76	150.82	43.85	0	209.2	82.4	21.4	99.7			104.69	166.6	11.19	High	High	Not Found	High	High	High	High
ZX.01G0003280	AT3G51030	TRX1	Thioredoxin H1	TRUE	High	Master Protein	ZX.01G0003280	ZX.01G0003280	0	20.725	58	6	13	6	118	13.1	5.96	23.01	6	0	0.09	6.26239e-05	0.338	0.20246	0.977	0.999896	2	0.927902	17.32	28.61	40.16	76.49	8.9	31.1	81.5	177.8	100	32.68	36.01	37.07	58.15	3.8	High	High	High	High	High	High	High
ZX.09G0002720	AT4G27450		AT4g27450/F27G19_50	TRUE	High	Master Protein	ZX.09G0002720	ZX.09G0002720	0	8.679	10	2	3	1	230	25.5	5.85	9.03	2	0	0.114	0.000602058	0.331	0.229399	0.379	0.10048	2.597	0.927902	7.22	39.73	27.3	42.59	11.4	33	37.9	259.4	99.9		44.17	41.46	46.27	6.88	Not Found	High	High	Not Found	High	High	High
ZX.01G0110210	AT1G70840	MLP31	MLP-like protein 31	TRUE	High	Master Protein	ZX.01G0110210	ZX.01G0110210	0	11.149	24	3	6	3	154	17.3	5.96	17.7	3	0	0.14	0.00362179	0.4	0.215976	1.072	0.974832	0.233	0.927902	8.64	56.53	59.57	10.57	13.3	40.4	104.2	23.4	100	12.31	61.51	95.26	66.69	2.58	High	High	High	High	High	High	High
ZX.07G0021750	AT5G03630	MDAR2	Monodehydroascorbate reductase 2	TRUE	High	Master Protein	ZX.07G0021750	ZX.07G0021750	0	23.281	19	7	11	2	410	44.8	6.01	21.27	7	0	0.146	0.00472534	0.526	0.792027	1.694	0.459716	1.146	0.968946	16.31	52.29	23.66	22.47	14.5	52.2	168.4	117.5	99.4		39	17.89	21.33	15.46	High	High	High	High	High	High	High
ZX.01G0013840	AT3G26040		HXXXD-type acyl-transferase family protein	TRUE	High	Master Protein	ZX.01G0013840	ZX.01G0013840	0	12.627	6	4	6	3	896	100.5	5.6	14.55	4	0	0.149	0.00452762	0.324	0.0778716	0.447	0.107838	3.966	0.926228	54.47	20.36	77.23	30.93	14	30.5	38.3	405	100	24.26	32.77	53.17	55.66	1.5	High	High	High	High	High	High	High
ZX.01G0074450	AT5G12380	ANNAT8	Annexin	TRUE	High	Master Protein	ZX.01G0074450	ZX.01G0074450	0	18.969	30	5	18	4	154	17.5	5.66	27.87	5	1	0.15	0.00452762	0.653	0.728728	1.075	0.980186	1.974	0.927902	13.24	30.73	42.8	23.64	17.6	55.9	105.6	196.4	99.8	15.55	26.24	45.08	41.11	8.64	High	High	High	High	High	High	High
ZX.08G0009870	AT3G58760		Integrin-linked protein kinase family	TRUE	High	Master Protein	ZX.08G0009870	ZX.08G0009870	0	40.613	16	8	30	8	496	55.3	5.15	68	8	0	0.161	0.00789941	0.408	0.139388	0.781	0.922507	2.443	0.927902	24.22	52.49	42.24	34.15	16.6	40.4	81.8	260.3	100	10.9	37.45	17.18	39.04	0.84	High	High	High	High	High	High	High
ZX.01G0014960	AT1G63830		PLAC8 family protein	TRUE	High	Master Protein	ZX.01G0014960	ZX.01G0014960	0.002	3.607	4	1	2	1	249	27.8	6.27	4.46	1	0	0.166	0.00935945	0.47	0.59834	1.276	0.920525	1.089	0.968946	1.91	58.66	14.67	42.15	16.6	47	127.5	108.9	100	0.91	58.24	41.05	43.1	1.84	High	High	High	High	High	High	High
ZX.04G0022070	AT3G10940	LSF2	Phosphoglucan phosphatase LSF2%2C chloroplastic	TRUE	High	Master Protein	ZX.04G0022070	ZX.04G0022070	0	13.481	18	3	3	3	235	26.9	8.06	9.58	3	0	0.171	0.0114237	0.274	0.0778716	0.424	0.156733	2.805	0.927902	15.33	31.95	15.74	27.78	20	26.6	42	281.9	99.9	26.98	42.29	16.51	39.54	5.4	High	High	High	High	High	High	High
ZX.04G0027670	AT5G25880	NADP-ME3	Malic enzyme	TRUE	High	Master Protein	ZX.04G0027670	ZX.04G0027670	0	4.681	18	1	1	1	137	15	8.68	4.38	1	0	0.171	0.0133775	0.396	0.455343	0.409	0.170685	4.124	0.92333	34.32	32.68	60.48	32.63	16.6	40.7	39.7	425.6	97.4		18.24	55.58	17.03	31.89	Not Found	High	High	High	High	High	High
ZX.08G0040090				TRUE	High	Master Protein	ZX.08G0040090	ZX.08G0040090	0	102.786	86	15	216	6	151	16.7	5.21	509.47	15	8	0.177	0.0143484	0.561	0.503828	1.21	0.967373	0.12	0.717322	23.24	69.73	75.11	89.36	24.8	62.9	142.9	8.8	100	43.76	77.66	66.67	82.05	4.34	High	High	High	High	High	High	High
ZX.02G0015180	AT2G18990	TXND9	Thioredoxin domain-containing protein 9 homolog	TRUE	High	Master Protein	ZX.02G0015180	ZX.02G0015180	0.001	4.184	5	1	3	1	212	24.3	5.33	6.94	1	0	0.177	0.0142904	1.056	0.988178	1.128	0.967373	1.07	0.968946	12.02	23.07	25.01	19.45	17.6	105.3	112.4	108.9	99.7		22.09	19.79	27.67	11.42	High	High	High	High	High	High	High
ZX.01G0082620	AT1G05010	ACO4	1-aminocyclopropane-1-carboxylate oxidase 4	TRUE	High	Master Protein	ZX.01G0082620	ZX.01G0082620	0	124.84	55	21	217	21	540	60.5	7.05	473.46	21	0	0.178	0.0143805	0.371	0.0788508	0.773	0.911431	2.412	0.927902	31.5	49.49	29.78	51.97	18.4	33.9	77.8	280.8	100	16.19	53.46	4.34	39.05	1.49	High	High	High	High	High	High	High
ZX.04G0033240				TRUE	High	Master Protein	ZX.04G0033240	ZX.04G0033240	0	13.015	8	4	6	4	613	64.4	5.38	9.47	4	0	0.183	0.0171056	0.313	0.181162	0.365	0.0676032	4.07	0.92333	9.64	55.69	56.61	51.4	18.3	31.3	36.5	406	99.8	6.92	63.37	51.45	65.11	9.64	High	High	High	High	High	High	High
ZX.08G0021550	AT3G47950	AHA4	Plasma membrane ATPase	TRUE	High	Master Protein	ZX.08G0021550	ZX.08G0021550	0	26.583	11	6	19	5	768	85.2	8.22	45.02	6	0	0.188	0.01824	0.415	0.378475	0.921	0.981765	2.08	0.927902	43.62	50.97	41.92	44.19	21.6	48.9	93.1	190.8	99.9	13.77	23.35	8.15	33.58	6.23	High	High	High	High	High	High	High
ZX.08G0035070	AT1G65590	HEXO3	Beta-hexosaminidase 3	TRUE	High	Master Protein	ZX.08G0035070	ZX.08G0035070	0	6.393	3	2	2	1	707	80.1	8.31	4.84	2	0	0.189	0.01824	0.314	0.139388	0.531	0.458663	2.179	0.927902	37.35	29.03	34.52	45.8	18.9	31.4	53.1	217.9	100	35.29	48.9	35.46	50.93	3.2	High	High	High	High	High	High	High
ZX.01G0121910	AT5G46970		Plant invertase/pectin methylesterase inhibitor superfamily protein	TRUE	High	Master Protein	ZX.01G0121910	ZX.01G0121910	0	20.742	28	3	8	3	184	20.5	4.7	24.99	3	0	0.192	0.0196125	0.797	0.99704	0.649	0.851946	1.694	0.927902	56.51	59.2	37.74	30.55	19	78.9	64.3	167.9	99.1	56.53	49.91	43.32	54.1	18.92	High	High	High	High	High	High	High
ZX.08G0007780	AT5G60930		P-loop containing nucleoside triphosphate hydrolases superfamily protein	TRUE	Low	Master Protein	ZX.08G0007780	ZX.08G0007780	0.054	1.328	1	1	1	1	1274	142.5	7.01	2.13	1	0	0.194	0.0210708	0.404	0.328908	0.781	0.967373	3.163	0.927902	2.38	6.03	26.45	43.55	19.3	40.4	78.1	316.3	100	0.55	11.65	34.56	46.21	2.28	High	High	High	High	High	High	High
ZX.01G0074480	AT5G12380	ANNAT8	Annexin	TRUE	High	Master Protein	ZX.01G0074480	ZX.01G0074480	0	26.758	44	8	37	8	176	20.1	7.68	67.09	8	0	0.197	0.0240514	0.699	0.83656	1.105	0.971717	1.479	0.968946	20.61	21.59	32.23	34.02	19.6	65.6	109.2	142.7	100	8.32	26.68	35.69	30.92	0.61	High	High	High	High	High	High	High
ZX.02G0019590	AT3G10230	LCY1	Lycopene beta cyclase%2C chloroplastic	TRUE	High	Master Protein	ZX.02G0019590	ZX.02G0019590	0	9.237	6	2	3	2	496	55.6	8.38	8.43	2	0	0.205	0.0296054	0.307	0.161282	0.615	0.758945	2.756	0.927902	1.44	65.91	31.2	22.75	20.5	30.7	61.5	275.6	100	1.05	53.99	48.22	60.18	1.39	High	High	High	High	High	High	High
ZX.09G0025430	AT3G29785		Pol-like polyprotein/retrotransposon	TRUE	Low	Master Protein	ZX.09G0025430	ZX.09G0025430	0.076	1.159	5	1	1	1	350	39.1	8.98	0	1	0	0.206	0.0296054	0.613	0.828324	0.753	0.933038	1.754	0.935015	8.43	56.88	59.35	45.4	20.6	61.3	75.3	175.3	100	8.11	47.75	101.38	45.04	1.36	High	High	High	High	High	High	High
ZX.01G0085950	AT3G29320	PHS1	Alpha-glucan phosphorylase 1	TRUE	High	Master Protein	ZX.01G0085950	ZX.01G0085950	0	52.693	15	12	22	12	977	110.5	6.05	53.84	12	0	0.207	0.0297757	0.369	0.0778716	0.664	0.699069	2.737	0.927902	56.45	46.8	33.51	54.49	17.9	32.6	65.9	253	100	16.38	20.7	52.05	59.35	3.95	High	High	High	High	High	High	High
ZX.01G0039800	AT4G34450		Coatomer subunit gamma	TRUE	High	Master Protein	ZX.01G0039800	ZX.01G0039800	0	13.278	9	5	5	5	901	100.3	5.27	13.6	5	0	0.207	0.0297757	0.302	0.124315	0.568	0.599209	2.849	0.927902	9.22	31.51	27.98	30.37	20.7	30.1	56.7	284.2	99.8	7.16	30.46	24.53	32.2	9.23	High	High	High	High	High	High	High
ZX.01G0028100	AT4G24430		LG27/30-like gene	TRUE	High	Master Protein	ZX.01G0028100	ZX.01G0028100	0	11.673	4	5	8	5	1303	147.5	5.11	11.67	5	0	0.208	0.0297757	0.323	0.149242	0.381	0.0506502	3.011	0.927902	42.01	26.46	36.04	48.38	23	31.9	37.5	287.5	99.3	39.83	7.03	34.37	37.16	17.01	High	High	High	High	High	High	High
ZX.01G0058490	AT3G04870	ZDS1	Zeta-carotene desaturase%2C chloroplastic/chromoplastic	TRUE	High	Master Protein	ZX.01G0058490	ZX.01G0058490	0	4.964	2	1	1	1	608	66.8	7.78	3.09	1	0	0.209	0.0334117	0.366	0.534051	0.619	0.897189	3.41	0.926228	26.78	43.6	29.8	56.5	20.5	35.9	57.4	334.3	98.1	14.41	47.21	17.36	55.39	27.75	High	High	High	High	Not Found	High	High
ZX.09G0011410	AT5G25880	NADP-ME3	Malic enzyme	TRUE	High	Master Protein	ZX.09G0011410	ZX.09G0011410	0	8.457	7	2	2	1	605	66.8	6.29	8.13	2	0	0.212	0.0320313	0.436	0.621726	0.506	0.444105	2.957	0.927902	21.85	42.96	64.83	31.25	20.9	43.1	49.9	292	98.7	11.45	45.5	52.85	37.24	22.32	High	High	High	Not Found	High	Not Found	High
ZX.08G0042610	AT1G79330	AMC5	Metacaspase-5	TRUE	High	Master Protein	ZX.08G0042610	ZX.08G0042610	0	18.083	8	7	22	4	877	95.9	6.27	41.04	7	0	0.214	0.0340557	0.297	0.181162	0.387	0.101852	1.72	0.927902	27.34	32.46	59.98	39.28	21.1	29.4	38.1	169.1	98.3		31.15	50.96	32.35	25.65	High	High	High	High	High	High	High
ZX.04G0026920	AT4G19710	AKHSDH2	Bifunctional aspartokinase/homoserine dehydrogenase 2%2C chloroplastic	TRUE	High	Master Protein	ZX.04G0026920	ZX.04G0026920	0	21.407	9	4	4	4	920	100.5	7.05	13.3	4	0	0.215	0.0334117	0.342	0.103364	0.598	0.522211	2.357	0.927902	39.42	35.72	33.47	70.86	20.6	28.9	61	259.9	99.8	9.42	37.36	45.53	58.03	9.87	High	High	High	High	High	High	High
ZX.01G0027330	AT5G64610	HAM1	Histone acetyltransferase of the MYST family 1	TRUE	Low	Master Protein	ZX.01G0027330	ZX.01G0027330	0.07	1.206	2	1	1	1	449	52	7.05	0	1	0	0.215	0.033492	0.349	0.283278	0.494	0.428682	2.345	0.927902	19.79	44.67	34.06	46.57	21.5	34.9	49.3	234.1	99.8	19.75	53.66	26.13	90.82	7.75	High	High	High	High	High	High	High
ZX.01G0105960	AT3G47520	MDH	Malate dehydrogenase%2C chloroplastic	TRUE	High	Master Protein	ZX.01G0105960	ZX.01G0105960	0	109.257	54	15	169	8	400	42.3	6.7	446.99	15	5	0.217	0.0347687	0.377	0.0857581	0.656	0.668526	2.699	0.927902	58.26	39.57	24.85	25.54	23.6	34.7	65.3	258.4	100	9.24	16.69	15.73	10.94	1.45	High	High	High	High	High	High	High
ZX.01G0128700	AT3G17510	CIPK1	CBL-interacting serine/threonine-protein kinase 1	TRUE	High	Master Protein	ZX.01G0128700	ZX.01G0128700	0	11.994	8	4	5	4	450	50.5	7.09	7.68	4	0	0.219	0.0357935	0.35	0.184928	0.409	0.0676422	4.423	0.92333	43.06	49.95	47.03	44.78	15.1	37.3	43.6	414.9	99.8	5.46	53.6	55.8	61.79	8.61	High	High	High	High	High	High	High
ZX.01G0058290	AT1G75750	GASA1	GASA1	TRUE	High	Master Protein	ZX.01G0058290	ZX.01G0058290	0	5.957	18	2	9	2	102	10.8	8.38	13.83	2	0	0.22	0.0362587	0.356	0.214885	1.396	0.844417	0.375	0.968946	10.74	53.71	75.88	49.42	22	35.5	139.2	37.3	99.7	2.79	58.41	78.35	40.5	10.42	High	High	High	High	High	High	High
ZX.09G0023900	AT3G56930	PAT04	Probable protein S-acyltransferase 4	TRUE	Low	Master Protein	ZX.09G0023900	ZX.09G0023900	0.169	0.829	1	1	2	1	575	63.9	6.35	3.78	1	0	0.23	0.0465605	0.438	0.204913	0.948	0.981765	2.108	0.927902	6.25	40.12	10.39	43.71	23	43.8	96.2	210.6	99.9	5.51	67.2	9.72	39.2	6.19	Medium	Medium	Medium	Medium	Medium	Medium	Medium
ZX.04G0006470	AT3G47860	CHL	CHL	TRUE	High	Master Protein	ZX.04G0006470	ZX.04G0006470	0	19.195	32	5	8	5	189	21.4	4.88	17.76	5	0	3.503	0.0494111	0.913	0.999202	0.646	0.758945	0.343	0.935367	14.74	30.09	28.19	38.44	342.7	94.5	58.1	33.9	99.7	15.07	25.68	27.49	15.05	10.55	High	High	High	High	High	High	High
ZX.01G0078880	AT2G42130	PAP13	Probable plastid-lipid-associated protein 13%2C chloroplastic	TRUE	High	Master Protein	ZX.01G0078880	ZX.01G0078880	0	21.136	32	6	20	5	309	33.6	7.44	51.71	6	1	3.587	0.0429713	1.205	0.987837	0.506	0.112677	0.455	0.968946	35.26	59.74	35.31	49.5	397.8	115.5	44.5	38.3	100	39.02	62.58	16.98	23.51	2.22	High	High	High	High	High	High	High
ZX.04G0003470	AT4G32940	GAMMA-VPE	GAMMAVPE	TRUE	High	Master Protein	ZX.04G0003470	ZX.04G0003470	0	10.035	5	3	6	2	516	57.2	6.04	11.52	3	1	3.599	0.0421822	1.491	0.758692	0.587	0.693064	0.248	0.927902	56.42	70.55	47.71	85.56	336.7	166.9	51.6	18.8	99.7	33.21	49.98	37.2	68.31	11.28	High	High	High	High	High	High	High
ZX.04G0006480	AT3G47860	CHL	CHL	TRUE	Low	Master Protein	ZX.04G0006480	ZX.04G0006480	0.12	0.98	4	1	1	1	161	17.7	9.19	1.66	1	0	3.611	0.0413863	1.023	0.996816	0.552	0.668613	0.285	0.927902	17.77	17.29	37.24	27.98	358.4	94.3	54.8	30.8	99.2	19.01	11.01	31.8	26.51	17.47	Medium	Medium	Medium	Medium	Medium	Medium	Medium
ZX.09G0000540	AT4G20800		Berberine bridge enzyme-like 17	TRUE	Medium	Master Protein	ZX.09G0000540	ZX.09G0000540	0.027	1.709	2	1	1	1	523	58.5	8.94	2.87	1	0	3.685	0.0362587	0.315	0.184928	0.424	0.203392	0.375	0.968946	46.5	45.27	32.52	45.53	368	31.4	42.3	37.5	99.9	44.45	63.32	37.83	40.08	7.67	High	High	High	High	High	High	High
ZX.02G0018080	AT3G46780	PTAC16	Protein PLASTID TRANSCRIPTIONALLY ACTIVE 16%2C chloroplastic	TRUE	High	Master Protein	ZX.02G0018080	ZX.02G0018080	0	31.74	19	9	15	9	514	54.4	8.98	30.39	9	0	3.694	0.0362587	0.858	0.997274	0.415	0.0883619	0.317	0.927902	27.3	46.07	50.63	47.16	334.2	83.5	40.5	37.4	100	34.34	30.23	26.09	32.88	4.39	High	High	High	High	High	High	High
ZX.06G0015710	AT1G17020	SRG1	Protein SRG1	TRUE	High	Master Protein	ZX.06G0015710	ZX.06G0015710	0	10.062	10	4	7	3	389	44.4	9.13	7.46	4	0	3.724	0.0358752	0.996	0.997274	0.447	0.160937	0.153	0.927902	17.51	72.8	54.59	21.54	370.9	99.2	44.5	15.3	99.6	18.08	60.85	56.99	16.87	12.35	High	High	High	High	High	High	High
ZX.06G0002460	AT4G18810		NAD(P)-binding Rossmann-fold superfamily protein	TRUE	High	Master Protein	ZX.06G0002460	ZX.06G0002460	0.001	4.116	22	3	3	3	204	22.6	5.73	2.01	3	0	3.794	0.0334117	1.324	0.861887	0.747	0.967373	0.472	0.994829	18.07	32.54	35.7	33.1	376.4	131.3	74.1	51.9	99.2	5.58	36.47	28.78	29.68	17.79	High	High	High	High	High	High	High
ZX.01G0011580	AT1G73260	KTI1	Kunitz trypsin inhibitor 1	TRUE	High	Master Protein	ZX.01G0011580	ZX.01G0011580	0	35.174	28	7	37	3	304	33	9.32	71.68	7	0	3.807	0.0334117	0.643	0.935789	0.483	0.398738	0.797	0.999043	72.95	21.43	12.01	36.68	380.2	64.2	48.2	79.6	99.8	65.25	25.64	9.69	41.65	7.81	High	High	High	High	High	High	High
ZX.04G0011120	AT5G05340	PER52	Peroxidase 52	TRUE	High	Master Protein	ZX.04G0011120	ZX.04G0011120	0	15.512	18	4	4	4	328	35.3	8.63	10.81	4	0	3.943	0.0297757	0.531	0.579678	0.706	0.855443	0.148	0.927512	4.21	64.87	11.62	50.67	392.6	55.7	77.4	14.3	99.9	5.91	72.37	15.33	36.77	6.62	High	High	High	High	High	High	High
ZX.01G0125130	AT4G11650	OSM34	OSM34	TRUE	High	Master Protein	ZX.01G0125130	ZX.01G0125130	0	32.741	26	8	15	6	450	47.7	5.31	33.86	8	1	3.982	0.0296054	0.556	0.670882	0.416	0.0856339	0.45	0.968946	60.66	80.2	66.79	23.45	396.6	82.1	43.9	21	100	58.83	20.11	34.81	32.95	1.25	High	High	High	High	High	High	High
ZX.06G0002470	AT4G18810		NAD(P)-binding Rossmann-fold superfamily protein	TRUE	Medium	Master Protein	ZX.06G0002470	ZX.06G0002470	0.012	2.315	4	2	2	2	408	44.5	9.14	4.8	2	0	3.987	0.0296054	1.251	0.945635	0.398	0.108782	0.22	0.927902	6.65	31.31	16.56	42.23	399.3	124.4	41.3	20.4	100	6.57	43.26	11.91	33.17	4.3	High	High	High	High	High	High	High
ZX.02G0007170	AT4G10340	LHCB5	Chlorophyll a-b binding protein%2C chloroplastic	TRUE	High	Master Protein	ZX.02G0007170	ZX.02G0007170	0	8.518	12	2	2	1	259	27.9	7.42	5.74	2	1	4.1	0.0250835	0.686	0.987837	0.513	0.674468	0.353	0.968946	47.84	49.88	37.13	27.61	402.3	67.3	54.5	34.6	98.1	51.62	93.16	26.06	7.21	27.2	Medium	Medium	Medium	Medium	Medium	Medium	Medium
ZX.01G0055960	AT4G09650	ATPD	PDE332	TRUE	High	Master Protein	ZX.01G0055960	ZX.01G0055960	0	21.682	39	7	32	7	244	26.7	7.56	52.65	7	0	4.146	0.0236558	0.665	0.756265	0.555	0.308334	0.244	0.927902	41.67	40.43	31.77	69.33	396.7	56.6	51.5	19	100	40.4	43.95	22.16	39.58	1.7	High	High	High	High	High	High	High
ZX.01G0054750	AT4G05120	ENT3	Equilibrative nucleotide transporter 3	TRUE	High	Master Protein	ZX.01G0054750	ZX.01G0054750	0	11.118	7	4	10	4	563	60.5	7.61	15.8	4	0	4.322	0.01824	0.766	0.987837	0.496	0.360667	0.16	0.927902	29.1	33.25	15.82	12.97	466.7	74.9	51.3	12.3	100	27.41	24.37	9.97	22.48	2.55	High	High	High	High	High	High	High
ZX.01G0110200	AT1G70830	MLP28	MLP-like protein 28	TRUE	High	Master Protein	ZX.01G0110200	ZX.01G0110200	0	4.54	18	2	2	2	92	10.3	8.5	4.93	2	0	4.363	0.01824	0.345	0.338994	0.854	0.980186	0.517	0.994829	61.85	28.34	59.53	38.26	432.8	34.3	84.7	51.3	99.2	60.53	72.55	54.51	30.56	17.84	High	High	High	High	High	High	High
ZX.01G0140200	AT1G32060	PRK	Phosphoribulokinase	TRUE	High	Master Protein	ZX.01G0140200	ZX.01G0140200	0	27.228	27	8	10	8	409	45.2	6.73	24.05	8	0	4.575	0.0143805	1.015	0.99704	0.396	0.0676422	0.186	0.927902	32.65	56.95	68.25	37.69	479.6	105.8	33.1	9.7	100	31.69	44.13	65.19	71.09	2.39	High	High	High	High	High	High	High
ZX.01G0024220	AT2G26560	PLP2	Patatin-like protein 2	TRUE	Medium	Master Protein	ZX.01G0024220	ZX.01G0024220	0.013	2.267	1	1	1	1	1211	133	6.21	2	1	0	4.692	0.0127395	0.371	0.410206	0.363	0.130937	0.221	0.927902	34.53	41.94	49.34	33.46	466.6	36.9	36.1	21.4	99.4	35.43	53.82	52.68	36.62	14.85	High	High	High	High	High	High	High
ZX.01G0092290	ATCG00120	ATPA	ATP synthase subunit alpha%2C chloroplastic	TRUE	High	Master Protein	ZX.01G0092290	ZX.01G0092290	0	31.441	14	7	20	5	557	60.7	5.6	49	7	0	4.839	0.010248	0.737	0.95866	0.409	0.0818521	0.134	0.926228	40.59	21.32	32.25	6.86	539	78.9	29.9	11.5	100	39.67	52.07	59.51	17.51	1.17	High	High	High	High	High	High	High
ZX.01G0032490	AT2G01400		Expressed protein	TRUE	High	Master Protein	ZX.01G0032490	ZX.01G0032490	0.002	3.253	9	1	1	1	119	13.3	10.4	2.44	1	0	5.156	0.00702371	1.702	0.619219	0.536	0.522211	0.159	0.927902	4.12	60.53	115.09	7.07	515.4	170.1	53.5	15.9	100		45.13	119.34	6.92	3.93	Not Found	High	Not Found	High	High	High	High
ZX.09G0025380	AT2G32240		FUNCTIONS IN: molecular_function unknown%3B INVOLVED IN: response to cadmium ion%3B LOCATED IN: plasma membrane%3B EXPRESSED IN: 25 plant structures%3B EXPRESSED DURING: 13 growth stages%3B CONTAINS InterPro DOMAIN/s: Prefoldin (InterPro:IPR009053)%3B BEST Arab /.../s thaliana protein match is: unknown protein (TAIR:AT1G05320.3)%3B Ha.	TRUE	High	Master Protein	ZX.09G0025380	ZX.09G0025380	0	333.058	62	75	280	75	1334	149.2	4.78	658.18	75	0	0.518	0.714252	0.794	0.947485	1.287	0.949134	0.887	0.999968	27.49	36.22	25.7	49.15	50.6	79	126.3	93.5	100	6.44	17.1	19.38	31.89	0.94	High	High	High	High	High	High	High
ZX.05G0017330	AT4G35830	ACO1	Aconitate hydratase	TRUE	High	Master Protein	ZX.05G0017330	ZX.05G0017330	0	211.088	30	27	187	15	1120	123.7	6.34	474.25	27	11	0.417	0.431831	0.398	0.117736	0.767	0.905727	2.069	0.927902	35.83	32.01	32.82	36.5	43.7	36.7	81.1	189.7	100	5.8	9.31	43.48	27.64	1.56	High	High	High	High	High	High	High
ZX.01G0111900	AT5G08680		ATP synthase subunit beta-3%2C mitochondrial	TRUE	High	Master Protein	ZX.01G0111900	ZX.01G0111900	0	205.611	61	22	234	6	556	59.8	5.92	609.69	22	0	1.134	0.997579	1.062	0.999202	1.195	0.967373	0.491	0.968946	28.86	38.09	29.04	30.41	110.4	102	124.8	48.8	100	29.79	22.39	25.73	10.08	2.08	High	High	High	High	High	High	High
ZX.07G0021230	AT4G12400	HOP3	Hsp70-Hsp90 organizing protein 3	TRUE	High	Master Protein	ZX.07G0021230	ZX.07G0021230	0	204.874	66	32	252	23	548	61.7	6.21	595.41	32	10	0.749	0.997579	1.281	0.958407	0.947	0.980186	0.77	0.998853	24.97	33.17	24.74	36.61	72.8	137	97.2	78	100	4.38	31.77	19.32	27.55	1.92	High	High	High	High	High	High	High
ZX.01G0086540	AT2G36530	ENO2	LOS2	TRUE	High	Master Protein	ZX.01G0086540	ZX.01G0086540	0	191.495	64	23	260	8	448	48.2	5.48	662.81	23	13	0.471	0.605527	0.619	0.642	0.643	0.613335	2.188	0.927902	23.5	22.52	22.29	36.02	46.7	61.3	69	241.3	100	14.13	4.14	14.11	27.24	0.71	High	High	High	High	High	High	High
ZX.01G0032220	AT5G08680		ATP synthase subunit beta-3%2C mitochondrial	TRUE	High	Master Protein	ZX.01G0032220	ZX.01G0032220	0	187.127	36	25	256	9	925	100.8	6.64	613.81	25	18	1.188	0.997579	1.141	0.996349	1.117	0.970465	0.573	0.968946	38.23	37.55	32.11	30.78	110.1	113.3	114.8	54.7	100	30.12	26.44	20.58	4.5	4.22	High	High	High	High	High	High	High
ZX.01G0097220	AT2G36530	ENO2	LOS2	TRUE	High	Master Protein	ZX.01G0097220	ZX.01G0097220	0	185.102	58	21	232	6	453	48.9	6.16	587.62	21	0	0.569	0.843622	0.789	0.941332	0.765	0.90273	1.972	0.927902	43.53	27.33	23.25	41.25	47.6	69.1	69.7	219.7	100	20.92	7.3	10.9	19.39	1.45	High	High	High	High	High	High	High
ZX.08G0003720	AT1G79550	PGK3	Phosphoglycerate kinase	TRUE	High	Master Protein	ZX.08G0003720	ZX.08G0003720	0	180.381	69	24	238	19	401	42.6	6.02	575.68	24	6	0.637	0.951339	0.72	0.879964	0.743	0.863945	1.991	0.927902	28.66	19.07	26.5	31.76	68.5	69.6	70.5	204.9	100	13.09	16.63	11.73	19.19	2.1	High	High	High	High	High	High	High
ZX.01G0119750	AT1G79550	PGK3	Phosphoglycerate kinase	TRUE	High	Master Protein	ZX.01G0119750	ZX.01G0119750	0	179.445	43	23	171	18	750	81.1	9.38	443.2	23	0	0.649	0.971292	0.771	0.935789	0.835	0.967373	1.503	0.968946	69	30.8	34.45	52.63	142.6	76.9	80.6	115.3	100	45.88	30.42	2.42	7.09	3.25	High	High	High	High	High	High	High
ZX.01G0043790	AT5G49910	HSP70-7	Heat shock 70 kDa protein 7%2C chloroplastic	TRUE	High	Master Protein	ZX.01G0043790	ZX.01G0043790	0	173.721	39	27	190	11	710	75.7	5.3	470.5	27	13	1.708	0.626892	0.953	0.997274	0.729	0.844417	0.892	0.999968	43.23	23.75	20.71	28.02	171.3	94.4	72.1	91	100	42.87	22	9.16	17.26	2.26	High	High	High	High	High	High	High
ZX.01G0056560				TRUE	High	Master Protein	ZX.01G0056560	ZX.01G0056560	0	172.007	65	33	146	28	635	70.3	4.73	364.24	33	3	0.499	0.676973	0.595	0.583687	0.852	0.967373	1.776	0.935367	60.85	43.6	37.98	47.7	48.9	54.9	89.3	186.6	100	37.48	31.19	29.39	31.44	0.69	High	High	High	High	High	High	High
ZX.01G0097010	AT3G10050	OMR1	Threonine dehydratase	TRUE	High	Master Protein	ZX.01G0097010	ZX.01G0097010	0	171.334	48	20	112	17	619	68.2	6.33	305.37	20	5	2.774	0.136122	1.177	0.987837	0.52	0.202318	0.138	0.795694	44.3	53.55	34.25	74.93	287.6	129.6	48.5	14	100	46.24	43.57	37.55	36.34	0.88	High	High	High	High	High	High	High
ZX.01G0124130	AT4G12400	HOP3	Hsp70-Hsp90 organizing protein 3	TRUE	High	Master Protein	ZX.01G0124130	ZX.01G0124130	0	165.12	43	29	141	20	735	82.1	6.23	311.46	29	0	0.754	0.997579	1.344	0.935789	0.956	0.981765	0.788	0.999043	34.62	20.34	20.99	41.21	76.3	138.1	96.2	70.3	100	8.04	20.28	16.07	35.76	0.93	High	High	High	High	High	High	High
ZX.07G0005680	AT3G13470	CPN60B2	Chaperonin 60 subunit beta 2%2C chloroplastic	TRUE	High	Master Protein	ZX.07G0005680	ZX.07G0005680	0	164.393	17	27	119	26	1805	197.8	6.16	277.77	27	0	1.117	0.997579	0.524	0.401175	0.717	0.830023	1.692	0.953866	51.31	36.32	35.14	35.45	116.5	57.9	85.2	176.4	100	49.01	24.87	26.35	17.62	3.05	High	High	High	High	High	High	High
ZX.01G0034960				TRUE	High	Master Protein	ZX.01G0034960	ZX.01G0034960	0	164.284	58	18	767	18	333	37	6.38	1827.38	18	0	0.943	0.997579	0.771	0.935789	1.321	0.914287	0.288	0.927902	90.56	54.78	47.82	47.27	60	96.7	153.1	29.6	100	48.94	34.06	13.75	35.26	1.57	High	High	High	High	High	High	High
ZX.02G0032820	AT1G78900	VHA-A	VHA-A	TRUE	High	Master Protein	ZX.02G0032820	ZX.02G0032820	0	162.69	62	32	129	4	621	68.5	5.5	272.87	32	20	0.483	0.639663	0.511	0.362562	0.699	0.777719	2.504	0.927902	32.78	35.48	37.64	36.49	48.1	49.3	69.7	258.9	100	28.49	23.41	27.11	34.94	3.71	High	High	High	High	High	High	High
ZX.01G0092200	ATCG00480	ATPB	ATP synthase subunit beta%2C chloroplastic	TRUE	High	Master Protein	ZX.01G0092200	ZX.01G0092200	0	157.314	70	25	116	2	513	55.1	5.99	271.52	25	0																							High	High	High	High	High	High	High
ZX.07G0014240	AT1G78900	VHA-A	VHA-A	TRUE	High	Master Protein	ZX.07G0014240	ZX.07G0014240	0	150.529	57	30	126	2	643	71	5.66	261.98	30	0																							High	High	High	High	High	High	High
ZX.01G0102620	AT1G48420	DCD	Bifunctional D-cysteine desulfhydrase/1-aminocyclopropane-1-carboxylate deaminase%2C mitochondrial	TRUE	High	Master Protein	ZX.01G0102620	ZX.01G0102620	0	150.009	56	19	170	19	474	52.2	8.34	428.33	19	0	0.374	0.305566	0.42	0.159562	0.751	0.875505	2.305	0.927902	24.34	38.27	19.47	48.23	39	40.4	76.7	257.2	100	9.04	38.47	14.56	37.26	1.24	High	High	High	High	High	High	High
ZX.08G0029820	AT5G02500	MED37E	Probable mediator of RNA polymerase II transcription subunit 37e	TRUE	High	Master Protein	ZX.08G0029820	ZX.08G0029820	0	148.151	30	26	181	5	1072	117.8	6.28	436.69	26	14	0.749	0.997579	0.63	0.671045	0.828	0.967373	1.558	0.968946	23.76	51.83	29.99	31.76	78.8	60.6	81.9	154.3	100	7.93	48.04	28.43	12.68	0.71	High	High	High	High	High	High	High
ZX.02G0021100	AT5G03340	CDC48E	Cell division control protein 48 homolog E	TRUE	High	Master Protein	ZX.02G0021100	ZX.02G0021100	0	146.485	45	25	87	4	805	89.4	5.22	227.81	25	12	0.561	0.823985	0.382	0.091273	0.774	0.914287	1.96	0.927902	39.42	35.74	29.79	48.65	65.1	39.2	79.7	205.1	100	28.77	41.99	28.83	29.85	1.18	High	High	High	High	High	High	High
ZX.01G0047340	AT5G49910	HSP70-7	Heat shock 70 kDa protein 7%2C chloroplastic	TRUE	High	Master Protein	ZX.01G0047340	ZX.01G0047340	0	142.016	41	24	145	8	704	75.4	5.3	354.42	24	0	1.417	0.856643	1.161	0.987837	1.019	0.994054	0.453	0.968946	13.88	25.37	43.87	61.65	148.2	117.3	98.8	50.3	99.9	21.77	20.58	35.65	18.46	7.45	High	High	High	High	High	High	High
ZX.08G0022860	AT5G14780	FDH1	Formate dehydrogenase%2C mitochondrial	TRUE	High	Master Protein	ZX.08G0022860	ZX.08G0022860	0	138.212	69	19	200	19	386	42.4	8.18	445.91	19	0	0.814	0.997579	0.923	0.99704	1.028	0.994054	0.901	0.999968	25.53	35.25	34.3	38.57	87.9	85.2	112.5	82.9	100	12.39	24.3	15.46	43.59	1.71	High	High	High	High	High	High	High
ZX.06G0021740	AT4G38510		ATPase%2C V1 complex%2C subunit B protein	TRUE	High	Master Protein	ZX.06G0021740	ZX.06G0021740	0	137.165	63	23	149	7	488	54.2	5.19	356.68	23	10	0.673	0.994459	0.658	0.737793	0.787	0.933038	1.773	0.935367	39.1	36.07	40.27	46.25	56.7	64.1	82.3	214.4	100	14.97	22.28	25.56	31.02	2.57	High	High	High	High	High	High	High
ZX.06G0013560	AT1G52340	ABA2	Xanthoxin dehydrogenase	TRUE	High	Master Protein	ZX.06G0013560	ZX.06G0013560	0	135.386	30	13	151	13	545	58.1	7.05	395.5	13	0	0.755	0.997579	1.022	0.999202	1.116	0.970465	0.724	0.994829	23.68	51.13	16.5	27.51	73.3	101.5	112.8	72.2	100	16.61	44.68	7.99	14.11	3.45	High	High	High	High	High	High	High
ZX.01G0060000	AT1G07890	APX1	MEE6	TRUE	High	Master Protein	ZX.01G0060000	ZX.01G0060000	0	134.204	80	15	384	13	266	29.4	6.29	858.98	15	1	0.743	0.997579	0.789	0.941332	1.189	0.967373	1.11	0.994829	16.82	26.66	17.49	27.62	76.5	82.3	123.1	110.7	100	6.15	17.01	12.64	26.19	1.61	High	High	High	High	High	High	High
ZX.01G0127090	AT5G42020	BIP	Heat shock protein 70 (Hsp 70) family protein	TRUE	High	Master Protein	ZX.01G0127090	ZX.01G0127090	0	131.951	49	28	111	10	665	73.3	5.25	258.93	28	13	0.956	0.997579	0.802	0.95186	1.038	0.989984	0.738	0.994829	23.86	39.86	35.73	35.39	92.9	77.9	100.8	86.4	100	14.22	32.9	32.32	7.7	1.48	High	High	High	High	High	High	High
ZX.07G0005030	AT5G03340	CDC48E	Cell division control protein 48 homolog E	TRUE	High	Master Protein	ZX.07G0005030	ZX.07G0005030	0	126.459	38	23	79	2	834	92.7	5.49	194.02	23	2	0.842	0.997579	0.469	0.524662	0.814	0.967373	1.675	0.927902	56.59	25.99	11.54	49.42	81.1	45.5	89.7	172.4	100	44.12	55.36	22.53	31.33	0.26	High	High	High	High	High	High	High
ZX.08G0028460	AT1G48030	LPD1	Dihydrolipoyl dehydrogenase 1%2C mitochondrial	TRUE	High	Master Protein	ZX.08G0028460	ZX.08G0028460	0	125.751	56	23	104	13	501	53.1	6.89	233.77	23	8	0.875	0.997579	0.984	0.999202	1.114	0.970465	0.711	0.994247	17.26	25.29	38.82	31.83	84.6	98.9	118.6	74.2	100	4.29	10.61	24.23	13.46	0.99	High	High	High	High	High	High	High
ZX.09G0022560	AT1G53240	mMDH1	Malate dehydrogenase 1%2C mitochondrial	TRUE	High	Master Protein	ZX.09G0022560	ZX.09G0022560	0	125.054	69	15	136	13	342	35.6	8.09	366.22	15	0	0.842	0.997579	1.015	0.999202	1.122	0.969313	0.769	0.998853	15.73	32.41	25.22	48.37	90.8	112.4	112.7	72.4	100	4.44	26.72	14.4	35.42	3.64	High	High	High	High	High	High	High
ZX.02G0014530	AT4G38510		ATPase%2C V1 complex%2C subunit B protein	TRUE	High	Master Protein	ZX.02G0014530	ZX.02G0014530	0	124.605	21	19	131	3	1129	126.4	5.57	310.23	19	0	0.73	0.997579	0.724	0.856417	0.7	0.777719	1.517	0.968946	49.85	33.74	32.32	35.44	87.8	93	89.1	147.8	99.9	5.93	19.29	32.64	36.41	7.59	High	High	High	High	High	High	High
ZX.01G0011600	AT5G09810	ACT7	AtACT7	TRUE	High	Master Protein	ZX.01G0011600	ZX.01G0011600	0	124.577	58	15	119	2	377	41.7	5.49	305.67	15	11	0.83	0.997579	1.032	0.999202	0.946	0.980186	0.939	0.999795	24.15	35.48	27.01	42.25	96.5	109.2	100.7	101.3	100	12.49	24.99	20.67	10.82	1.2	High	High	High	High	High	High	High
ZX.01G0136820	AT5G02500	MED37E	Probable mediator of RNA polymerase II transcription subunit 37e	TRUE	High	Master Protein	ZX.01G0136820	ZX.01G0136820	0	122.057	43	22	156	4	648	70.8	5.19	372.18	22	0	0.806	0.997579	0.861	0.999202	0.87	0.976216	1.94	0.927902	52.71	30.93	23.26	39.12	80.5	86	86.8	193.6	99.8	49.95	34.26	19.87	42.69	8.49	High	High	High	High	High	High	High
ZX.01G0005450	AT5G17310	UGP1	UTP--glucose-1-phosphate uridylyltransferase 1	TRUE	High	Master Protein	ZX.01G0005450	ZX.01G0005450	0	121.035	62	21	124	13	426	46.5	5.29	308.11	21	5	0.651	0.973613	0.865	0.987837	1.149	0.967373	1.018	0.999043	22.74	33.26	25.26	40.7	63.4	84.5	116.4	123.5	100	18.99	28.92	20.64	24.85	0.94	High	High	High	High	High	High	High
ZX.01G0083680	AT2G21870	MGP1	Probable ATP synthase 24 kDa subunit%2C mitochondrial	TRUE	High	Master Protein	ZX.01G0083680	ZX.01G0083680	0	120.642	57	14	155	14	221	25.3	5.64	419.34	14	0	0.736	0.997579	1.14	0.996349	1.172	0.967373	0.507	0.968946	49.04	24.65	32.83	27.08	76.5	115.1	119.4	52.4	100	46.07	18.62	32.2	15.55	1.28	High	High	High	High	High	High	High
ZX.03G0026130	AT5G56000	HSP90-4	Hsp81.4	TRUE	High	Master Protein	ZX.03G0026130	ZX.03G0026130	0	119.57	46	28	117	1	700	80.1	5.07	268.36	28	16	0.468	0.596686	0.544	0.455343	0.718	0.830023	1.792	0.935367	31.7	44.57	42.36	45.77	47.5	58.7	88	181	99.9	5.4	29.79	27.39	36.85	4.75	High	High	High	High	High	High	High
ZX.03G0010430	AT5G56000	HSP90-4	Hsp81.4	TRUE	High	Master Protein	ZX.03G0010430	ZX.03G0010430	0	119.339	42	26	122	1	700	80.2	5.07	287.46	26	0	0.61	0.915387	0.585	0.546807	0.818	0.967373	2.392	0.927902	9.83	29.88	13.98	41.51	60.9	58.4	81.7	238.8	99.8	9.92	24.14	25.6	40.65	8.26	High	High	High	High	High	High	High
ZX.02G0001730	AT2G24200	LAP1	Leucine aminopeptidase 1	TRUE	High	Master Protein	ZX.02G0001730	ZX.02G0001730	0	118.88	64	24	95	23	527	55	6.04	247.97	24	1	0.468	0.594874	0.549	0.462731	0.827	0.967373	2.118	0.927902	37.83	37.42	28.24	41.44	51.3	56.3	90.4	199.9	100	11.82	25.44	32.56	24.39	1.79	High	High	High	High	High	High	High
ZX.06G0017690	AT2G28000	CPN60A1	SLP	TRUE	High	Master Protein	ZX.06G0017690	ZX.06G0017690	0	118.088	43	22	122	20	587	62.4	5.21	252.26	22	1	1.05	0.997579	0.608	0.614483	0.856	0.967373	1.649	0.966105	39.38	25.05	21.39	25.25	106.7	61.3	91	178.2	100	41.16	19.86	21.24	18.18	3.53	High	High	High	High	High	High	High
ZX.08G0017150				TRUE	High	Master Protein	ZX.08G0017150	ZX.08G0017150	0	118.07	23	13	158	13	744	80.4	6.6	368.39	13	0	0.735	0.997579	0.631	0.673135	0.882	0.967373	1.904	0.927902	28.3	16.94	27.47	40.12	73.2	67.4	93.2	200.3	100	11.59	18.11	24.03	30.75	4.19	High	High	High	High	High	High	High
ZX.07G0015550	AT4G20260	PCAP1	plasma-membrane associated cation-binding protein 1	TRUE	High	Master Protein	ZX.07G0015550	ZX.07G0015550	0	117.821	73	16	262	14	196	21.4	5.07	597	16	2	0.95	0.997579	1.682	0.643044	0.76	0.894107	0.599	0.968946	97.84	27.35	17.05	25.51	103.6	168.2	78.2	56.9	100	92.51	29.43	10.49	16.97	0.22	High	High	High	High	High	High	High
ZX.07G0000380	AT5G42020	BIP	Heat shock protein 70 (Hsp 70) family protein	TRUE	High	Master Protein	ZX.07G0000380	ZX.07G0000380	0	117.572	38	22	118	3	695	76.9	5.22	270.43	22	0	1.917	0.461336	1.456	0.813405	1.095	0.967373	0.444	0.968946	70.46	14.66	50.23	25.16	191.6	145.5	109.3	44.3	99.9	62.93	31.54	45.17	24.78	6.3	High	High	High	High	High	High	High
ZX.01G0096150	AT5G03340	CDC48E	Cell division control protein 48 homolog E	TRUE	High	Master Protein	ZX.01G0096150	ZX.01G0096150	0	117.508	37	21	76	1	806	89.4	5.29	195.8	21	1	0.86	0.997579	0.711	0.95866	1.048	0.978405	1.158	0.968946	44.46	48.08	32.96	32.97	92.8	83.4	112.9	105.9	99.7	8.01	19.1	14	30.9	11.78	High	High	High	High	High	High	High
ZX.01G0043070	AT5G09810	ACT7	AtACT7	TRUE	High	Master Protein	ZX.01G0043070	ZX.01G0043070	0	116.472	25	14	110	2	755	83.2	6.16	274.94	14	0	0.518	0.715766	0.71	0.898533	0.917	0.974832	1.837	0.930364	6.33	15.21	27.17	34.6	51.8	71	91.7	183.6	99.9	2.11	14.05	26.37	33.63	6.12	High	High	High	High	High	High	High
ZX.08G0001450	AT1G11910	APA1	aspartic proteinase A1	TRUE	High	Master Protein	ZX.08G0001450	ZX.08G0001450	0	113.091	39	13	113	9	505	54.5	5.5	296.74	13	4	0.539	0.770549	1.756	0.583069	0.581	0.395155	1.437	0.968946	30.85	93.96	31.84	31.37	68.3	188.9	59.5	169.6	100	9.46	54.47	23.94	22.42	3.3	High	High	High	High	High	High	High
ZX.01G0027500	AT1G78300	GRF2	14-3-3-like protein GF14 omega	TRUE	High	Master Protein	ZX.01G0027500	ZX.01G0027500	0	112.885	72	17	145	7	261	29.4	4.75	308.77	17	11	0.893	0.997579	0.971	0.999202	0.966	0.981793	0.948	0.999795	28.5	38.36	32.57	52	95.6	104.4	92.1	110	100	14.67	30.72	24.16	20.24	1.83	High	High	High	High	High	High	High
ZX.01G0026180	AT1G21750	PDIL1-1	Protein disulfide isomerase-like 1-1	TRUE	High	Master Protein	ZX.01G0026180	ZX.01G0026180	0	107.047	50	17	142	15	399	45.2	5.96	309.32	17	2	0.895	0.997579	0.98	0.999202	1.187	0.967373	0.512	0.968946	13.76	20.46	23.26	29.25	92.5	108.5	123.7	49.5	100	5.09	10.51	17.97	12.27	1.52	High	High	High	High	High	High	High
ZX.01G0115970	AT5G43330	MDH2	Malate dehydrogenase 2%2C cytoplasmic	TRUE	High	Master Protein	ZX.01G0115970	ZX.01G0115970	0	106.947	58	17	131	9	332	35.7	6.32	299.53	17	5	0.966	0.997579	0.828	0.961728	0.891	0.967373	1.197	0.980882	26.89	26.81	19.07	23.8	97	80.2	92.9	126.3	100	19.66	15.62	14.07	4.51	0.4	High	High	High	High	High	High	High
ZX.01G0114780	AT3G04120	GAPC1	Glyceraldehyde-3-phosphate dehydrogenase GAPC1%2C cytosolic	TRUE	High	Master Protein	ZX.01G0114780	ZX.01G0114780	0	104.394	55	17	303	12	366	39.8	7.84	737.06	17	4	0.35	0.255127	0.765	0.935789	0.731	0.844417	1.839	0.927902	65.25	42.88	39.68	38.95	40.2	73.6	69.8	176.1	100	10.8	28.42	28.69	15.48	3	High	High	High	High	High	High	High
ZX.01G0039070	AT4G34200	PGDH1	D-3-phosphoglycerate dehydrogenase	TRUE	High	Master Protein	ZX.01G0039070	ZX.01G0039070	0	104.263	43	18	78	9	603	63.6	6.62	175.36	18	6	0.566	0.837824	0.505	0.351361	0.882	0.967373	2.225	0.927902	36.8	39.81	31.94	45.56	61.4	50.9	93.8	229.5	100	1.84	34.5	38.4	47.32	1.5	High	High	High	High	High	High	High
ZX.01G0015360	AT3G61260		Uncharacterized protein At3g61260	TRUE	High	Master Protein	ZX.01G0015360	ZX.01G0015360	0	104.148	74	18	262	16	203	22.4	7.33	526.21	18	1	0.703	0.997579	1.239	0.973521	0.607	0.484918	1.381	0.968946	76.64	29.77	33.42	24.34	74.7	120.8	60	140.2	100	69.84	27.3	23.85	22.68	3.06	High	High	High	High	High	High	High
ZX.03G0007130	AT1G74310	CLPB1	Chaperone protein ClpB1	TRUE	High	Master Protein	ZX.03G0007130	ZX.03G0007130	0	103.689	30	22	54	21	912	101.3	6.13	134.4	22	1	0.659	0.979959	0.837	0.967373	0.563	0.330514	1.566	0.968946	70.24	52.31	41.88	29.98	72	89.5	59.4	153.7	100	68.66	43.66	27.59	22.21	0.73	High	High	High	High	High	High	High
ZX.01G0008630	AT1G23740	AOR	NADPH-dependent alkenal/one oxidoreductase%2C chloroplastic	TRUE	High	Master Protein	ZX.01G0008630	ZX.01G0008630	0	103.496	70	18	100	10	322	34	5.76	233.16	18	6	0.78	0.997579	1.106	0.99704	0.652	0.658259	1.417	0.968946	24.78	29.85	25.62	49.92	83.5	109.6	67.4	149.6	100	17.88	12.33	13.22	38.68	3.66	High	High	High	High	High	High	High
ZX.01G0022580				TRUE	High	Master Protein	ZX.01G0022580	ZX.01G0022580	0	101.897	63	12	197	12	187	20.1	3.99	436.88	12	0	0.283	0.114597	0.772	0.935789	1.333	0.905727	0.872	0.999795	65.11	30.41	37.76	17.18	36.3	75.4	132.8	87.6	100	60.4	23.38	36.65	6.63	0.16	High	High	High	High	High	High	High
ZX.09G0006250	AT1G09780	PGM1	IPGAM1	TRUE	High	Master Protein	ZX.09G0006250	ZX.09G0006250	0	101.411	42	23	107	9	559	61	6.33	238.89	23	10	0.492	0.671955	0.651	0.721432	0.677	0.739383	1.909	0.927902	20.31	24.94	35.7	32.05	52	65.1	73.5	183	100	2.76	22.62	22.02	19.06	1.18	High	High	High	High	High	High	High
ZX.01G0051950				TRUE	High	Master Protein	ZX.01G0051950	ZX.01G0051950	0	95.115	70	9	322	9	166	17.7	3.94	716.4	9	0	0.245	0.0628596	0.525	0.404026	1.777	0.371842	0.925	0.999795	15.78	19.98	27.48	17.2	23.4	48.3	179.8	98.1	100	13.54	15.47	36.94	11.82	2.02	High	High	High	High	High	High	High
ZX.07G0010690	AT4G11650	OSM34	OSM34	TRUE	High	Master Protein	ZX.07G0010690	ZX.07G0010690	0	94.287	59	9	98	9	247	27.1	6.98	315.02	9	0	0.744	0.997579	0.809	0.95186	1.23	0.967373	0.229	0.927902	54.67	77.32	34.43	55.61	90.7	86.3	129.1	23	100	55.04	71.77	22.12	41.14	0.31	High	High	High	High	High	High	High
ZX.01G0083600	AT5G12110		At5g12110	TRUE	High	Master Protein	ZX.01G0083600	ZX.01G0083600	0	93.688	56	12	111	11	234	25.4	4.78	265.04	12	0	0.684	0.997579	1.25	0.967373	1.135	0.967373	0.652	0.978908	17.09	29.25	29.41	24.81	70.5	127.1	129.2	62	100	8.34	28.99	23.93	9.9	1.94	High	High	High	High	High	High	High
ZX.08G0039900	AT4G16260		Probable glucan endo-1%2C3-beta-glucosidase At4g16260	TRUE	High	Master Protein	ZX.08G0039900	ZX.08G0039900	0	93.176	59	13	84	13	370	40.5	8.78	227.49	13	0	1.674	0.654224	1.44	0.89261	0.708	0.804379	0.18	0.92333	31.76	36.69	46.99	62.24	151.4	136.1	74.4	16.9	100	13.04	55.5	45.99	13.36	0.61	High	High	High	High	High	High	High
ZX.01G0025170				TRUE	High	Master Protein	ZX.01G0025170	ZX.01G0025170	0	92.665	43	13	152	13	262	30	6.58	367.72	13	0	0.315	0.175202	0.742	0.921889	0.993	0.994054	1.682	0.954668	26.32	48.48	62.43	29.09	33	83.1	112.8	171.6	100	0.11	36.66	56.62	10.92	0.4	High	High	High	High	High	High	High
ZX.08G0039940	AT1G24020	MLP423	MLP-like protein 423	TRUE	High	Master Protein	ZX.08G0039940	ZX.08G0039940	0	91.244	78	13	279	4	153	17	5.63	646.49	13	2	0.515	0.708849	0.892	0.989354	1.207	0.967373	0.109	0.653179	69.78	90.76	78.61	68.57	52.7	83.4	138.4	9.7	100	65.06	71.23	60.95	59.21	1.64	High	High	High	High	High	High	High
ZX.01G0037460	AT1G01800		AT1G01800 protein	TRUE	High	Master Protein	ZX.01G0037460	ZX.01G0037460	0	91.087	78	15	95	1	294	32.2	5.55	247.84	15	0	1.035	0.997579	1.061	0.987837	1.006	0.980186	0.515	0.994829	15.79	23.58	34.68	16.45	103.4	106.1	100.6	51.4	100	15.28	50.69	51.15	14.09	2.83	High	High	High	High	High	High	High
ZX.04G0031180	AT1G35160	GF14 PHI	GF14 protein phi chain	TRUE	High	Master Protein	ZX.04G0031180	ZX.04G0031180	0	90.152	47	14	107	5	316	36.2	5.24	216.11	14	0	0.588	0.876153	0.777	0.935789	0.982	0.98905	1.207	0.978908	15.81	34.6	22.54	29.48	59.6	85.5	98.6	120.3	99.8	7.19	20.98	18.7	22.41	8.2	High	High	High	High	High	High	High
ZX.05G0008980	AT2G44060		At2g44060	TRUE	High	Master Protein	ZX.05G0008980	ZX.05G0008980	0	89.298	60	16	129	16	379	42.1	4.94	271.85	16	0	0.591	0.880437	0.873	0.987837	0.97	0.981793	1.279	0.9778	17.16	27.58	24.88	33.72	56	86.7	96.6	158.1	100	9.08	15.37	5.33	15.38	0.4	High	High	High	High	High	High	High
ZX.02G0016650	AT5G13450	ATP5	ATP synthase subunit O%2C mitochondrial	TRUE	High	Master Protein	ZX.02G0016650	ZX.02G0016650	0	88.221	61	16	96	16	254	27.8	9.36	210.77	16	0	0.708	0.997579	1.061	0.999202	1.142	0.967373	0.665	0.978908	54.96	26.5	22.51	23.04	77.2	113.1	111.5	59.7	99.9	52.89	13.78	21.21	15.39	6.15	High	High	High	High	High	High	High
ZX.01G0037450	AT1G01800		AT1G01800 protein	TRUE	High	Master Protein	ZX.01G0037450	ZX.01G0037450	0	87.27	74	15	95	1	299	32.5	5.97	235.03	15	10	1.234	0.980751	0.957	0.998093	0.89	0.967373	0.212	0.927512	21.11	67.97	64.57	40.9	132.5	112	83.5	24.7	100	10.15	81.38	60.35	7.61	1.59	High	High	High	High	High	High	High
ZX.05G0018090	AT5G09590	HSP70-10	Heat shock 70 kDa protein 10%2C mitochondrial	TRUE	High	Master Protein	ZX.05G0018090	ZX.05G0018090	0	86.133	30	18	77	16	682	73.1	6	153.6	18	0	0.7	0.997579	1.018	0.999202	1.241	0.967373	0.636	0.97882	29.53	29.07	21.77	41.36	68.5	97.4	121.9	62.7	100	13.29	31.19	12.34	7.24	1.3	High	High	High	High	High	High	High
ZX.04G0001440	AT1G09780	PGM1	IPGAM1	TRUE	High	Master Protein	ZX.04G0001440	ZX.04G0001440	0	85.993	35	20	99	6	536	58.6	5.83	200.39	20	0	0.688	0.997579	0.826	0.95866	1.123	0.969313	1.041	0.998853	21.46	43.85	33.44	31.98	62.4	73.4	128.4	106.3	99.8	8.56	33.64	29.05	26.24	8.61	High	High	High	High	High	High	High
ZX.07G0018940	AT5G13420		Aldolase-type TIM barrel family protein	TRUE	High	Master Protein	ZX.07G0018940	ZX.07G0018940	0	85.902	40	15	98	15	441	48	6.15	244.77	15	0	0.811	0.997579	0.695	0.825236	0.828	0.967373	1.955	0.927902	22.24	27.7	29.7	39.9	67.9	60	78.7	207.1	100	11.61	9.83	19	31.88	1.36	High	High	High	High	High	High	High
ZX.01G0092890	ATCG00480	ATPB	ATP synthase subunit beta%2C chloroplastic	TRUE	High	Master Protein	ZX.01G0092890	ZX.01G0092890	0	85.853	40	16	74	1	504	54.8	5.87	180.35	16	0																							High	High	High	High	High	High	High
ZX.01G0057200	AT3G05530	RPT5A	26S proteasome regulatory subunit 6A homolog A	TRUE	High	Master Protein	ZX.01G0057200	ZX.01G0057200	0	84.216	46	14	43	7	423	47.4	5.07	102.54	14	0	1.106	0.997579	1.026	0.999202	1.123	0.969313	0.643	0.991547	19.01	33.02	17.82	43.92	109.5	97.4	116.6	71.3	100	14.04	16.8	7.44	12.26	2.77	High	High	High	High	High	High	High
ZX.04G0000790				TRUE	High	Master Protein	ZX.04G0000790	ZX.04G0000790	0	83.518	54	18	47	17	447	49.2	4.72	116.37	18	1	1.281	0.950462	0.915	0.996349	1.202	0.967373	0.354	0.927902	44.94	19.29	40.38	25.99	138.2	93.8	126.1	34.5	99.9	42.18	11.4	34.79	25.75	7.54	High	High	High	High	High	High	High
ZX.01G0041550	AT1G51965	ABO5	ABA Overly-Sensitive 5	TRUE	High	Master Protein	ZX.01G0041550	ZX.01G0041550	0	83.19	17	15	64	10	1218	136	8.03	175.37	15	3	0.909	0.997579	0.985	0.999202	1.027	0.994054	0.757	0.994829	30	36.94	41.26	37.25	99.3	97.1	103.2	75.2	100	29.06	29.13	35.97	27.69	0.25	High	High	High	High	High	High	High
ZX.01G0072580	AT1G79210	PAB2	Proteasome subunit alpha type-2-B	TRUE	High	Master Protein	ZX.01G0072580	ZX.01G0072580	0	83.057	60	13	65	13	265	29.2	8.1	157.01	13	0	1.044	0.997579	1.175	0.987837	1.062	0.981765	0.63	0.9778	26.96	21.75	22.53	24.94	101	117.3	103.2	69.8	100	14.27	10.31	5.7	15.69	1.25	High	High	High	High	High	High	High
ZX.01G0035110	AT2G47470	PDIL2-1	UNE5	TRUE	High	Master Protein	ZX.01G0035110	ZX.01G0035110	0	82.975	40	17	106	14	407	45.1	7.37	232.82	17	2	0.651	0.973613	0.888	0.987837	1.083	0.980186	1.111	0.994829	24.92	23.75	16.76	28.96	65.6	89.5	109.2	132.7	100	8.6	6.88	6.59	7.88	1.57	High	High	High	High	High	High	High
ZX.06G0021050	AT2G17390	AKR2B	Ankyrin repeat domain-containing protein 2B	TRUE	High	Master Protein	ZX.06G0021050	ZX.06G0021050	0	82.13	54	14	72	14	377	40.2	4.69	165.79	14	0	1.067	0.997579	1.423	0.908472	1.077	0.980186	0.635	0.97882	22.41	30.93	25.28	32	106.9	138.4	106.7	62.2	100	15.9	21.44	15.56	9.23	4	High	High	High	High	High	High	High
ZX.01G0112090	AT2G04030	HSP90-5	HSP90.5	TRUE	High	Master Protein	ZX.01G0112090	ZX.01G0112090	0	81.628	15	22	38	21	1844	208.7	6.58	82.73	22	0	0.871	0.997579	0.485	0.299111	0.608	0.484918	2.182	0.927902	68.22	30.2	32.94	39.18	72.5	40.7	68.2	270.9	100	63.61	18.33	32.95	48.02	0.04	High	High	High	High	High	High	High
ZX.08G0012130	AT1G20440	COR47	RD17	TRUE	High	Master Protein	ZX.08G0012130	ZX.08G0012130	0	81.21	52	11	149	11	233	26	5.26	427.99	11	0	0.417	0.431468	1.333	0.935789	1.121	0.970465	0.309	0.927902	12.07	66.38	48.75	31.63	43	152.6	105	32.2	100	4.05	42.05	58.44	23.8	1.18	High	High	High	High	High	High	High
ZX.02G0030500	AT4G04020	PAP1	Probable plastid-lipid-associated protein 1%2C chloroplastic	TRUE	High	Master Protein	ZX.02G0030500	ZX.02G0030500	0	80.272	69	15	124	4	309	33.7	5.03	272.87	15	9	1.989	0.414748	1.225	0.980351	0.481	0.114177	0.75	0.994829	48.3	46.34	21.9	16.38	227.7	113.6	49.5	68.6	100	52.78	47.79	10.93	13.03	1.93	High	High	High	High	High	High	High
ZX.06G0024500	AT1G49760	PAB8	Polyadenylate-binding protein 8	TRUE	High	Master Protein	ZX.06G0024500	ZX.06G0024500	0	80.003	31	15	44	7	642	69.9	8.05	109.18	15	6	1.328	0.920284	1.361	0.935789	1.063	0.981765	0.422	0.927902	25.99	23.48	25.68	29.5	124.4	129	104.6	40.9	99.9	2.24	6.08	15.49	10.01	4.67	High	High	High	High	High	High	High
ZX.01G0033910	AT4G02930	TUFA	Elongation factor Tu%2C mitochondrial	TRUE	High	Master Protein	ZX.01G0033910	ZX.01G0033910	0	79.934	43	18	79	17	449	49	6.87	160.28	18	0	0.833	0.997579	0.909	0.993597	1.291	0.94427	0.636	0.97882	28.38	17.64	24.13	30.71	75.7	93	128.1	64.8	100	14.74	5.64	10.09	8.67	3.53	High	High	High	High	High	High	High
ZX.06G0006760				TRUE	High	Master Protein	ZX.06G0006760	ZX.06G0006760	0	79.852	25	11	66	11	579	64.4	8.5	169.55	11	0	3.016	0.0981006	0.897	0.993093	0.613	0.501856	0.217	0.927512	16.15	72.43	27.91	42.48	309	105.9	59.4	18.6	100	13.18	87.88	55.39	45.43	1.5	High	High	High	High	High	High	High
ZX.01G0119330	AT1G79340	AMC4	Metacaspase-4	TRUE	High	Master Protein	ZX.01G0119330	ZX.01G0119330	0	78.91	57	18	66	15	420	46.2	5.06	161.14	18	2	0.81	0.997579	1.017	0.999202	1.078	0.980186	0.734	0.994829	21.5	30.32	41.54	41.75	80.6	97.6	116.8	78.4	100	9.61	24.93	29.68	10.12	1.38	High	High	High	High	High	High	High
ZX.08G0032430	AT3G01280	VDAC1	Mitochondrial outer membrane protein porin 1	TRUE	High	Master Protein	ZX.08G0032430	ZX.08G0032430	0	78.762	45	13	127	10	280	30	7.64	247.72	13	3	0.81	0.997579	1.184	0.987837	1.153	0.967373	0.704	0.994247	20.81	23.39	20.04	31.23	78.5	116.9	114.2	77.7	100	22.17	13.37	6.46	21.54	1.75	High	High	High	High	High	High	High
ZX.01G0136780	AT3G12110	ACT11	Actin-11	TRUE	High	Master Protein	ZX.01G0136780	ZX.01G0136780	0	78.746	39	11	74	1	373	41.2	5.3	173.12	11	0	0.384	0.332707	0.568	0.798768	1.72	0.425138	0.636	0.999795	18.62	23.36	27.37	25.25	38.2	56.5	173.1	63.2	99.4	19.56	18.3	20.09	27.11	14.99	High	High	High	High	High	High	High
ZX.06G0022170	AT4G38640		Plasma-membrane choline transporter family protein	TRUE	High	Master Protein	ZX.06G0022170	ZX.06G0022170	0	78.434	18	14	41	10	975	106.9	6.28	108.07	14	3	0.936	0.997579	1.095	0.997274	1.201	0.967373	0.607	0.969645	25.03	26.31	36.95	33.22	93.7	114.6	116.5	63.4	100	13.83	9.93	13.11	31.05	2.25	High	High	High	High	High	High	High
ZX.01G0005440	AT1G65930	CICDH	Isocitrate dehydrogenase	TRUE	High	Master Protein	ZX.01G0005440	ZX.01G0005440	0	77.695	36	15	61	7	429	48.2	7.25	126.73	15	7	0.591	0.880571	0.5	0.337314	0.771	0.909118	1.917	0.927902	37.09	41.42	36.1	55.16	50.6	41.9	77	190.9	100	21.14	32.58	39.23	52.85	1.19	High	High	High	High	High	High	High
ZX.06G0011180	AT4G04020	PAP1	Probable plastid-lipid-associated protein 1%2C chloroplastic	TRUE	High	Master Protein	ZX.06G0011180	ZX.06G0011180	0	77.672	26	11	83	11	737	80	6.16	221.89	11	0	2.531	0.188165	1.221	0.983145	0.661	0.683055	0.324	0.927902	13.61	20.75	23.5	24.88	257.6	121.3	63.2	31.2	100	5.19	21.94	13.85	7.03	1.75	High	High	High	High	High	High	High
ZX.08G0037020	AT4G14880	OASA1	Cysteine synthase 1	TRUE	High	Master Protein	ZX.08G0037020	ZX.08G0037020	0	77.671	33	16	60	12	659	72	7.72	133.62	16	2	1.001	0.997579	1.136	0.99704	1.151	0.967373	0.544	0.968946	22.42	27.2	30.32	34.11	99.8	108.9	116.4	56.8	99.9	14.18	15.42	15.15	10.19	5.42	High	High	High	High	High	High	High
ZX.01G0073660	AT3G48890	MSBP2	Membrane steroid-binding protein 2	TRUE	High	Master Protein	ZX.01G0073660	ZX.01G0073660	0	77.637	67	11	96	11	214	23.4	4.58	214.58	11	0	0.671	0.990697	1.065	0.999202	1.275	0.958688	0.526	0.968946	19.22	29.46	29.94	49.44	79.7	120.5	128.6	44.9	100	27.37	21.16	19.52	45.73	0.77	High	High	High	High	High	High	High
ZX.09G0008030	AT3G14290	PAE2	Proteasome subunit alpha type-5-B	TRUE	High	Master Protein	ZX.09G0008030	ZX.09G0008030	0	77.11	65	12	101	3	237	26.1	4.87	239.82	12	5	0.903	0.999614	0.998	0.999202	1.122	0.969313	0.846	0.999795	16	19.75	26.16	21.13	93.3	103.7	107.9	82.8	100	6.51	11.5	8.89	11.39	0.74	High	High	High	High	High	High	High
ZX.01G0135430	AT1G48030	LPD1	Dihydrolipoyl dehydrogenase 1%2C mitochondrial	TRUE	High	Master Protein	ZX.01G0135430	ZX.01G0135430	0	76.951	40	17	62	7	510	53.9	7.09	130.98	17	0	1.088	0.997579	1.291	0.935789	1.052	0.980186	0.552	0.978908	16.63	41.96	37.12	37.13	87	127.8	98.8	58.8	99.6	9.44	25.89	11.68	30.8	12.94	High	High	High	High	High	High	High
ZX.04G0000560	AT5G20080	CBR2	NADH-cytochrome b5 reductase-like protein	TRUE	High	Master Protein	ZX.04G0000560	ZX.04G0000560	0	76.27	48	15	90	12	338	37.1	8.57	185.2	15	0	0.849	0.997579	0.801	0.95186	1.176	0.967373	1.165	0.993708	27.94	26.27	19.2	28.19	88.4	81.7	116.9	110.8	100	23.59	25.54	12.24	21.31	1.7	High	High	High	High	High	High	High
ZX.01G0009370	AT5G40760	G6PD6	G6PD6	TRUE	High	Master Protein	ZX.01G0009370	ZX.01G0009370	0	75.782	10	16	138	11	1674	186.4	5.95	283.73	16	2	0.644	0.961488	0.812	0.955878	0.782	0.923777	1.627	0.968946	41.38	51.27	31.55	47.45	65.3	94.8	87.8	177.9	99.9	3.32	14.05	19.13	7.74	5.03	High	High	High	High	High	High	High
ZX.01G0047720				TRUE	High	Master Protein	ZX.01G0047720	ZX.01G0047720	0	75.771	31	21	54	21	759	82.7	4.28	100.82	21	0	0.924	0.997579	1.76	0.579678	0.835	0.967373	0.396	0.927902	51.55	63.56	98.79	67.16	36.9	148.9	90.4	36.8	100	112.39	75.95	97.52	55.82	0.77	High	High	High	High	High	High	High
ZX.01G0083400	AT2G05710	ACO3	Aconitate hydratase 3%2C mitochondrial	TRUE	High	Master Protein	ZX.01G0083400	ZX.01G0083400	0	75.602	21	17	44	2	971	105.5	7.61	110.13	17	0	0.453	0.573699	0.281	0.213745	0.891	0.985932	2.072	0.927902	26.5	44.63	38.81	25.78	44.6	27.7	87.7	186.4	98.4		38.62	40.43	16.92	24.88	High	High	High	High	High	High	High
ZX.05G0018340	AT4G35090	CAT2	catalase 2	TRUE	High	Master Protein	ZX.05G0018340	ZX.05G0018340	0	75.587	40	16	78	6	567	65.8	8.35	181.65	16	7	2.259	0.277116	1.022	0.999202	1.095	0.974832	0.237	0.927902	30.41	31.12	54.19	46.76	221.9	102.4	113.6	24.2	100	22.38	24.17	34.51	9.9	2.58	High	High	High	High	High	High	High
ZX.01G0026140	AT1G77490	APXT	L-ascorbate peroxidase T%2C chloroplastic	TRUE	High	Master Protein	ZX.01G0026140	ZX.01G0026140	0	74.837	38	14	61	8	444	48.6	7.14	147.38	14	5	1.851	0.513551	0.975	0.999202	0.861	0.967373	0.652	0.978908	55.71	31.16	42.32	55.59	171.9	91.8	96.1	80.4	100	14.61	13.32	21.79	18.84	1.54	High	High	High	High	High	High	High
ZX.01G0000580	AT4G35090	CAT2	catalase 2	TRUE	High	Master Protein	ZX.01G0000580	ZX.01G0000580	0	74.827	40	15	73	5	492	56.9	7.42	170.64	15	0	0.96	0.997579	0.7	0.935789	1.423	0.777719	0.485	0.968946	37.36	33.56	44.07	20.89	102.1	67.9	149.1	49.2	99.9	35.97	42.38	29.14	9.09	6.97	High	High	High	High	High	High	High
ZX.08G0019960	AT3G02520	GRF7	14-3-3-like protein GF14 nu	TRUE	High	Master Protein	ZX.08G0019960	ZX.08G0019960	0	74.331	19	12	122	1	608	68.2	6.4	246.16	12	2	0.896	0.997579	0.917	0.99704	0.686	0.724127	1.542	0.968946	16.4	26.04	26.86	20.78	77.3	93.9	68.4	167.1	99.9	24.18	21.9	21.54	23.12	4.55	High	High	High	High	High	High	High
ZX.01G0027770	AT5G65430	GRF8	General regulatory factor 8	TRUE	High	Master Protein	ZX.01G0027770	ZX.01G0027770	0	74.265	63	14	87	5	249	27.7	5.19	172.31	14	4	1.054	0.997579	1.236	0.973521	0.811	0.965102	0.724	0.994829	23.28	17.44	27.5	46.63	112	129.7	78.4	80.9	99.9	23.31	14.03	31.77	23.02	6.26	High	High	High	High	High	High	High
ZX.01G0107080	AT5G03340	CDC48E	Cell division control protein 48 homolog E	TRUE	High	Master Protein	ZX.01G0107080	ZX.01G0107080	0	74.036	39	12	38	5	468	51.9	4.96	104.89	12	0	0.45	0.538139	0.588	0.798768	0.774	0.967373	2.025	0.927902	11.48	28.93	12.01	34.7	44.8	58.6	75.8	201.8	99.7	8.92	29.79	8.52	35.34	11.62	High	High	High	High	High	High	High
ZX.06G0014300				TRUE	High	Master Protein	ZX.06G0014300	ZX.06G0014300	0	73.841	61	8	145	8	158	17.2	4.78	290.34	8	0	0.672	0.990697	0.823	0.95866	1.244	0.967373	1.064	0.994829	35.15	38.23	21.78	26.32	69.3	78.2	123.4	108.8	100	5.65	31.96	13.21	10.59	0.02	High	High	High	High	High	High	High
ZX.05G0017550	AT2G17200	DSK2B	Ubiquitin domain-containing protein DSK2b	TRUE	High	Master Protein	ZX.05G0017550	ZX.05G0017550	0	73.326	44	17	60	7	574	61.2	5.06	116.78	17	3	0.715	0.997579	1.047	0.999202	1.39	0.851946	0.562	0.968946	9.86	20.09	21.9	19.8	73.3	117.3	137.1	53	100	5.97	12.36	6.67	22.8	1.65	High	High	High	High	High	High	High
ZX.08G0021200	AT5G15400	PUB1	Probable ubiquitin conjugation factor E4	TRUE	High	Master Protein	ZX.08G0021200	ZX.08G0021200	0	73.311	11	21	69	7	4243	477.2	7.77	155.58	21	9	1.112	0.997579	1.121	0.99704	1.297	0.934192	0.615	0.974672	14.21	33.24	31.81	33.68	104	110.5	113.8	63.6	99.9	7.03	28.35	22.83	17.36	4.49	High	High	High	High	High	High	High
ZX.01G0097440	AT2G36460	FBA6	Fructose-bisphosphate aldolase 6%2C cytosolic	TRUE	High	Master Protein	ZX.01G0097440	ZX.01G0097440	0	72.595	49	14	114	3	358	38.7	8	245.8	14	4	0.776	0.997579	0.776	0.935789	0.781	0.922507	1.548	0.968946	30.42	45.96	26.22	24.9	79.3	88.1	78	164.9	100	1.92	32.43	22.12	17.48	3.03	High	High	High	High	High	High	High
ZX.07G0022860	AT5G52640	HSP90-1	Heat shock protein 90-1	TRUE	High	Master Protein	ZX.07G0022860	ZX.07G0022860	0	72.376	33	18	73	7	702	80.6	5.07	165.08	18	1	0.289	0.127511	0.561	0.462731	0.661	0.668613	2.204	0.927902	50.13	44.62	36.25	59.62	27.7	54.4	59.9	262.6	100	50.89	20.53	22.67	25.59	2.34	High	High	High	High	High	High	High
ZX.08G0020280	AT3G02360	PGD2	6-phosphogluconate dehydrogenase%2C decarboxylating	TRUE	High	Master Protein	ZX.08G0020280	ZX.08G0020280	0	72.31	17	15	34	11	1136	127.7	8.5	83.79	15	2	0.856	0.997579	0.685	0.798768	0.944	0.980186	1.377	0.968946	33.21	53.59	33.73	35.26	69.5	57.3	89.4	174.9	100	3.75	44.24	32.77	30.36	1.01	High	High	High	High	High	High	High
ZX.08G0035760	AT5G43330	MDH2	Malate dehydrogenase 2%2C cytoplasmic	TRUE	High	Master Protein	ZX.08G0035760	ZX.08G0035760	0	71.769	44	12	81	4	329	35.6	7.47	185.93	12	0	1.224	0.985889	1.022	0.999202	0.784	0.92487	1.321	0.971961	52.07	31.57	34.58	29.63	114.2	90	83.4	134.1	100	35.95	28.83	21.17	21.62	0.15	High	High	High	High	High	High	High
ZX.01G0055530	AT2G43750	OASB	Cysteine synthase	TRUE	High	Master Protein	ZX.01G0055530	ZX.01G0055530	0	71.682	58	14	37	14	387	40.9	7.96	93.18	14	0	1.464	0.814612	1.11	0.99704	0.957	0.981765	0.599	0.968946	13.17	20.61	23.21	19.81	134.8	104.1	93.7	64.8	100	1.76	5.55	14.95	9.85	3.92	High	High	High	High	High	High	High
ZX.07G0016930	AT3G12390		Nascent polypeptide-associated complex subunit alpha-like protein 1	TRUE	High	Master Protein	ZX.07G0016930	ZX.07G0016930	0	71.276	59	7	84	4	204	22.1	4.49	195.49	7	3	0.51	0.70432	1.093	0.997274	1.487	0.758945	0.441	0.930364	51.38	43.51	24.91	48.51	34.8	113.4	164.9	39.3	100	72.57	43.99	12.38	21.88	1.91	High	High	High	High	High	High	High
ZX.01G0006190	AT3G02520	GRF7	14-3-3-like protein GF14 nu	TRUE	High	Master Protein	ZX.01G0006190	ZX.01G0006190	0	71.23	48	12	104	3	287	32.2	5.14	208.8	12	0	1.101	0.997579	1.107	0.987837	0.899	0.981765	1.745	0.927902	13.55	34.41	42.38	17.3	106.4	95.8	89.8	181.2	100	20.06	34.95	44.83	22.31	0.22	High	High	High	High	High	High	High
ZX.01G0026660	AT1G35720	ANN1	Annexin	TRUE	High	Master Protein	ZX.01G0026660	ZX.01G0026660	0	71.216	63	16	86	16	267	30.4	7.56	128.56	16	0	1.867	0.499396	1.272	0.95866	0.916	0.970465	0.408	0.927902	27.47	28.19	43.45	51.25	195.9	136.7	91.9	42.4	100	14.12	22.62	33.93	28.04	0.54	High	High	High	High	High	High	High
ZX.05G0017530	AT4G35630	PSAT1	Phosphoserine aminotransferase 1%2C chloroplastic	TRUE	High	Master Protein	ZX.05G0017530	ZX.05G0017530	0	71.097	37	12	80	7	430	47.1	7.96	178.08	12	6	0.649	0.971292	0.657	0.734908	0.705	0.791763	1.99	0.927902	23.53	42.41	33.9	57.57	67.5	66.8	70.1	163.9	99.9	17.27	30.7	31.61	45.51	4.86	High	High	High	High	High	High	High
ZX.01G0043430	AT1G07750		At1g07750/F24B9_13	TRUE	High	Master Protein	ZX.01G0043430	ZX.01G0043430	0	70.9	36	14	62	14	683	73.8	6.13	144.67	14	0	0.625	0.932822	1.476	0.851692	1.111	0.970465	0.189	0.92333	17.32	71.99	47.05	49.13	64.6	142.2	129.4	23.5	99.9	5.78	68.46	26.6	17.13	4.84	High	High	High	High	High	High	High
ZX.01G0029880				TRUE	High	Master Protein	ZX.01G0029880	ZX.01G0029880	0	70.748	54	6	141	6	133	15.1	6.25	334.82	6	0	0.242	0.0588606	0.655	0.730138	1.012	0.999896	1.445	0.968946	43.83	60.51	37.77	35.37	31.4	80.8	109.1	156.7	99.9	23.53	27.01	14.4	10.23	4.63	High	High	High	High	High	High	High
ZX.01G0048760	AT5G17310	UGP1	UTP--glucose-1-phosphate uridylyltransferase 1	TRUE	High	Master Protein	ZX.01G0048760	ZX.01G0048760	0	69.816	45	17	63	9	483	53	6.89	116.81	17	0	0.476	0.62665	0.716	0.863644	0.795	0.949134	1.678	0.955985	47.8	41.38	45.05	40.69	42.1	67.7	93.2	203.2	100	23.22	21.24	21.17	33.18	4.17	High	High	High	High	High	High	High
ZX.01G0054310	AT5G05340	PER52	Peroxidase 52	TRUE	High	Master Protein	ZX.01G0054310	ZX.01G0054310	0	69.684	48	11	41	11	326	34.7	9	102.9	11	0	3.2	0.0738504	1.1	0.997274	0.465	0.0904803	0.195	0.926228	21.75	52.52	35.31	42.07	321.8	112.1	50	17	100	7.07	68.69	5.41	18.72	1.39	High	High	High	High	High	High	High
ZX.01G0006150	AT3G02540	RAD23C	Ubiquitin receptor RAD23c	TRUE	High	Master Protein	ZX.01G0006150	ZX.01G0006150	0	69.387	55	13	75	8	405	42.6	4.75	174.96	13	3	0.754	0.997579	1.097	0.997274	1.145	0.967373	0.633	0.97882	22.8	16.81	32.94	21.45	72.9	105.8	113.4	59.8	100	20.06	11.28	24.87	14.64	1.56	High	High	High	High	High	High	High
ZX.07G0003600	AT1G27500		Tetratricopeptide repeat (TPR)-like superfamily protein	TRUE	High	Master Protein	ZX.07G0003600	ZX.07G0003600	0	69.3	18	16	36	14	1157	124.7	5.03	87.73	16	1	0.671	0.990697	1.078	0.998093	1.189	0.967373	0.659	0.994247	26.73	24.46	19.45	28.57	62.7	97.1	112	65.8	100	13.74	14.42	6.9	15.34	2.4	High	High	High	High	High	High	High
ZX.08G0023430	AT3G27820	MDAR4	MDAR4	TRUE	High	Master Protein	ZX.08G0023430	ZX.08G0023430	0	69.113	17	13	54	8	879	96.6	8.09	83.08	13	2	1.02	0.997579	0.738	0.918473	0.679	0.746995	1.099	0.994829	37.91	33.72	29.92	49.74	114	79	77.6	117.2	100	15.44	26.26	18.42	14.11	4.25	High	High	High	High	High	High	High
ZX.08G0024180	AT4G13940	SAHH1	Adenosylhomocysteinase 1	TRUE	High	Master Protein	ZX.08G0024180	ZX.08G0024180	0	68.692	37	12	42	6	485	53.1	6.19	108.37	12	4	0.285	0.120482	0.39	0.104409	0.622	0.534843	3	0.927902	28.45	32.67	49.47	33.6	34.8	35.8	64.4	274.7	100	19.74	37.33	38.71	42.48	2.27	High	High	High	High	High	High	High
ZX.09G0018050	AT2G31670	UP3	Stress-response A/B barrel domain-containing protein UP3	TRUE	High	Master Protein	ZX.09G0018050	ZX.09G0018050	0	68.312	18	10	49	10	732	79.2	5.96	120.13	10	0	0.621	0.931254	0.834	0.966387	1.283	0.951592	0.82	0.999795	18.02	33.92	22.46	27.84	70	92.5	137.7	79.3	100	0.68	26.66	14.17	8.03	2.88	High	High	High	High	High	High	High
ZX.01G0041310	AT3G13930		Dihydrolipoyllysine-residue acetyltransferase component 2 of pyruvate dehydrogenase complex%2C mitochondrial	TRUE	High	Master Protein	ZX.01G0041310	ZX.01G0041310	0	68.306	33	15	44	11	511	55.5	7.96	94.82	15	1	1.032	0.997579	0.673	0.77351	1.147	0.967373	0.938	0.999795	25.76	44.52	29.74	43.53	94.3	65.7	126.8	88.2	99.9	10.53	32.69	33.14	18.9	7.45	High	High	High	High	High	High	High
ZX.01G0080780	AT3G47520	MDH	Malate dehydrogenase%2C chloroplastic	TRUE	High	Master Protein	ZX.01G0080780	ZX.01G0080780	0	68.225	36	12	85	6	404	42.6	8.37	195	12	0	0.442	0.513737	0.506	0.351361	0.714	0.820214	1.691	0.953866	92.57	44.72	54.52	67.47	37.5	46.4	79.3	217.3	99.9	31.74	16.43	20.74	9.8	4.93	High	High	High	High	High	High	High
ZX.01G0097870	AT3G52750	FTSZ2-2	Cell division protein FtsZ homolog 2-2%2C chloroplastic	TRUE	High	Master Protein	ZX.01G0097870	ZX.01G0097870	0	68.151	41	14	40	6	539	56.9	8.59	102.93	14	4	1.105	0.997579	1.014	0.999202	1.086	0.980186	0.41	0.927902	21.27	28.46	25.46	56.93	113.5	98.6	109.1	58.7	100	12.54	9.15	15.35	44.73	1.95	High	High	High	High	High	High	High
ZX.06G0008360	AT3G43810	CAM7	Calmodulin 7	TRUE	High	Master Protein	ZX.06G0008360	ZX.06G0008360	0	67.693	75	9	157	9	149	16.9	4.27	341.46	9	0	0.699	0.997579	1.19	0.987837	0.992	0.994054	0.819	0.999795	35.19	33.28	24.33	19.97	71.1	113.9	94.4	81.9	100	25.91	29.56	25.76	10.68	0.33	High	High	High	High	High	High	High
ZX.08G0021340				TRUE	High	Master Protein	ZX.08G0021340	ZX.08G0021340	0	67.666	29	14	177	14	441	48.1	4.82	413.26	14	0	0.564	0.833191	1.075	0.999202	0.859	0.967373	1.453	0.968946	24.62	41.85	46.56	18.93	59.1	106	87.6	164.7	99.9	19.27	40.01	36.2	16.26	6.4	High	High	High	High	High	High	High
ZX.01G0107850	AT2G18110		Elongation factor 1-delta 2	TRUE	High	Master Protein	ZX.01G0107850	ZX.01G0107850	0	67.236	50	9	59	7	226	24.5	4.78	153.01	9	2	1.073	0.997579	1.214	0.98496	0.934	0.974832	0.679	0.983806	19.9	24.63	19.98	29.88	99.9	115.5	98.2	71.4	100	13.46	18.98	7.75	13.47	0.44	High	High	High	High	High	High	High
ZX.08G0014920	AT4G08390	APXS	L-ascorbate peroxidase S%2C chloroplastic/mitochondrial	TRUE	High	Master Protein	ZX.08G0014920	ZX.08G0014920	0	66.598	36	13	53	7	408	44.7	8.24	156.14	13	0	0.785	0.997579	0.781	0.936072	0.993	0.994254	0.998	0.999795	38.72	32.98	38.9	28.12	67.4	79.4	104.1	101.7	99.8	22.37	31.9	30.99	47.81	9.86	High	High	High	High	High	High	High
ZX.04G0004720	AT4G31990	ASP5	Aspartate aminotransferase	TRUE	High	Master Protein	ZX.04G0004720	ZX.04G0004720	0	66.283	36	14	26	8	468	51.3	7.81	60.52	14	4	1.4	0.869351	0.812	0.956094	0.607	0.482087	1.428	0.968946	36.73	38.39	48.58	48.77	144.1	85.5	67.6	165.7	99.8	28.11	34.07	35.75	27.61	7.94	High	High	High	High	High	High	High
ZX.01G0070860	AT1G56110	NOP56	At1g56110/T6H22_9	TRUE	High	Master Protein	ZX.01G0070860	ZX.01G0070860	0	66.051	17	15	91	15	840	93.1	8.53	195.17	15	0	0.753	0.997579	0.699	0.83656	1.36	0.877375	0.507	0.968946	20.49	50.55	23.78	21.8	74.3	68.3	123.7	49.9	100	6.1	44.48	10.94	12.23	4.21	High	High	High	High	High	High	High
ZX.04G0031930	AT3G05530	RPT5A	26S proteasome regulatory subunit 6A homolog A	TRUE	High	Master Protein	ZX.04G0031930	ZX.04G0031930	0	65.944	43	14	35	6	421	47	5.12	88.87	14	5	0.878	0.997579	0.809	0.95186	1.012	0.999896	1.016	0.999252	19.86	18.27	24.19	40.13	92.9	81.9	105.2	100.5	100	1.14	14.33	14.36	13.63	2.82	High	High	High	High	High	High	High
ZX.06G0023340	AT4G39260	RBG8	GRP8	TRUE	High	Master Protein	ZX.06G0023340	ZX.06G0023340	0	65.758	65	10	102	10	170	17.5	8.76	227.1	10	0	0.93	0.997579	1.482	0.849168	1.085	0.980186	0.381	0.927902	54.57	26.06	35.35	31.54	103.5	154.8	117.2	40.7	99.9	36.02	9.28	27.64	19.79	5.82	High	High	High	High	High	High	High
ZX.01G0110460	AT3G52300	ATPQ	ATP synthase subunit d%2C mitochondrial	TRUE	High	Master Protein	ZX.01G0110460	ZX.01G0110460	0	65.726	75	14	139	14	168	19.7	5.29	288.78	14	0	0.758	0.997579	1.044	0.999202	1.212	0.967373	0.526	0.968946	55.88	28.42	38.95	20.94	81.4	100.3	125.2	53.5	100	44.68	19.37	29.95	14.65	0.56	High	High	High	High	High	High	High
ZX.06G0019680	AT2G27600	SKD1	Protein SUPPRESSOR OF K(+) TRANSPORT GROWTH DEFECT 1	TRUE	High	Master Protein	ZX.06G0019680	ZX.06G0019680	0	65.721	19	14	33	3	925	103.3	7.83	79.46	14	6	0.857	0.997579	1.04	0.999202	1.099	0.974832	0.73	0.994829	20.73	18.88	20.24	25.08	86.8	106.9	110.2	72.7	100	20.99	10.03	12.5	18.26	4.47	High	High	High	High	High	High	High
ZX.06G0025120	AT1G49820	MTK	Methylthioribose kinase	TRUE	High	Master Protein	ZX.06G0025120	ZX.06G0025120	0	65.081	41	15	57	15	418	47.5	6.11	126.19	15	0	0.722	0.997579	0.515	0.372054	0.817	0.967373	1.745	0.943808	29.49	40.33	35.24	47	57.9	45	82.4	205	100	4.58	29.04	29.15	40.27	3.48	High	High	High	High	High	High	High
ZX.01G0044410	AT5G50340		ATP-dependent peptidases%3Bnucleotide binding%3Bserine-type endopeptidases%3BDNA helicases%3BATP binding%3Bdamaged DNA binding%3Bnucleoside-triphosphatases	TRUE	High	Master Protein	ZX.01G0044410	ZX.01G0044410	0	64.988	7	13	50	6	2271	251	7.01	132.36	13	0	0.97	0.997579	1.129	0.988178	0.83	0.967373	0.925	0.998853	48.06	33.52	36.46	68.48	103.4	105	91.7	84.5	100	46.35	26.17	31.5	27	2.87	High	High	High	High	High	High	High
ZX.04G0007160	AT3G13235		At3g13235	TRUE	High	Master Protein	ZX.04G0007160	ZX.04G0007160	0	64.805	42	14	41	14	468	51.5	5.07	94.77	14	0	1.153	0.997579	1.071	0.999202	1.151	0.967373	0.74	0.994829	11.79	27.43	23.79	28.2	106.8	112.1	110	70.4	100	13.46	9.88	13.8	24.75	0.21	High	High	High	High	High	High	High
ZX.01G0030950	AT2G30950	VAR2	FtsH extracellular protease family	TRUE	High	Master Protein	ZX.01G0030950	ZX.01G0030950	0	64.699	31	16	40	14	694	74.4	6.51	78.11	16	2	2.729	0.147174	0.876	0.987837	0.495	0.142912	0.596	0.968946	29.88	54.36	35.54	47.47	294.6	89.4	51.9	56.8	100	22.39	50.76	25.62	25.44	0.03	High	High	High	High	High	High	High
ZX.03G0014200	AT5G17920	MS1	5-methyltetrahydropteroyltriglutamate--homocysteine methyltransferase 1	TRUE	High	Master Protein	ZX.03G0014200	ZX.03G0014200	0	64.417	24	19	50	10	799	88.5	6.3	98.38	19	5	0.391	0.359122	0.451	0.213745	0.913	0.970465	1.48	0.968946	62.88	39.03	49.13	53.91	43.4	44	92.7	179.7	99.9	32.77	45.33	34.52	35.34	7.21	High	High	High	High	High	High	High
ZX.01G0123090	AT4G17520	RGGB	RGG repeats nuclear RNA binding protein B	TRUE	High	Master Protein	ZX.01G0123090	ZX.01G0123090	0	64.206	31	10	49	9	362	39.1	6.1	119.81	10	0	0.797	0.997579	1.495	0.834508	1.188	0.967373	0.257	0.927902	42.39	61.59	61.19	29.93	60	103.1	110.4	25.2	100	63.89	75.15	63.2	32.3	0.71	High	High	High	High	High	High	High
ZX.04G0025640	AT1G56340	CRT1	Calreticulin-1	TRUE	High	Master Protein	ZX.04G0025640	ZX.04G0025640	0	64.082	49	18	71	8	432	49.6	4.58	168.58	18	6	0.618	0.926594	0.673	0.772796	1.093	0.976216	1.481	0.968946	60.04	32.89	19.14	35.68	55.7	66.3	112	147.3	100	58.32	22.5	8.25	30.46	1.18	High	High	High	High	High	High	High
ZX.06G0022350	AT2G16600	CYP19-1	Peptidyl-prolyl cis-trans isomerase	TRUE	High	Master Protein	ZX.06G0022350	ZX.06G0022350	0	64.025	55	9	126	7	172	18.1	8.16	234.31	9	0	0.534	0.757682	0.961	0.998241	1.041	0.98905	1.229	0.978908	35.05	35.83	34.73	31.57	51.5	99.2	96.7	115.1	99.9	31.03	35.63	25.33	41.33	7.33	High	High	High	High	High	High	High
ZX.01G0083100	AT2G05710	ACO3	Aconitate hydratase 3%2C mitochondrial	TRUE	High	Master Protein	ZX.01G0083100	ZX.01G0083100	0	63.491	19	17	41	2	985	107.1	7.85	100.42	17	4	0.736	0.997579	0.657	0.765053	1.082	0.976216	1.41	0.968946	25.28	38.62	52.16	37.56	90.3	65.3	107.1	130.8	100	3.12	35.41	48.87	5.07	1.77	High	High	High	High	High	High	High
ZX.01G0024310	AT1G47420	SDH5	Succinate dehydrogenase subunit 5%2C mitochondrial	TRUE	High	Master Protein	ZX.01G0024310	ZX.01G0024310	0	63.095	45	9	63	9	238	26.4	8.53	157.75	9	0	0.663	0.981217	0.949	0.997274	1.098	0.974832	0.645	0.97882	38.77	30.23	33.32	33.43	72.5	87.6	117	68.7	100	35.68	23.32	31.05	24.92	0.81	High	High	High	High	High	High	High
ZX.03G0002790	AT4G22530		S-adenosyl-L-methionine-dependent methyltransferases superfamily protein	TRUE	High	Master Protein	ZX.03G0002790	ZX.03G0002790	0	63.033	40	8	45	8	260	28.9	6	112.77	8	0	0.718	0.997579	1.081	0.999202	1.189	0.967373	0.497	0.968946	15.83	66.78	17.79	34.65	71.5	108.8	115	48.4	99.9	6.11	54.97	15	25.67	5.7	High	High	High	High	High	High	High
ZX.08G0015080	AT4G39690		AT4g39690/T19P19_80	TRUE	High	Master Protein	ZX.08G0015080	ZX.08G0015080	0	62.951	29	17	28	17	675	75.1	5.21	66.29	17	0	0.888	0.997579	0.888	0.987837	1.14	0.967373	0.849	0.999795	24.34	23.38	27.78	43.67	85.8	85.1	107.5	101.8	100	13.37	4.33	13.09	19.59	2.75	High	High	High	High	High	High	High
ZX.01G0034450	AT3G62770	ATG18A	Autophagy-related protein 18a	TRUE	High	Master Protein	ZX.01G0034450	ZX.01G0034450	0	62.877	7	13	61	11	2029	226.3	7.47	111.13	13	1	1.129	0.997579	0.668	0.76493	1.151	0.967373	0.522	0.968946	17.26	45.79	27.78	61.02	117.8	66.6	138.8	49	99.9	0.51	53.31	33.39	16.25	6.7	High	High	High	High	High	High	High
ZX.02G0030360	AT4G04020	PAP1	Probable plastid-lipid-associated protein 1%2C chloroplastic	TRUE	High	Master Protein	ZX.02G0030360	ZX.02G0030360	0	62.773	54	12	111	1	324	35.5	5.06	245.86	12	0																							High	Not Found	Not Found	Not Found	High	High	Not Found
ZX.01G0086590	AT3G52960	PRXIIE	Peroxiredoxin-2E%2C chloroplastic	TRUE	High	Master Protein	ZX.01G0086590	ZX.01G0086590	0	62.738	63	9	42	9	240	25.5	8.65	124.94	9	0	1.901	0.471105	0.995	0.999202	0.777	0.914287	0.695	0.994247	46.2	32.76	28.18	32.04	193	103.2	73.5	70.2	99.9	42.26	28.23	15.55	15.5	4.75	High	High	High	High	High	High	High
ZX.01G0111230	AT5G03300	ADK2	Adenosine kinase 2	TRUE	High	Master Protein	ZX.01G0111230	ZX.01G0111230	0	62.67	45	12	26	5	341	37.4	5.47	70.88	12	5	0.813	0.997579	0.917	0.996816	1.122	0.969313	0.773	0.998853	56.17	24.99	28.38	45.08	64.9	78.6	117.2	80.2	100	52.63	12.6	27.08	40.07	0.23	High	High	High	High	High	High	High
ZX.07G0008570	AT4G20360	TUFA	Elongation factor Tu%2C chloroplastic	TRUE	High	Master Protein	ZX.07G0008570	ZX.07G0008570	0	62.491	33	12	42	11	499	54.5	7.25	82.18	12	0	1.311	0.931254	0.729	0.902142	0.606	0.48033	1.05	0.998853	47.5	27.09	29.11	27.74	187.9	74.4	64.6	107.6	100	63.49	22.92	25.97	17.36	3.15	High	High	High	High	High	High	High
ZX.01G0126690	AT4G11150	VHA-E1	V-type proton ATPase subunit E1	TRUE	High	Master Protein	ZX.01G0126690	ZX.01G0126690	0	62.328	55	13	83	6	232	26.7	7.31	181.08	13	4	0.814	0.997579	0.973	0.999202	0.939	0.978405	1.32	0.971961	26.57	21.66	9.82	22.2	77.1	89.3	91.7	135.9	100	18.74	25.1	5.88	14.68	0.16	High	High	High	High	High	High	High
ZX.01G0037480	AT3G61220		NAD(P)-binding Rossmann-fold superfamily protein	TRUE	High	Master Protein	ZX.01G0037480	ZX.01G0037480	0	61.763	14	14	65	5	1465	158.2	5.55	155.61	14	7	1.3	0.93469	0.923	0.99704	0.78	0.919307	0.758	0.994829	22.25	27.91	33.29	74.19	126.9	95.7	87	137.9	100	2.69	8.96	28.18	35.32	0.31	High	High	High	High	High	High	High
ZX.08G0035990	AT4G14300	RNP1	Heterogeneous nuclear ribonucleoprotein 1	TRUE	High	Master Protein	ZX.08G0035990	ZX.08G0035990	0	61.762	33	11	52	11	454	46.2	6.96	95.3	11	0	0.959	0.997579	1.056	0.999202	1.297	0.934192	0.517	0.968946	44.6	21.7	16.68	25.06	92.1	95	131.7	51.2	100	34.97	18.6	14.23	8.9	4.16	High	High	High	High	High	High	High
ZX.01G0040050	AT5G10770		Aspartyl protease family protein At5g10770	TRUE	High	Master Protein	ZX.01G0040050	ZX.01G0040050	0	61.758	5	12	38	12	3688	397.6	7.49	87.1	12	0	1.186	0.997579	1.607	0.715008	0.625	0.556628	0.693	0.994829	33.87	46.61	24.9	57.18	156.7	179	59.8	62.1	99.9	7.21	26.38	7.7	33.84	7.42	High	High	High	High	High	High	High
ZX.06G0019750	AT2G27710	RPP2B	AT2G27710 protein	TRUE	High	Master Protein	ZX.06G0019750	ZX.06G0019750	0	61.758	89	8	99	5	115	11.5	4.59	203.28	8	4	0.915	0.997579	1.367	0.935789	1.05	0.981793	0.219	0.927902	34.98	47.46	32.28	43.62	99.4	129.1	115.7	21	100	9.32	20.71	13.79	33.63	2.77	High	High	High	High	High	High	High
ZX.05G0017910	AT4G38630	RPN10	RPN10	TRUE	High	Master Protein	ZX.05G0017910	ZX.05G0017910	0	61.684	34	12	30	8	456	48.6	5.06	75.06	12	0	1.074	0.997579	1.165	0.993093	1.01	0.999896	0.647	0.994247	11.35	13.14	22.19	27.76	105	113.9	109.7	64.8	100	6.2	8.52	10.21	16.56	3.34	High	High	High	High	High	High	High
ZX.08G0030420	AT1G75270	DHAR2	Glutathione S-transferase DHAR2	TRUE	High	Master Protein	ZX.08G0030420	ZX.08G0030420	0	61.641	44	10	63	10	235	26.2	6.44	160.98	10	0	0.55	0.793387	0.61	0.619757	0.783	0.92487	1.913	0.927902	18.36	31.68	18.49	18.47	54.2	59.2	80.6	194	100	11.51	26.22	12.12	11.81	3.03	High	High	High	High	High	High	High
ZX.01G0081900	AT5G06290	2-Cys Prx B	2-Cys peroxiredoxin BAS1-like%2C chloroplastic	TRUE	High	Master Protein	ZX.01G0081900	ZX.01G0081900	0	60.979	52	11	76	11	271	29.8	7.4	162.54	11	0	2.275	0.273102	0.684	0.798768	0.707	0.799242	0.889	0.999968	19.21	28.95	23.89	26.59	228.6	72.4	70.5	93.8	100	14.94	20.34	7.49	16.79	0.55	High	High	High	High	High	High	High
ZX.01G0039140	AT1G49760	PAB8	Polyadenylate-binding protein 8	TRUE	High	Master Protein	ZX.01G0039140	ZX.01G0039140	0	60.978	27	13	36	5	667	72.8	8.19	84.57	13	0	1.345	0.905065	1.037	0.997274	0.96	0.994054	0.338	0.927902	31.04	25.7	27.16	45.93	205.7	96.2	92.4	38	99.9	59.33	17.12	6.72	9.2	7.26	High	High	High	High	High	High	High
ZX.05G0005020				TRUE	High	Master Protein	ZX.05G0005020	ZX.05G0005020	0	60.692	23	14	55	11	652	70	7.87	119.59	14	1	1.108	0.997579	0.983	0.999202	1.002	0.999896	0.835	0.999795	40.08	36.93	31.67	29.19	100.7	96.2	110.5	84.3	100	48.58	22.15	20.25	9.63	0.91	High	High	High	High	High	High	High
ZX.07G0021870	AT5G04440		At5g04440	TRUE	High	Master Protein	ZX.07G0021870	ZX.07G0021870	0	60.129	24	10	138	2	540	60.6	9.88	287.58	10	10	0.782	0.997579	1.235	0.97618	0.91	0.969313	0.21	0.927512	100.79	27.89	18.96	52.84	133.2	129.1	96.4	27.4	100	88.33	24.32	10.77	34.17	2.99	High	High	High	High	High	High	High
ZX.08G0007730	AT5G65430	GRF8	General regulatory factor 8	TRUE	High	Master Protein	ZX.08G0007730	ZX.08G0007730	0	60.049	57	13	65	5	229	25.4	5.67	133.7	13	0	1.179	0.997579	1.237	0.958407	0.832	0.967373	0.869	0.999795	33.34	16.25	38.82	49.77	109	123.2	71	101.3	99.8	32.85	12.82	41.14	27.1	9.35	High	High	High	High	High	High	High
ZX.01G0005410	AT5G17330	GAD1	Glutamate decarboxylase 1	TRUE	High	Master Protein	ZX.01G0005410	ZX.01G0005410	0	59.934	13	10	53	3	1108	124.8	6.11	134.27	10	0	0.883	0.997579	0.393	0.573019	1.447	0.760816	0.481	0.994829	45.06	100.19	41.86	45.37	87.5	38.9	143.4	47.7	99.1	46.42	124.24	48.56	54.24	18.84	High	High	High	High	High	High	High
ZX.03G0026630	AT5G13490	AAC2	ADP%2CATP carrier protein 2%2C mitochondrial	TRUE	High	Master Protein	ZX.03G0026630	ZX.03G0026630	0	59.562	34	13	56	4	390	42.3	9.76	98.94	13	5	0.795	0.997579	1.041	0.999202	0.571	0.361708	1.396	0.968946	32.69	57.98	28.83	69.99	89.2	112.1	56.3	159.5	100	26.89	47.99	46.47	41.88	3.42	High	High	High	High	High	High	High
ZX.01G0049830	AT1G56070	LOS1	Elongation factor 2	TRUE	High	Master Protein	ZX.01G0049830	ZX.01G0049830	0	59.326	25	16	42	12	843	93.9	6.2	79.95	16	5	0.577	0.861495	0.434	0.184928	0.783	0.92487	2.132	0.927902	44.3	47.94	35.62	56.15	62.2	45.5	84.1	210.2	100	20.74	26.23	18.2	31.92	1.01	High	High	High	High	High	High	High
ZX.07G0014310	AT3G01280	VDAC1	Mitochondrial outer membrane protein porin 1	TRUE	High	Master Protein	ZX.07G0014310	ZX.07G0014310	0	59.193	53	13	89	10	278	29.6	8.19	195.37	13	0	1.033	0.997579	1.307	0.95186	1.158	0.967373	0.55	0.968946	26.44	40.2	25.23	25.28	100.2	137.7	107.3	51.7	99.9	27.39	35.26	17.12	11.64	6.19	High	High	High	High	High	High	High
ZX.01G0064600	AT4G29040	RPT2A	RPT2a	TRUE	High	Master Protein	ZX.01G0064600	ZX.01G0064600	0	59.172	51	18	32	6	443	49.3	6.21	64.35	18	5	0.953	0.997579	0.85	0.979263	0.995	0.994054	0.707	0.994247	38	42.49	36.89	45.53	117.2	106.9	105.5	65.3	100	0.44	23.52	20.5	5.08	2.19	High	High	High	High	High	High	High
ZX.01G0020210				TRUE	High	Master Protein	ZX.01G0020210	ZX.01G0020210	0	58.975	34	13	69	12	368	39.4	5.45	162.01	13	2	0.981	0.997579	1.291	0.95186	1.259	0.966441	0.355	0.927902	20.84	21.61	26.18	25.77	97.4	133.5	125.4	36.4	99.9	18.98	22.76	35.34	17.97	6.21	High	High	High	High	High	High	High
ZX.01G0007220	AT1G23190	PGM3	Probable phosphoglucomutase%2C cytoplasmic 1	TRUE	High	Master Protein	ZX.01G0007220	ZX.01G0007220	0	58.908	40	17	51	3	530	57.8	6.49	116.8	17	0	0.998	0.997579	0.846	0.998093	1.24	0.953988	0.725	0.999795	37.06	12.43	20.16	28.14	99.8	84.6	124	72.5	100	34.34	17.29	20.57	25.63	0.18	High	High	High	High	High	High	High
ZX.01G0082780	AT2G32520		alpha/beta-Hydrolases superfamily protein	TRUE	High	Master Protein	ZX.01G0082780	ZX.01G0082780	0	58.477	40	8	87	8	261	28.3	7.53	186.79	8	0	0.662	0.981217	1.098	0.997274	0.82	0.967373	1.321	0.971961	22.12	36.73	34.91	32.62	64.7	100	75.4	137.9	100	0.27	34.53	34.49	20.55	3.52	High	High	High	High	High	High	High
ZX.01G0049450	AT5G23140	CLPP2	ATP-dependent Clp protease proteolytic subunit 2%2C mitochondrial	TRUE	High	Master Protein	ZX.01G0049450	ZX.01G0049450	0	58.413	15	13	67	10	937	102.9	9.41	131.64	13	0	2.067	0.365713	0.78	0.935789	0.853	0.967373	0.768	0.998853	29.74	25.09	25.31	34.67	209.9	80.8	83.2	89.2	100	25.83	27.24	19.51	6.99	2.19	High	High	High	High	High	High	High
ZX.01G0080020	AT1G75950	SKP1A	SKP1-like protein 1A	TRUE	High	Master Protein	ZX.01G0080020	ZX.01G0080020	0	58.131	86	11	46	4	163	18.2	4.68	115.56	11	4	0.9	0.99835	1.065	0.999202	0.977	0.982914	0.68	0.984052	34.78	23.78	32.71	25.82	90.7	109.5	93.7	62.7	100	29.99	12.58	20.27	22.07	1.52	High	High	High	High	High	High	High
ZX.01G0076710				TRUE	High	Master Protein	ZX.01G0076710	ZX.01G0076710	0	57.625	29	16	87	16	495	54.9	8.37	183.92	16	0	0.832	0.997579	1.288	0.952939	1.011	0.999896	0.573	0.968946	29.98	73.09	63.7	32.91	61.4	188.4	74.5	62.2	100	62.02	57.32	24.96	35.33	2.56	High	High	High	High	High	High	High
ZX.01G0008610	AT1G23740	AOR	NADPH-dependent alkenal/one oxidoreductase%2C chloroplastic	TRUE	High	Master Protein	ZX.01G0008610	ZX.01G0008610	0	57.587	51	14	54	7	315	33.1	5.81	117.03	14	0	1.371	0.881014	0.937	0.99704	0.733	0.851946	0.176	0.926228	34.15	94.09	55.76	51.14	130.9	91.1	79.8	14.9	100	32.5	82.4	85.05	25.14	2.47	High	High	High	High	High	High	High
ZX.01G0055760	AT5G61510		At5g61510	TRUE	High	Master Protein	ZX.01G0055760	ZX.01G0055760	0	57.529	36	10	37	10	404	43.6	8.81	89.2	10	0	0.674	0.994459	0.705	0.846093	0.805	0.961053	2.05	0.927902	31.3	23.63	24.45	56.3	65.5	74.6	91.8	213.5	100	6.4	12.67	23.53	38	2.77	High	High	High	High	High	High	High
ZX.09G0024880	AT5G58290	RPT3	RPT3	TRUE	High	Master Protein	ZX.09G0024880	ZX.09G0024880	0	57.27	38	13	61	12	404	45.5	5.72	162.92	13	1	0.942	0.997579	0.909	0.993296	1.006	0.999896	0.845	0.999795	14.09	22.09	33.39	37.5	100.4	97.2	108.9	75.1	100	10.6	22.38	22.55	12.59	3.62	High	High	High	High	High	High	High
ZX.01G0095820	AT5G02790	GSTL3	Glutathione S-transferase L3	TRUE	High	Master Protein	ZX.01G0095820	ZX.01G0095820	0	57.253	65	12	71	12	242	27.6	5.53	157.23	12	0	0.567	0.83807	0.64	0.698369	1.407	0.844417	1.006	0.999795	11.02	36.87	24.94	19.36	56.1	63	136.9	103.9	100	4.45	42.98	21.34	17.44	0.95	High	High	High	High	High	High	High
ZX.01G0092930	ATMG01190	ATP1	ATP synthase subunit alpha	TRUE	High	Master Protein	ZX.01G0092930	ZX.01G0092930	0	57.252	31	14	55	12	567	62	6.48	135.76	14	2	1.134	0.997579	0.881	0.987837	0.871	0.967373	0.694	0.994247	47.18	66.79	49.76	56.23	138.5	96.6	95.7	78.1	100	17.26	46.97	38.05	13.99	2.67	High	High	High	High	High	High	High
ZX.06G0025010	AT4G34200	PGDH1	D-3-phosphoglycerate dehydrogenase	TRUE	High	Master Protein	ZX.06G0025010	ZX.06G0025010	0	57.217	33	15	53	6	635	67.3	8.05	101.9	15	1	1.453	0.826192	0.698	0.795179	1.003	0.999896	0.985	0.999795	41.76	46.99	48.9	55.13	140.7	83.7	94	132.9	99.9	7.84	35.17	45.88	36.78	4.52	High	High	High	High	High	High	High
ZX.06G0020590	AT5G17920	MS1	5-methyltetrahydropteroyltriglutamate--homocysteine methyltransferase 1	TRUE	High	Master Protein	ZX.06G0020590	ZX.06G0020590	0	56.747	16	17	30	12	1189	132	7.09	61.82	17	0	0.303	0.1582	0.346	0.0550288	1.28	0.953988	1.245	0.978908	52.12	44.3	38.35	55.2	27.8	34.4	131.1	136.3	100	27.34	13.37	28.57	42.28	0.91	High	High	High	High	High	High	High
ZX.08G0038660	AT3G20390		Endoribonuclease L-PSP family protein	TRUE	High	Master Protein	ZX.08G0038660	ZX.08G0038660	0	56.573	47	10	85	9	227	24.6	9.85	187.17	10	1	1.035	0.997579	0.737	0.915413	0.734	0.851946	1.51	0.968946	24.55	36.5	27.04	45.12	116.8	82.7	77.6	136.1	100	4.38	26.04	14.09	30.88	3.7	High	High	High	High	High	High	High
ZX.02G0016600	AT5G13490	AAC2	ADP%2CATP carrier protein 2%2C mitochondrial	TRUE	High	Master Protein	ZX.02G0016600	ZX.02G0016600	0	56.261	26	11	56	3	438	47.5	9.83	101.74	11	0	0.838	0.997579	1.468	0.856417	0.511	0.167164	1.266	0.97882	38.97	59.03	34.45	50.89	93.9	154	48.2	142.6	100	33.83	55.22	18.64	41.96	2.93	High	High	High	High	High	High	High
ZX.01G0040710	AT3G14290	PAE2	Proteasome subunit alpha type-5-B	TRUE	High	Master Protein	ZX.01G0040710	ZX.01G0040710	0	55.631	54	11	73	2	237	26.1	4.77	130.88	11	0	0.805	0.997579	0.872	0.999202	1.346	0.864625	0.875	0.994829	28.63	36.87	23.75	29.97	76.8	75.4	122	96.9	100	15.43	29.31	26	18.92	3.33	High	High	High	High	High	High	High
ZX.09G0011660	AT2G25970		F17H15.1/F17H15.1	TRUE	High	Master Protein	ZX.09G0011660	ZX.09G0011660	0	55.539	22	15	36	12	735	77.1	6.38	82.34	15	1	1.306	0.932822	1.28	0.95866	1.134	0.968094	0.343	0.927902	34.42	16.36	50.29	31.81	125.6	131.9	115.9	34.1	100	44.69	6.41	35.63	22.98	0.72	High	High	High	High	High	High	High
ZX.07G0006650	AT1G12310	CML13	Probable calcium-binding protein CML13	TRUE	High	Master Protein	ZX.07G0006650	ZX.07G0006650	0	55.511	59	11	46	9	190	21.1	5.19	93.85	11	1	0.77	0.997579	1.216	0.98496	1.19	0.967373	0.507	0.968946	46.35	50.7	25.08	38.08	76	124.7	112.3	58.5	100	37.93	37.55	9.26	25.71	0.93	High	High	High	High	High	High	High
ZX.07G0021890	AT2G37470		Histone H2B.4	TRUE	High	Master Protein	ZX.07G0021890	ZX.07G0021890	0	55.486	50	8	125	1	139	15.4	10.08	272.22	8	0	0.752	0.997579	1.447	0.882421	0.803	0.965102	0.204	0.927902	114.71	29.63	12.64	39.83	75.2	144.6	80.3	20.4	100	88.18	41.88	13.47	40.89	4.31	High	High	High	High	High	High	High
ZX.01G0086430	AT2G36460	FBA6	Fructose-bisphosphate aldolase 6%2C cytosolic	TRUE	High	Master Protein	ZX.01G0086430	ZX.01G0086430	0	55.383	39	13	103	2	352	37.9	8.24	209.83	13	0	1.106	0.997579	1.491	0.840478	0.701	0.777719	1.312	0.973587	23.86	38.84	47.63	50.36	109.1	147.1	69.1	129.4	98.6	5.54	27.99	33.95	79.13	23.34	High	High	High	High	High	High	High
ZX.07G0008720	AT2G37470		Histone H2B.4	TRUE	High	Master Protein	ZX.07G0008720	ZX.07G0008720	0	55.235	50	8	126	1	139	15.4	10.08	267.33	8	0	0.805	0.997579	1.169	0.987837	0.911	0.971717	0.199	0.927902	137	16.7	21.86	31.44	80.5	116.9	91.1	19.9	100	96.55	23.31	27.5	47.53	1.58	High	High	High	High	High	High	High
ZX.07G0008710	AT2G37470		Histone H2B.4	TRUE	High	Master Protein	ZX.07G0008710	ZX.07G0008710	0	55.145	50	8	117	1	139	15.4	10.08	256.26	8	0	0.831	0.997579	1.197	0.95186	1.076	0.970465	0.144	0.927512	123.49	47.05	19.51	32.67	83	119.6	107.4	14.4	99.9	93.29	39.51	39.74	51.62	7.41	High	High	High	High	High	High	High
ZX.01G0135360	AT3G53480	ABCG37	ABC transporter G family member 37	TRUE	High	Master Protein	ZX.01G0135360	ZX.01G0135360	0	54.958	8	12	61	7	1848	207.1	7.37	143.12	12	3	0.751	0.997579	0.922	0.99704	1.045	0.985932	0.841	0.999795	33.31	63.73	31.48	38	72.3	80.9	103.7	86.1	99.9	17.59	57.12	49.66	29.28	5.26	High	High	High	High	High	High	High
ZX.08G0008780	AT1G75280		Isoflavone reductase homolog P3	TRUE	High	Master Protein	ZX.08G0008780	ZX.08G0008780	0	54.887	34	10	89	9	294	32.3	5.14	160.58	10	0	0.662	0.981217	0.832	0.963619	0.973	0.981793	1.32	0.971961	32.67	35.86	31.65	30.35	66.8	75.5	98.1	128.3	100	5	21.61	19.81	17.75	0.31	High	High	High	High	High	High	High
ZX.01G0117370	AT3G23600		AT3g23600/MDB19_9	TRUE	High	Master Protein	ZX.01G0117370	ZX.01G0117370	0	54.754	43	11	55	10	289	31.2	5.36	120.82	11	1	1.193	0.997579	0.784	0.937511	0.628	0.556628	1.577	0.968946	20	22.69	47.15	42.1	126	81.1	61.5	145.1	100	1.28	8.06	40.3	45.28	1.55	High	High	High	High	High	High	High
ZX.01G0118640	AT5G05780	RPN8A	26S proteasome non-ATPase regulatory subunit 7 homolog A	TRUE	High	Master Protein	ZX.01G0118640	ZX.01G0118640	0	54.614	30	15	50	11	551	61.2	5.38	83.74	15	0	0.837	0.997579	1.096	0.997274	1.068	0.981765	0.767	0.998853	25.44	28.12	18.1	15.9	85.7	123.4	99.9	78.8	100	24.56	11.5	15.17	4.02	2.85	High	High	High	High	High	High	High
ZX.01G0023350	AT2G16600	CYP19-1	Peptidyl-prolyl cis-trans isomerase	TRUE	High	Master Protein	ZX.01G0023350	ZX.01G0023350	0	54.523	65	10	122	8	172	18.1	8.97	204.66	10	0	0.853	0.997579	0.915	0.996349	1.161	0.967373	0.941	0.999795	20.41	22.58	28.4	34.04	92	92.9	111.3	99.3	100	5.26	24.78	19.79	35.59	2.84	High	High	High	High	High	High	High
ZX.01G0046290	AT5G20720	CPN20	20 kDa chaperonin%2C chloroplastic	TRUE	High	Master Protein	ZX.01G0046290	ZX.01G0046290	0	54.449	50	11	89	11	266	27.9	8.16	194.08	11	0	1.197	0.997579	1.149	0.993093	0.756	0.881261	1.017	0.999252	23	26.44	29.05	24.99	119.4	116.5	75.6	117.5	99.9	28.32	39.61	13.79	22.72	6.42	High	High	High	High	High	High	High
ZX.01G0107520	AT2G31880	SOBIR1	Leucine-rich repeat receptor-like serine/threonine/tyrosine-protein kinase SOBIR1	TRUE	High	Master Protein	ZX.01G0107520	ZX.01G0107520	0	54.26	5	7	50	7	1707	190.2	6.93	128.06	7	0	1.333	0.918449	0.892	0.989354	0.756	0.881261	1.075	0.994829	26.61	23.47	20.63	26.67	139.3	91.9	75.2	108.2	100	17.62	18.05	10.39	18.22	0.26	High	High	High	High	High	High	High
ZX.01G0034570				TRUE	High	Master Protein	ZX.01G0034570	ZX.01G0034570	0	53.742	38	10	73	10	437	44.9	4.56	157.5	10	0	0.78	0.997579	1.007	0.999202	1.176	0.967373	0.593	0.968946	22.8	28.05	27.4	29.15	78.1	99.4	116.5	57.4	99.9	16.94	18.35	18.75	29.07	4.78	High	High	High	High	High	High	High
ZX.01G0030400	AT4G24190	HSP90-7	Endoplasmin homolog	TRUE	High	Master Protein	ZX.01G0030400	ZX.01G0030400	0	53.5	23	16	32	15	840	96.1	5.01	72.75	16	0	0.351	0.257618	0.372	0.0792943	0.742	0.862152	2.215	0.927902	54.76	31.35	25.52	45.88	34.5	42.2	75.4	227.9	99.9	47.75	9.16	15.36	30.02	4.57	High	High	High	High	High	High	High
ZX.01G0031610	AT3G02540	RAD23C	Ubiquitin receptor RAD23c	TRUE	High	Master Protein	ZX.01G0031610	ZX.01G0031610	0	53.389	33	10	47	6	439	45.9	5.03	99.37	10	0	0.838	0.997579	1.324	0.941332	1.195	0.967373	0.385	0.927902	13.26	34.25	32.92	39.78	78.2	140.9	118.3	35.4	100	20.09	26.15	29.54	45.21	3.64	High	High	High	High	High	High	High
ZX.01G0124420	AT5G50920	CLPC1	Chaperone protein ClpC1%2C chloroplastic	TRUE	High	Master Protein	ZX.01G0124420	ZX.01G0124420	0	53.287	21	19	27	6	986	109.7	7.25	52.93	19	6	1.534	0.752341	0.801	0.95186	0.825	0.967373	1.116	0.994829	42.26	41.87	31.05	33.39	177.4	93.5	79.6	112.6	100	14.11	42.42	32.46	24.81	0.4	High	High	High	High	High	High	High
ZX.01G0007030	AT3G02090	MPPBETA	Insulinase (Peptidase family M16) protein	TRUE	High	Master Protein	ZX.01G0007030	ZX.01G0007030	0	53.267	22	14	45	7	715	78	6.09	102.19	14	0	0.696	0.997579	0.868	0.987837	1.048	0.982887	1.378	0.968946	32.04	39.43	36.72	50.13	57.1	89	101.9	153.3	100	5.82	37.84	12.06	15.91	1.79	High	High	High	High	High	High	High
ZX.01G0118650	AT4G00430	PIP1.4	TMP-C	TRUE	High	Master Protein	ZX.01G0118650	ZX.01G0118650	0	53.137	44	8	42	5	286	30.7	7.83	119.21	8	1	1.466	0.81079	2.29	0.222509	0.534	0.239684	0.204	0.926228	41.37	11.74	23.6	38.88	160.2	240.6	49.1	15.6	99.9	36.74	3.15	27.04	9.46	7.04	High	High	High	High	High	High	High
ZX.01G0027430	AT1G34760	GRF11	general regulatory factor 11	TRUE	High	Master Protein	ZX.01G0027430	ZX.01G0027430	0	53.12	47	12	79	8	266	30.4	4.98	149.82	12	0	1.053	0.997579	1.058	0.999202	0.93	0.974832	0.932	0.999795	20.88	28.95	34.06	33.44	101.7	100.2	100.7	112.1	99.9	22.09	25.04	19.35	22.42	5.46	High	High	High	High	High	High	High
ZX.01G0060320	AT2G37470		Histone H2B.4	TRUE	High	Master Protein	ZX.01G0060320	ZX.01G0060320	0	53.117	43	7	110	1	148	16.5	9.96	256.53	7	0																							High	High	High	High	High	High	High
ZX.01G0000620	AT5G40810	CYC12	Cytochrome c1 2%2C heme protein%2C mitochondrial	TRUE	High	Master Protein	ZX.01G0000620	ZX.01G0000620	0	52.971	10	4	44	3	712	79.3	7.61	123.74	4	2	0.843	0.997579	0.933	0.99704	0.907	0.969313	1.132	0.994247	26.82	20.89	26.03	37.81	83.7	92.4	93.3	125.4	100	30.9	10.79	6.51	30.11	4.39	High	High	High	High	High	High	High
ZX.02G0011350	AT5G58070	TIL	TIL	TRUE	High	Master Protein	ZX.02G0011350	ZX.02G0011350	0	52.617	57	13	83	12	185	21.6	8.6	186.28	13	1	0.888	0.997579	1.304	0.95186	0.503	0.159338	0.799	0.999795	45.73	63.43	33.97	56.53	95.7	165.2	51.4	77.9	100	34.93	60.1	30.97	49.57	3.36	High	High	High	High	High	High	High
ZX.08G0033760	AT4G27670	HSP21	HSP21	TRUE	High	Master Protein	ZX.08G0033760	ZX.08G0033760	0	52.578	37	12	84	12	271	30.7	9.39	101.5	12	0	1.02	0.997579	1.011	0.999202	0.46	0.0847296	1.583	0.968946	92.43	47.12	36.21	40.81	39.3	102	42.6	149.6	100	121.89	60.37	31.15	64.85	1.43	High	High	High	High	High	High	High
ZX.01G0055700	AT1G65260	VIPP1	Membrane-associated protein VIPP1%2C chloroplastic	TRUE	High	Master Protein	ZX.01G0055700	ZX.01G0055700	0	52.395	35	11	27	6	359	39.3	8.46	58	11	4	1.747	0.590347	1.111	0.99704	0.83	0.967373	0.719	0.994829	21.07	22.3	30.28	41.08	176	104.7	82.4	77.5	99.9	9.63	15.64	18.95	16	4.48	High	High	High	High	High	High	High
ZX.01G0017130	AT2G20420		Succinate--CoA ligase	TRUE	High	Master Protein	ZX.01G0017130	ZX.01G0017130	0	52.363	36	14	36	14	423	45.5	6.02	74.14	14	0	1.011	0.997579	0.907	0.993093	1.206	0.967373	0.797	0.999795	14.41	35.62	25.92	26.51	100.8	91.2	113.9	73.9	100	2.66	19.6	20.65	11.61	3.54	High	High	High	High	High	High	High
ZX.01G0108610	AT5G61790	CNX1	Calnexin homolog 1	TRUE	High	Master Protein	ZX.01G0108610	ZX.01G0108610	0	52.316	26	11	36	8	543	61.4	4.88	77.23	11	0	0.551	0.798581	0.672	0.771457	1.118	0.970465	1.004	0.999795	44.01	37.58	25.74	38.58	51.2	71.5	120.8	111.1	99.9	26.8	26.02	31.03	27.18	5.94	High	High	High	High	High	High	High
ZX.08G0014910	AT1G21740		DUF630 family protein%2C putative (DUF630 and DUF632)	TRUE	High	Master Protein	ZX.08G0014910	ZX.08G0014910	0	52.263	7	9	94	7	1439	160	5.73	195.1	9	0	0.888	0.997579	1	0.999202	1.27	0.961053	0.574	0.968946	16.71	22.76	33.25	26.42	89.1	111.3	123.2	67.5	100	7.19	15.06	17.2	6.21	0.83	High	High	High	High	High	High	High
ZX.01G0012770	AT5G64250		2-nitropropane dioxygenase-like protein	TRUE	High	Master Protein	ZX.01G0012770	ZX.01G0012770	0	52.214	42	15	58	15	573	61.7	6.71	111.15	15	0	0.991	0.997579	1.291	0.95186	1.438	0.814818	0.277	0.927902	27.56	39.35	18.62	57.75	91.8	125	146.4	31.3	100	20.18	28.38	13.55	8.48	3.65	High	High	High	High	High	High	High
ZX.05G0011150	AT2G26570	WEB1	Protein WEAK CHLOROPLAST MOVEMENT UNDER BLUE LIGHT 1	TRUE	High	Master Protein	ZX.05G0011150	ZX.05G0011150	0	52.098	17	17	27	17	1029	113.4	6.23	59.2	17	0	0.899	0.997579	1.021	0.999202	0.885	0.967373	0.978	0.999795	43.61	33.07	24.68	37.82	91.3	101.7	93.5	97.3	100	35.5	21.88	5.12	16.3	2.6	High	High	High	High	High	High	High
ZX.08G0015490	AT1G21380	TOL3	TOM1-like protein 3	TRUE	High	Master Protein	ZX.08G0015490	ZX.08G0015490	0	51.993	33	11	29	10	522	56.9	5.34	71.31	11	0	0.887	0.997579	1.047	0.999202	0.996	0.999896	1.026	0.999043	36.61	33.16	24.02	46.49	74.4	87.2	96	107.9	100	7.15	25.54	16.84	14.62	3.75	High	High	High	High	High	High	High
ZX.01G0070440	AT5G61640	PMSR1	peptidemethionine sulfoxide reductase 1	TRUE	High	Master Protein	ZX.01G0070440	ZX.01G0070440	0	51.903	72	13	57	12	190	21.2	5.88	92.87	13	0	1.253	0.973613	1.407	0.921889	0.956	0.981765	0.368	0.927902	33.81	19.78	31.21	29.29	113.6	156.1	94.6	37.3	99.9	16.12	18.62	36.78	13.95	4.89	High	High	High	High	High	High	High
ZX.01G0082940	AT3G25230	ROF1	Peptidylprolyl isomerase	TRUE	High	Master Protein	ZX.01G0082940	ZX.01G0082940	0	51.836	27	15	37	15	573	63.8	5.19	74.56	15	0	0.865	0.997579	0.856	0.983548	1.119	0.970465	1.385	0.968946	36.33	42.57	27.9	47.21	63.1	68.1	100.5	157.8	99.9	10.51	9.85	10.61	33.26	5.96	High	High	High	High	High	High	High
ZX.08G0026420	AT2G46290		Eukaryotic translation initiation factor 3 subunit I	TRUE	High	Master Protein	ZX.08G0026420	ZX.08G0026420	0	51.739	30	14	24	12	646	70.6	5.21	56.75	14	2	0.68	0.997579	1.17	0.989354	1.306	0.92487	0.661	0.978908	44.05	28.43	21.61	36.02	53.8	102.5	128.1	71.4	100	27.41	39.64	33.34	51.07	2.55	High	High	High	High	High	High	High
ZX.01G0102470	AT1G17880	BTF3	Basic transcription factor 3	TRUE	High	Master Protein	ZX.01G0102470	ZX.01G0102470	0	51.614	48	8	54	7	225	23.9	7.39	118.37	8	0	0.998	0.997579	1.418	0.913454	1.249	0.967373	0.398	0.927902	23.87	33.29	27.17	20.03	92.9	147.8	118.3	39.4	99.9	19.74	36.46	21.63	8.76	5.55	High	High	High	High	High	High	High
ZX.02G0036180	AT2G32060	RPS12C	40S ribosomal protein S12	TRUE	High	Master Protein	ZX.02G0036180	ZX.02G0036180	0	51.556	79	8	55	8	120	12.8	7.36	139.62	8	0	0.975	0.997579	0.795	0.949032	1.388	0.851946	0.505	0.968946	19.95	50.46	26.74	27.45	88.4	85.5	137.4	47.6	99.9	6.43	33.88	20.03	19.68	5.93	High	High	High	High	High	High	High
ZX.01G0097890	AT2G36250	FTSZ2-1	Cell division protein FtsZ homolog 2-1%2C chloroplastic	TRUE	High	Master Protein	ZX.01G0097890	ZX.01G0097890	0	51.462	25	10	32	2	656	70.9	8.21	81.47	10	0																							High	High	High	High	High	High	High
ZX.01G0079920	AT4G35830	ACO1	Aconitate hydratase	TRUE	High	Master Protein	ZX.01G0079920	ZX.01G0079920	0	51.46	44	6	41	1	162	18.3	5.71	102.81	6	0																							High	High	High	High	High	High	High
ZX.01G0059730	AT2G41380		At2g41380	TRUE	High	Master Protein	ZX.01G0059730	ZX.01G0059730	0	51.447	46	11	72	11	263	30	6.54	150.21	11	0	1.182	0.997579	1.22	0.983346	1.015	0.999896	0.487	0.964701	31.43	33.3	26.52	35.64	119.2	138.2	99	52.8	100	31.45	20.5	20.44	13.73	1.29	High	High	High	High	High	High	High
ZX.02G0015820	AT5G58590	RANBP1C	At5g58590	TRUE	High	Master Protein	ZX.02G0015820	ZX.02G0015820	0	51.401	60	11	60	11	217	24.1	4.97	129.21	11	0	0.824	0.997579	1.328	0.941332	1.01	0.999896	0.832	0.999795	15.22	20.74	22.93	23.14	91	144.5	93.8	77.3	100	14.85	18.61	18.26	22.52	1.8	High	High	High	High	High	High	High
ZX.05G0019190	AT3G62730		AT3g62730/F26K9_160	TRUE	High	Master Protein	ZX.05G0019190	ZX.05G0019190	0	50.782	22	5	30	5	329	35.1	4.82	76.69	5	0	2.448	0.21	1.694	0.632343	0.436	0.0543201	0.2	0.927902	20.71	73.87	22.24	59.13	252.1	189	37.5	20.9	100	16.82	64.38	17.21	24.82	1.32	High	High	High	High	High	High	High
ZX.07G0001090	AT4G16835	DYW10	Pentatricopeptide repeat-containing protein At4g16835%2C mitochondrial	TRUE	High	Master Protein	ZX.07G0001090	ZX.07G0001090	0	50.685	14	13	33	13	1023	113.2	8.84	79.8	13	0	0.938	0.997579	1.318	0.945635	1.245	0.967373	0.278	0.927902	23.29	23.58	34.97	59.8	96.6	133.1	130.8	22.5	100	16.86	14	27.27	38.07	1.68	High	High	High	High	High	High	High
ZX.01G0116970	AT3G61220		NAD(P)-binding Rossmann-fold superfamily protein	TRUE	High	Master Protein	ZX.01G0116970	ZX.01G0116970	0	50.444	37	10	61	1	295	32.3	5.77	144.19	10	0																							High	High	High	High	High	High	High
ZX.02G0026100	AT1G61150	GID8	Protein GID8 homolog	TRUE	High	Master Protein	ZX.02G0026100	ZX.02G0026100	0	50.441	50	8	24	8	262	29.8	4.84	68.12	8	0	0.765	0.997579	1.067	0.999202	1.028	0.994054	0.873	0.999795	55.89	41.19	29.98	26.91	70.7	112.9	100	87.1	100	26.81	25.93	23.35	8.55	2.94	High	High	High	High	High	High	High
ZX.05G0018300	AT4G35090	CAT2	catalase 2	TRUE	High	Master Protein	ZX.05G0018300	ZX.05G0018300	0	50.171	32	17	45	17	505	58.1	6.95	87.59	17	0	0.803	0.997579	0.355	0.062944	1.174	0.967373	0.25	0.927902	34.34	64.16	43.47	40.37	86.1	37.2	118.7	22	100	27.38	142.83	74.25	36.91	2.63	High	High	High	High	High	High	High
ZX.01G0008460	AT4G13940	SAHH1	Adenosylhomocysteinase 1	TRUE	High	Master Protein	ZX.01G0008460	ZX.01G0008460	0	50.17	18	7	31	1	485	53.2	5.99	71.61	7	0	0.293	0.135993	0.406	0.276671	0.699	0.844417	2.499	0.927902	9.02	8.12	4.27	34.73	29.3	40.6	69.8	249.8	100	8.77	14.65	17.47	43.66	3	High	High	High	High	High	High	High
ZX.01G0055230	AT4G28300		Formin-like protein (DUF1421)	TRUE	High	Master Protein	ZX.01G0055230	ZX.01G0055230	0	50.148	33	15	37	10	538	59	6.52	75.49	15	1	0.607	0.907263	0.991	0.999202	0.944	0.980186	1.379	0.968946	29.28	32.56	31.38	35.39	60.5	96.1	91.8	127.2	100	30.78	19.96	27.04	20.68	0.51	High	High	High	High	High	High	High
ZX.08G0019060	AT5G16620	TIC40	TIC40	TRUE	High	Master Protein	ZX.08G0019060	ZX.08G0019060	0	50.049	35	11	26	11	477	51.9	5.81	65.03	11	0	0.939	0.997579	1.053	0.999202	0.937	0.976534	1.127	0.994247	20.36	39.62	36.43	25.78	93.5	103.1	95.3	112.4	99.9	17.48	29.22	19.24	22.8	6.21	High	High	High	High	High	High	High
ZX.04G0001520	AT1G65980	PRXIIB	Peroxiredoxin-2B	TRUE	High	Master Protein	ZX.04G0001520	ZX.04G0001520	0	49.854	34	7	87	7	354	39	7.52	233.43	7	0	0.6	0.892943	0.611	0.620449	0.941	0.980186	1.551	0.968946	31.77	43.53	20.32	18.45	62.4	60	96.3	150.5	100	10.61	44.02	24	12.75	1.67	High	High	High	High	High	High	High
ZX.07G0021100				TRUE	High	Master Protein	ZX.07G0021100	ZX.07G0021100	0	49.693	33	11	68	11	334	36.3	5.24	134.9	11	0	0.517	0.713806	1.081	0.999202	1.142	0.967373	0.91	0.999968	42.11	45.75	44.71	33.89	44.8	112	109.6	83.1	100	24.68	26.88	24.42	23.92	0.11	High	High	High	High	High	High	High
ZX.01G0018680	AT3G16640	TCTP1	Translationally-controlled tumor protein 1	TRUE	High	Master Protein	ZX.01G0018680	ZX.01G0018680	0	49.619	55	8	69	8	167	18.9	4.87	162.63	8	0	0.727	0.997579	1.317	0.945635	0.756	0.881261	1.07	0.994829	27.16	51.14	36.89	24.11	75.6	137.8	73.6	106.4	100	21.43	38.48	25.93	9.98	3.57	High	High	High	High	High	High	High
ZX.06G0022470	AT4G38800	MTN1	MTN1	TRUE	High	Master Protein	ZX.06G0022470	ZX.06G0022470	0	49.462	58	10	24	10	264	27.9	4.84	61.46	10	0	1.167	0.997579	1.39	0.93013	1.042	0.98905	0.444	0.935367	19.08	16.09	20.01	21.2	122	141.9	104.6	45.3	100	4.86	16.78	8.31	6.46	2.06	High	High	High	High	High	High	High
ZX.08G0040110				TRUE	High	Master Protein	ZX.08G0040110	ZX.08G0040110	0	49.239	65	6	92	6	108	11.9	5.11	208.68	6	0	0.462	0.577717	1.59	0.733769	1.075	0.980186	0.148	0.897683	80.65	47.43	61.57	55.94	62.5	138.1	113	9.8	100	62.93	50.72	56.83	64.26	3.71	High	High	High	High	High	High	High
ZX.02G0020460	AT2G27710	RPP2B	AT2G27710 protein	TRUE	High	Master Protein	ZX.02G0020460	ZX.02G0020460	0	49.226	65	6	70	4	135	13.7	5.14	158.47	6	0	0.763	0.997579	1.174	0.987837	1.203	0.967373	0.345	0.927902	12.14	15.42	15.11	18.99	77.6	118.3	118	32.8	100	9.97	22.66	13.05	16.29	3.17	High	High	High	High	High	High	High
ZX.01G0110430	AT5G60390	A1	Elongation factor 1-alpha 4	TRUE	High	Master Protein	ZX.01G0110430	ZX.01G0110430	0	49.135	22	15	75	2	931	102.6	9.03	105.57	15	8	0.896	0.997579	0.889	0.987837	0.765	0.90273	1.097	0.994829	30.25	34.38	39.67	42.77	102.5	91.2	95.4	98.3	100	11.44	36.7	22.38	18.74	3.18	High	High	High	High	High	High	High
ZX.07G0022320	AT4G24400	CIPK8	CBL-interacting serine/threonine-protein kinase 8	TRUE	High	Master Protein	ZX.07G0022320	ZX.07G0022320	0	49.082	15	11	24	11	798	90	5.9	51.85	11	0	0.325	0.194003	0.54	0.483361	0.684	0.760816	3.12	0.927902	45.67	32.56	60.14	43.57	33.7	56.5	55.5	286	100	20.62	8.57	22.02	19.45	3.15	High	High	High	High	High	High	High
ZX.01G0009360	AT5G40770	PHB3	Prohibitin-3%2C mitochondrial	TRUE	High	Master Protein	ZX.01G0009360	ZX.01G0009360	0	48.885	52	11	43	11	278	30.4	9.33	111.27	11	0	0.937	0.997579	0.54	0.442109	1.324	0.91187	0.838	0.999795	29.41	67.19	22.01	46.11	95.6	54.6	129.2	96	100	21.82	73.23	24.07	28.7	0.85	High	High	High	High	High	High	High
ZX.06G0000940	AT4G11740	PUX8	Plant UBX domain-containing protein 8	TRUE	High	Master Protein	ZX.06G0000940	ZX.06G0000940	0	48.881	32	11	19	11	489	54.1	4.83	57.59	11	0	0.684	0.997579	1.177	0.98496	1.166	0.967373	0.775	0.999795	36.24	26.54	24.15	51.91	69.9	131.7	110.8	82.8	99.9	30.84	11.8	33.99	28.99	6.3	High	High	High	High	High	High	High
ZX.01G0040470	AT4G31300	PBA1	Proteasome subunit beta type	TRUE	High	Master Protein	ZX.01G0040470	ZX.01G0040470	0	48.843	30	10	35	3	377	42.1	5.08	77.66	10	4	1.14	0.997579	1.453	0.843238	0.956	0.981793	0.721	0.998853	34.79	22.95	33.95	30.04	117.1	154.8	97.5	76.7	99.8	16.73	15.81	18.54	3.72	9.42	High	High	High	High	High	High	High
ZX.05G0018000	AT5G42190	SKP1B	SKP1-like protein 1B	TRUE	High	Master Protein	ZX.05G0018000	ZX.05G0018000	0	48.819	65	9	35	2	173	19.4	5.62	85.43	9	0	0.987	0.997579	1.04	0.999202	1.145	0.967373	0.912	0.999795	36.29	26.24	27.71	23.15	94.8	107.1	107.2	87.8	99.9	30.49	12.7	16.79	22.57	5.13	High	High	High	High	High	High	High
ZX.02G0009090	AT1G56340	CRT1	Calreticulin-1	TRUE	High	Master Protein	ZX.02G0009090	ZX.02G0009090	0	48.748	40	14	44	4	419	48	4.59	102.23	14	0	0.642	0.957869	0.781	0.95186	0.981	0.996898	1.678	0.954161	57.41	21.45	17.65	27.89	64	75.7	108.6	185.8	99.9	52.31	16.33	12.58	35.75	7.37	High	High	High	High	High	High	High
ZX.06G0013580	AT5G22300	NIT4	Bifunctional nitrilase/nitrile hydratase NIT4	TRUE	High	Master Protein	ZX.06G0013580	ZX.06G0013580	0	48.682	48	12	34	11	384	41.6	5.72	74.12	12	0	1.143	0.997579	0.726	0.889807	0.741	0.877627	1.236	0.974843	40.41	37.61	51.41	63.83	149.5	74.3	83.8	136.7	100	14.12	32.26	32.87	34.69	4.11	High	High	High	High	High	High	High
ZX.02G0020370	AT2G27600	SKD1	Protein SUPPRESSOR OF K(+) TRANSPORT GROWTH DEFECT 1	TRUE	High	Master Protein	ZX.02G0020370	ZX.02G0020370	0	48.654	35	13	26	2	438	48.5	7.43	58.97	13	0	1.049	0.997579	1.208	0.953183	1.476	0.751638	0.73	0.999795	19.63	20.41	20.15	29.18	104	117.3	154.6	72.3	99.1	1.27	14.99	14.34	30.15	18.72	High	High	High	High	High	High	High
ZX.01G0011610	AT1G07400	HSP17.8	17.8 kDa class I heat shock protein	TRUE	High	Master Protein	ZX.01G0011610	ZX.01G0011610	0	48.62	61	11	150	4	156	17.8	6.61	238.44	11	0	0.361	0.278572	2.631	0.150809	0.398	0.142708	0.508	0.978908	265.47	64.04	46.87	12.83	36.1	263	39.8	50.7	100	124.11	72.91	48.87	52.28	3.14	High	High	High	High	High	High	High
ZX.02G0017310	AT5G19440		At5g19440	TRUE	High	Master Protein	ZX.02G0017310	ZX.02G0017310	0	48.537	39	10	32	10	326	35.7	7.46	78.93	10	0	1.835	0.521616	0.995	0.999202	0.985	0.989283	0.179	0.92333	16.82	43.16	50.3	31.06	176.1	103	96.3	18.5	100	16.82	40.48	53.68	19.19	2.26	High	High	High	High	High	High	High
ZX.06G0014350	AT5G60390	A1	Elongation factor 1-alpha 4	TRUE	High	Master Protein	ZX.06G0014350	ZX.06G0014350	0	48.464	24	14	78	1	490	54.2	9.17	111.95	14	0																							High	High	High	High	High	High	High
ZX.03G0016700	AT4G14880	OASA1	Cysteine synthase 1	TRUE	High	Master Protein	ZX.03G0016700	ZX.03G0016700	0	48.108	13	12	44	9	1367	145.2	5.64	78.18	12	0	0.925	0.997579	1.745	0.589084	0.682	0.756342	0.513	0.968946	23.05	27.88	53.33	37.83	87.1	181.6	65.8	49.2	99.9	34.91	34.99	52.74	48.74	5.38	High	High	High	High	High	High	High
ZX.06G0021460				TRUE	High	Master Protein	ZX.06G0021460	ZX.06G0021460	0	48.09	11	8	57	8	1060	115.6	8.13	120.15	8	0	3.022	0.0972577	0.61	0.619219	0.743	0.863945	0.123	0.717322	50.45	69.36	55.62	64.49	289.5	59.2	95.7	9.4	100	43.6	71.99	20.95	43.2	1.22	High	High	High	High	High	High	High
ZX.01G0020810	AT2G45290	TKL-2	Transketolase-2%2C chloroplastic	TRUE	High	Master Protein	ZX.01G0020810	ZX.01G0020810	0	48.006	21	11	20	3	747	80.7	6.4	38.97	11	0	0.738	0.997579	0.787	0.977024	0.67	0.777192	2.157	0.927902	84.77	35.03	15.28	16.42	80.2	73.9	69	210.5	99.9	59.41	5.94	34.11	9.27	4.98	High	High	High	High	High	High	High
ZX.04G0030240	AT5G43850	ARD4	1%2C2-dihydroxy-3-keto-5-methylthiopentene dioxygenase 4	TRUE	High	Master Protein	ZX.04G0030240	ZX.04G0030240	0	47.716	14	9	67	9	731	83.4	6.13	151.35	9	0	0.54	0.770549	0.806	0.95186	0.904	0.969313	1.332	0.968946	27.18	23.3	28.04	33.53	50.3	79	91.6	148.7	100	18.9	17.37	20.73	21.59	0.1	High	High	High	High	High	High	High
ZX.01G0038140	AT2G45290	TKL-2	Transketolase-2%2C chloroplastic	TRUE	High	Master Protein	ZX.01G0038140	ZX.01G0038140	0	47.658	27	14	26	6	764	82.6	6.73	51.68	14	3	0.763	0.997579	0.583	0.530866	0.799	0.938864	1.847	0.927902	48.6	44.28	34.02	42.8	85.1	66.8	86.4	190.5	100	35.41	26.46	31.14	27.42	0.42	High	High	High	High	High	High	High
ZX.08G0029670	AT3G55440	CTIMC	Triosephosphate isomerase%2C cytosolic	TRUE	High	Master Protein	ZX.08G0029670	ZX.08G0029670	0	47.515	48	8	76	7	254	27.2	6.35	179.35	8	0	0.912	0.997579	0.81	0.952939	0.728	0.844417	1.672	0.960325	20.13	24.5	16.24	21.01	85.8	76.2	73.6	169.6	100	12.92	14.54	15.32	17.77	0.33	High	High	High	High	High	High	High
ZX.01G0097580	AT3G52880	ATMDAR1	Monodehydroascorbate reductase 1	TRUE	High	Master Protein	ZX.01G0097580	ZX.01G0097580	0	47.204	30	13	42	8	446	48.3	6.16	80.98	13	4	1.057	0.997579	0.754	0.933825	1.037	0.990691	1.016	0.999252	47.65	54.74	30.86	37.26	94.3	77.7	104	119.7	100	30.95	27.27	18.64	23.09	3.66	High	High	High	High	High	High	High
ZX.04G0029610	AT5G03290	IDH5	Isocitrate dehydrogenase	TRUE	High	Master Protein	ZX.04G0029610	ZX.04G0029610	0	47.12	40	11	13	11	366	40.1	7.03	39.12	11	0	1.017	0.997579	0.715	0.830381	0.952	0.981765	1.186	0.983806	34.26	31.88	44.26	39.55	100.1	72.3	88	119.5	100	0.15	45.77	38.46	22.88	1.55	High	High	High	High	High	High	High
ZX.01G0081250				TRUE	High	Master Protein	ZX.01G0081250	ZX.01G0081250	0	47.043	63	8	40	8	161	17.6	4.82	106.9	8	0	0.392	0.359613	1.434	0.899108	1.334	0.904902	0.262	0.927902	31.44	64.61	48.14	43.47	39.4	138.5	125.5	22.3	100	32.11	51.75	41.29	39.87	0.6	High	High	High	High	High	High	High
ZX.04G0023290	AT5G55860		WEB family protein At5g55860	TRUE	High	Master Protein	ZX.04G0023290	ZX.04G0023290	0	46.924	27	17	33	17	677	75.2	5.62	62.43	17	0	0.662	0.981217	1.045	0.999202	1.024	0.995983	1.404	0.968946	39.02	27.34	31.76	50.88	71.3	98.9	101.1	137.9	99.8	43.18	14.93	9.13	28.6	9.64	High	High	High	High	High	High	High
ZX.06G0022130	AT5G66140	PAD2	Proteasome subunit alpha type-7-B	TRUE	High	Master Protein	ZX.06G0022130	ZX.06G0022130	0	46.635	42	11	59	4	274	29.9	8.62	116.01	11	4	0.984	0.997579	1.053	0.999202	1.028	0.994054	0.828	0.999795	34.86	27.28	23.52	38.6	97.5	110.1	105.3	86.9	99.9	23.61	18.8	19.3	11.97	5.17	High	High	High	High	High	High	High
ZX.01G0060760	AT5G01600	FER1	Ferritin-1%2C chloroplastic	TRUE	High	Master Protein	ZX.01G0060760	ZX.01G0060760	0	46.613	21	9	54	9	446	49.7	7.2	112.56	9	0	0.595	0.881014	0.372	0.0792943	1.711	0.447031	0.387	0.927902	28.51	96.77	74.93	28.81	57.1	30.3	166.5	39.2	99.9	21.16	88.51	62.16	23.8	4.94	High	High	High	High	High	High	High
ZX.01G0120540	AT1G31812	ACBP6	ACBP6	TRUE	High	Master Protein	ZX.01G0120540	ZX.01G0120540	0	46.585	58	6	58	3	100	11.1	5.54	139.04	6	3	0.614	0.920284	0.923	0.99704	1.179	0.967373	0.942	0.999795	25.31	20.05	22.41	12.92	73.1	97	119.6	91.7	100	3.68	36.13	22.74	12.76	2.15	High	High	High	High	High	High	High
ZX.09G0008350	AT4G31300	PBA1	Proteasome subunit beta type	TRUE	High	Master Protein	ZX.09G0008350	ZX.09G0008350	0	46.487	40	9	42	2	235	25.3	5.38	87.46	9	0	0.952	0.997579	1.023	0.99704	1.057	0.974832	1.043	0.978908	18.78	20.56	16.22	14.8	95.1	102.3	105.7	104.3	100	18.23	21.53	23.68	18.66	3.61	High	High	High	High	High	High	High
ZX.01G0021880	AT1G07400	HSP17.8	17.8 kDa class I heat shock protein	TRUE	High	Master Protein	ZX.01G0021880	ZX.01G0021880	0	46.381	51	11	133	6	209	23.7	6.39	219.12	11	0	0.773	0.997579	2.163	0.289935	0.469	0.0956833	1.15	0.994247	36.45	23.53	31.24	46.37	25.7	190.7	52	119.4	100	124.22	63.63	40.93	52.36	0.5	High	High	High	High	High	High	High
ZX.08G0016970	AT2G05710	ACO3	Aconitate hydratase 3%2C mitochondrial	TRUE	High	Master Protein	ZX.08G0016970	ZX.08G0016970	0	46.316	14	13	33	2	1020	111.6	7.91	74.39	13	0	0.66	0.980751	0.473	0.620449	1.015	0.979203	1.276	0.968946	10.49	75.62	78.17	32.28	65.8	47.2	101.3	127.4	99.8	10.68	62.54	68.35	34.69	9.59	Medium	Medium	Medium	Medium	Medium	Medium	Medium
ZX.01G0098660				TRUE	High	Master Protein	ZX.01G0098660	ZX.01G0098660	0	46.104	18	10	26	10	697	76.1	6.67	66.44	10	0	2.266	0.275886	1.218	0.98496	0.844	0.967373	0.424	0.927902	32.59	41.42	27.68	31.43	209.7	112.2	85.7	42	99.9	20.14	31.39	21.64	18.34	5.66	High	High	High	High	High	High	High
ZX.07G0023000	AT1G16300	GAPCP2	Glyceraldehyde-3-phosphate dehydrogenase GAPCP2%2C chloroplastic	TRUE	High	Master Protein	ZX.07G0023000	ZX.07G0023000	0	45.874	32	11	58	6	421	44.8	8.34	96.6	11	1	0.328	0.199335	0.475	0.213745	0.961	0.981765	1.266	0.97882	20.21	29.07	36.13	40.87	35	46.1	109.3	127.5	99.8	25.83	65.07	34.89	11.15	7.75	High	High	High	High	High	High	High
ZX.01G0063350	AT1G60710	ATB2	Probable aldo-keto reductase 4	TRUE	High	Master Protein	ZX.01G0063350	ZX.01G0063350	0	45.791	32	11	43	3	546	60.1	7.71	89.83	11	1	0.76	0.997579	0.849	0.985864	1.055	0.981765	1.007	0.994829	31.67	31.02	34.47	18.04	84.5	84.4	105.7	92.8	100	35.84	33.73	24.79	18.61	3.32	High	High	High	High	High	High	High
ZX.03G0016050	AT3G04610	FLK	Flowering locus K homology domain	TRUE	High	Master Protein	ZX.03G0016050	ZX.03G0016050	0	45.714	21	11	25	3	600	63.1	5.07	60.53	11	7	1.084	0.997579	1.065	0.999202	1.345	0.897189	0.498	0.968946	44.93	19.42	27.61	39.09	113.7	102.6	140.1	47.3	99.8	41.87	12.74	13.6	13.14	9.16	High	High	High	High	High	High	High
ZX.07G0014480	AT1G66240	ATX1	homolog of anti-oxidant 1	TRUE	High	Master Protein	ZX.07G0014480	ZX.07G0014480	0	45.707	81	5	51	5	84	8.8	8.46	119.38	5	0	0.45	0.538139	1.133	0.99704	0.964	0.981793	0.831	0.999795	41.45	70.31	44.31	38.18	48.7	126.9	92.9	75.4	99.9	40.84	39.79	49.95	39.88	4.75	High	High	High	High	High	High	High
ZX.01G0106540				TRUE	High	Master Protein	ZX.01G0106540	ZX.01G0106540	0	45.432	25	6	45	3	282	27.5	4.79	124.92	6	0	0.942	0.997579	1.168	0.99202	1.384	0.854614	0.45	0.939821	46.25	50.89	25.91	21.17	85.7	121.9	142.5	46	99.9	21.08	18.93	20.06	7.44	6.64	High	High	High	High	High	High	High
ZX.09G0018280	AT4G27500	PPI1	Proton pump-interactor 1	TRUE	High	Master Protein	ZX.09G0018280	ZX.09G0018280	0	45.384	17	15	49	15	767	86	6.74	77.2	15	0	0.864	0.997579	1.088	0.998093	1.394	0.851946	0.463	0.944593	25.16	13.19	14.42	31.23	83.1	107.8	141.3	49.2	99.9	16.89	10.8	4.31	6.88	6.7	High	High	High	High	High	High	High
ZX.01G0048740	AT1G65930	CICDH	Isocitrate dehydrogenase	TRUE	High	Master Protein	ZX.01G0048740	ZX.01G0048740	0	45.269	20	9	34	1	429	48.1	7.91	55.18	9	0	0.631	0.937594	0.552	0.703803	0.993	0.992592	2.326	0.927902	34.73	22.8	17.4	53.75	62.9	55	99.1	232	99.7	34.55	27.24	41.32	56.24	10.3	High	High	High	High	High	High	High
ZX.01G0047420	AT1G09640		Probable elongation factor 1-gamma 1	TRUE	High	Master Protein	ZX.01G0047420	ZX.01G0047420	0	45.245	23	8	16	6	494	55.8	7.71	49.96	8	1	1.142	0.997579	0.954	0.997274	0.755	0.897189	1.157	0.994247	26.15	59.4	32.22	43.95	110.3	106.7	75.8	116.2	99.8	3.96	41.87	32.86	11.53	9.32	High	High	High	High	High	High	High
ZX.06G0022120	AT5G66140	PAD2	Proteasome subunit alpha type-7-B	TRUE	High	Master Protein	ZX.06G0022120	ZX.06G0022120	0	45.216	38	10	61	3	249	27.1	7.37	122.64	10	0	0.976	0.997579	0.938	0.99704	1.09	0.978405	0.785	0.999043	18.88	13.34	27.22	24.2	96.5	92.4	116.6	81.6	100	16.46	16.62	27.33	16.89	3.3	High	High	High	High	High	High	High
ZX.08G0000620	AT2G40010	RPP0A	60S acidic ribosomal protein P0-1	TRUE	High	Master Protein	ZX.08G0000620	ZX.08G0000620	0	45.047	48	10	28	4	320	34.1	5.07	65.97	10	4	1.39	0.874682	1.239	0.973521	1.182	0.967373	0.437	0.927902	27.48	36.89	39.91	26.89	127	122	119.4	32.3	100	16.64	35.56	35.99	11.21	3.65	High	High	High	High	High	High	High
ZX.01G0019800	AT5G26667	PYR6	UMP-CMP kinase	TRUE	High	Master Protein	ZX.01G0019800	ZX.01G0019800	0	45.005	47	9	28	8	209	23	5.16	66.17	9	0	0.64	0.953724	1.097	0.997274	1.124	0.967373	0.865	0.999795	9.15	22.68	16.08	41.68	68	106.8	118.3	84.7	99.9	19.22	7.68	13.96	39.9	5.4	High	High	High	High	High	High	High
ZX.01G0029200	AT5G43060	RD21B	Probable cysteine protease RD21B	TRUE	High	Master Protein	ZX.01G0029200	ZX.01G0029200	0	44.842	19	8	34	8	543	60.1	6.18	87.22	8	0	1.414	0.859969	1.25	0.967373	0.97	0.981793	0.166	0.897683	18.08	25.46	26.55	58.38	144.9	146.2	89.9	15.9	99.9	16.26	36.98	21.05	21.71	7.17	High	High	High	High	High	High	High
ZX.09G0009710	AT4G31990	ASP5	Aspartate aminotransferase	TRUE	High	Master Protein	ZX.09G0009710	ZX.09G0009710	0	44.794	21	9	20	3	479	53	8.28	39.95	9	0	0.868	0.997579	0.719	0.967373	0.648	0.81895	1.535	0.947889	37.52	25.92	53.69	26.4	95	69.5	58	147.2	99.5	34.89	24.08	39.88	21.41	13.96	High	High	High	High	High	High	High
ZX.08G0033540	AT3G26400	EIF4B1	Eukaryotic translation initiation factor 4B1	TRUE	High	Master Protein	ZX.08G0033540	ZX.08G0033540	0	44.755	35	16	30	16	518	57.3	8.94	53.64	16	0	1.073	0.997579	1.335	0.919945	1.267	0.934192	0.356	0.939821	32.24	15.39	26.73	38.4	108.6	133.5	179.3	38.2	100	22.47	8.07	54.7	26.12	0.14	High	High	High	High	High	High	High
ZX.01G0014780	AT4G02080	SAR1A	SAR2	TRUE	High	Master Protein	ZX.01G0014780	ZX.01G0014780	0	44.719	64	9	27	9	193	22	7.47	69.61	9	0	1.108	0.997579	0.601	0.601522	0.854	0.967373	1.426	0.968946	44.06	34.83	19.7	38.66	111.2	60.2	84.9	141.5	99.9	39.08	86.83	27.22	29	5.96	High	High	High	High	High	High	High
ZX.06G0023210	AT4G39230	PCBER1	Isoflavone reductase homolog PCBER1	TRUE	High	Master Protein	ZX.06G0023210	ZX.06G0023210	0	44.593	17	14	55	13	1281	142.9	6.62	102.87	14	0	0.56	0.822769	0.781	0.935789	1.238	0.967373	0.932	0.999795	19.49	37.47	25.35	34.31	52.7	75.2	112.4	109	99.8	18.88	27.31	26.69	16.63	8.22	High	High	High	High	High	High	High
ZX.07G0001100	AT1G02130	RABD2A	Ras-related protein RABD2a	TRUE	High	Master Protein	ZX.07G0001100	ZX.07G0001100	0	44.543	52	8	27	3	185	20.9	5.01	67.18	8	3	1.119	0.997579	0.992	0.999202	1.007	0.999896	0.978	0.994829	32.64	62.94	36.53	36.77	121.6	80.9	93.3	108.4	100	31	53.75	43.19	26.69	1.86	High	High	High	High	High	High	High
ZX.03G0016150	AT3G56070	CYP19-3	Peptidyl-prolyl cis-trans isomerase CYP19-3	TRUE	High	Master Protein	ZX.03G0016150	ZX.03G0016150	0	44.509	50	9	54	6	175	18.8	7.81	99.26	9	1	1.049	0.997579	0.809	0.952426	1.002	0.999896	0.669	0.978908	46.48	39.44	35.13	68.96	91.4	83.8	107.3	73.1	99.9	36.41	28.06	29.78	37.76	5.45	High	High	High	High	High	High	High
ZX.06G0022400	AT2G21170	TIM	TIM	TRUE	High	Master Protein	ZX.06G0022400	ZX.06G0022400	0	44.425	47	9	29	8	320	34.4	6.99	61.76	9	1	1.17	0.997579	0.977	0.999202	0.776	0.914287	1.088	0.994829	31.65	29.79	17.31	15.24	133.2	98.7	73.7	113.3	100	38.51	14.91	9.69	11.23	3.49	High	High	High	High	High	High	High
ZX.01G0001160	AT1G56070	LOS1	Elongation factor 2	TRUE	High	Master Protein	ZX.01G0001160	ZX.01G0001160	0	44.359	42	7	29	3	250	27.8	5.27	59.99	7	0	0.732	0.997579	0.508	0.525217	0.965	0.994054	1.559	0.968946	7.03	36.81	26.87	24.89	72.8	51.6	93.8	153.6	99.9	1.19	30.1	3.58	6.6	6.86	High	High	High	High	High	High	High
ZX.05G0017580	AT2G17200	DSK2B	Ubiquitin domain-containing protein DSK2b	TRUE	High	Master Protein	ZX.05G0017580	ZX.05G0017580	0	44.198	49	11	33	1	365	38.8	5.19	54.87	11	0																							High	High	Not Found	High	High	High	High
ZX.01G0068070	AT1G18210	CML27	Probable calcium-binding protein CML27	TRUE	High	Master Protein	ZX.01G0068070	ZX.01G0068070	0	44.093	70	7	36	7	120	13.1	4.6	75.59	7	0	1.363	0.889968	1.086	0.998241	1.318	0.914287	0.44	0.944593	42.99	82.77	36.13	60.75	135.5	103.7	130.2	41.8	99.8	47.19	61.39	30.33	28.3	9.45	High	High	High	High	High	High	High
ZX.01G0011820	AT3G18730	TSK	Protein TONSOKU	TRUE	High	Master Protein	ZX.01G0011820	ZX.01G0011820	0	43.906	3	9	43	5	4156	459.9	6.74	89.01	9	3	1.968	0.425873	0.757	0.935789	0.54	0.278019	0.214	0.927902	79.75	92.52	47.96	79.28	387.4	92.2	45.2	12.5	99.9	62.29	48.91	40.91	28.33	5.17	High	High	High	High	High	High	High
ZX.02G0026150	AT5G17920	MS1	5-methyltetrahydropteroyltriglutamate--homocysteine methyltransferase 1	TRUE	High	Master Protein	ZX.02G0026150	ZX.02G0026150	0	43.366	17	12	27	1	774	85.7	6.3	54.92	12	0	0.258	0.0772393	0.408	0.362562	1.494	0.758945	0.79	0.999795	46.54	67.44	25.23	23.56	25.6	40.5	137.4	83.8	99.4	46.74	62.75	41.93	22.57	15.42	High	High	High	High	High	High	High
ZX.01G0077490	AT3G57270	BG1	Probable glucan endo-1%2C3-beta-glucosidase BG1	TRUE	High	Master Protein	ZX.01G0077490	ZX.01G0077490	0	43.342	49	10	29	10	343	37.4	8.41	54.49	10	0	3.228	0.0728006	0.638	0.692462	0.601	0.458663	0.189	0.927512	22.81	61.1	78.44	68.31	318.8	65	65.9	13.9	100	8.16	50.32	65.68	15.79	4.29	High	High	High	High	High	High	High
ZX.09G0013370	AT4G29160	VPS32.2	Vacuolar protein sorting-associated protein 32 homolog 2	TRUE	High	Master Protein	ZX.09G0013370	ZX.09G0013370	0	43.294	43	9	24	5	220	24.5	4.83	56.59	9	1	0.683	0.997579	1.297	0.95186	1.223	0.967373	0.596	0.978908	31.07	44.64	32.84	32.82	64.1	133.1	115.7	58.6	99.9	25.3	29.13	27.06	13.43	4.9	High	High	High	High	High	High	High
ZX.04G0035440	AT1G19580	GAMMACA1	GAMMA CA1	TRUE	High	Master Protein	ZX.04G0035440	ZX.04G0035440	0	43.23	42	9	27	8	272	29.5	6.23	58.94	9	0	1.047	0.997579	0.867	0.987837	1.11	0.970465	0.721	0.994829	45.42	51.81	33.48	25.44	102.5	81	104.5	69.2	100	45.96	41.64	48.41	17.9	3.59	High	High	High	High	High	High	High
ZX.01G0083250	AT4G26910		Dihydrolipoyllysine-residue succinyltransferase component of 2-oxoglutarate dehydrogenase complex 2%2C mitochondrial	TRUE	High	Master Protein	ZX.01G0083250	ZX.01G0083250	0	43.094	26	10	35	8	488	53.5	7.9	74.77	10	3	0.447	0.530712	1.348	0.935789	0.976	0.982887	0.727	0.994829	54.95	39.39	38.12	39.71	51.3	139.6	106.7	71.8	99.8	1.11	22.37	17.39	24.22	9.42	High	High	High	High	High	High	High
ZX.01G0108680	AT5G51100	FSD2	Superoxide dismutase	TRUE	High	Master Protein	ZX.01G0108680	ZX.01G0108680	0	42.962	12	7	50	7	745	83.9	5.87	106.87	7	0	1.193	0.997579	0.368	0.0778716	0.981	0.987801	0.838	0.999795	31.37	89.02	32.6	64.08	124.8	39.1	107.4	80	100	14.31	75.66	22.73	73.83	1.3	High	High	High	High	High	High	High
ZX.02G0003150	AT5G32470	TH2	Bifunctional TH2 protein%2C mitochondrial	TRUE	High	Master Protein	ZX.02G0003150	ZX.02G0003150	0	42.545	23	12	21	12	583	64.8	5.96	51.51	12	0	2.027	0.392366	1.327	0.941332	0.561	0.324924	0.321	0.927902	15.83	33.3	39.68	62.32	194.6	142.3	60.3	27.6	100	1.45	20.72	43.26	102.03	4.26	High	High	High	High	High	High	High
ZX.01G0090320				TRUE	High	Master Protein	ZX.01G0090320	ZX.01G0090320	0	42.532	19	8	42	8	540	59.3	9.45	101.49	8	0	1.45	0.828669	1.174	0.987837	0.616	0.513172	0.807	0.999795	34.48	62.33	34.36	24.27	145.8	122.6	66.6	79.7	99.9	33.22	49.11	13.01	48.31	7.19	High	High	High	High	High	High	High
ZX.09G0003690	AT3G20390		Endoribonuclease L-PSP family protein	TRUE	High	Master Protein	ZX.09G0003690	ZX.09G0003690	0	42.482	41	7	47	3	231	25.1	9.28	109.33	7	3	1.817	0.536143	1.343	0.935789	0.641	0.6091	0.957	0.999795	30.5	41.9	39.14	25.9	186.6	131.8	56.3	105.7	99.8	36.89	37.77	31.72	27.43	9.48	High	High	High	High	High	High	High
ZX.02G0017910	AT3G46660	UGT76E12	Glycosyltransferase (Fragment)	TRUE	High	Master Protein	ZX.02G0017910	ZX.02G0017910	0	42.343	15	11	174	3	680	76.6	6.13	287.64	11	5	0.51	0.70432	1.56	0.767187	0.462	0.0874397	1.252	0.97882	54.28	40.94	43.75	40.73	18.1	176.2	37.4	125.6	100	125.03	62.89	54.17	64.86	4.31	High	High	High	High	High	High	High
ZX.02G0030670	AT3G04610	FLK	Flowering locus K homology domain	TRUE	High	Master Protein	ZX.02G0030670	ZX.02G0030670	0	42.319	21	10	20	2	546	57.8	5.26	47.51	10	0	1.152	0.997579	1.184	0.966387	0.957	0.994054	0.497	0.978908	59.62	28.68	37.34	35.6	113.5	113.5	94.3	49	98.5	60.94	29.29	32.79	35.66	24.07	High	High	High	High	High	High	High
ZX.08G0008550	AT3G51030	TRX1	Thioredoxin H1	TRUE	High	Master Protein	ZX.08G0008550	ZX.08G0008550	0	42.136	67	7	90	7	114	12.7	5.12	143.97	7	0	0.915	0.997579	0.774	0.935789	1.149	0.967373	0.653	0.978908	25.13	39.11	39.58	31.14	92	74.9	114.7	64.4	99.9	20.04	78.16	31.61	23.59	4.83	High	High	High	High	High	High	High
ZX.01G0005820	AT5G16710	DHAR3	DHAR3	TRUE	High	Master Protein	ZX.01G0005820	ZX.01G0005820	0	42.086	38	12	54	12	302	33.5	9.5	116.75	12	0	1.365	0.886163	0.816	0.95866	0.972	0.981793	1.069	0.994829	16.35	49.91	24.38	13.94	131.4	76.1	97.3	113.7	100	12.99	43.11	25.91	7.94	2.42	High	High	High	High	High	High	High
ZX.05G0007440	AT5G50850	PDH2	Pyruvate dehydrogenase E1 component subunit beta	TRUE	High	Master Protein	ZX.05G0007440	ZX.05G0007440	0	42.054	22	7	27	4	364	39.1	6.11	58.53	7	2	1.128	0.997579	0.816	0.95866	1.254	0.967373	0.637	0.97882	16.87	37.24	28.04	39.84	113.9	82	122.3	70.9	99.9	1.78	28.6	34.38	14.14	5.78	High	High	High	High	High	High	High
ZX.04G0032710	AT4G16143	IMPA2	Importin subunit alpha-2	TRUE	High	Master Protein	ZX.04G0032710	ZX.04G0032710	0	42.048	27	11	23	2	544	60.3	5.52	56.41	11	6	0.845	0.997579	0.695	0.825236	0.78	0.919307	1.6	0.968946	27.14	35.21	37.59	47.58	84.6	67.3	83.6	195.1	99.9	3.49	31.38	23.1	30.24	4.7	High	High	High	High	High	High	High
ZX.08G0025130	AT4G24570	PUMP4	DIC2	TRUE	High	Master Protein	ZX.08G0025130	ZX.08G0025130	0	41.939	14	4	32	4	422	44.9	9.44	85.27	4	0	0.863	0.997579	0.909	0.99704	1.265	0.951076	1.054	0.994247	36.64	22.74	23.1	21.51	75.4	84.7	121.5	105.1	99.9	13.15	11.44	17.99	9.33	7.2	High	High	High	High	High	High	High
ZX.01G0097020	AT3G10050	OMR1	Threonine dehydratase	TRUE	High	Master Protein	ZX.01G0097020	ZX.01G0097020	0	41.938	11	4	24	1	594	64.6	7.87	63.5	4	0																							High	High	High	High	High	High	High
ZX.07G0013760	AT2G38680		5'-nucleotidases%3Bmagnesium ion binding	TRUE	High	Master Protein	ZX.07G0013760	ZX.07G0013760	0	41.898	10	6	19	6	1013	113.9	5.95	50.18	6	0	0.895	0.997579	0.803	0.95186	1.126	0.969313	0.985	0.999795	4.69	29.83	16.85	26.6	90	78.7	115.1	98.7	100	2.28	36.92	6.07	21.55	0.63	High	High	High	High	High	High	High
ZX.08G0030680	AT1G14810		Aspartate-semialdehyde dehydrogenase%2C putative	TRUE	High	Master Protein	ZX.08G0030680	ZX.08G0030680	0	41.887	35	9	20	9	381	41.3	7.14	35.71	9	0	0.727	0.997579	0.524	0.362289	1.028	0.994054	1.61	0.968946	21.17	31.84	35.07	25.83	64.8	52.7	96.1	163.9	100	5.95	30.5	30.3	10.64	1.11	High	High	High	High	High	High	High
ZX.07G0016780	AT3G12490	CYS6	Cysteine proteinase inhibitor 6	TRUE	High	Master Protein	ZX.07G0016780	ZX.07G0016780	0	41.851	38	10	58	8	301	33.9	7.25	104.89	10	2	0.552	0.803372	0.819	0.95866	1.084	0.980186	1.329	0.969131	19.17	51.98	35.21	22.31	52	89.9	107.3	133.3	100	8.7	44.93	28.96	15.74	0.16	High	High	High	High	High	High	High
ZX.01G0130050	AT3G12490	CYS6	Cysteine proteinase inhibitor 6	TRUE	High	Master Protein	ZX.01G0130050	ZX.01G0130050	0	41.826	37	8	51	6	233	25.5	7.61	101.92	8	0	0.515	0.708849	0.654	0.728728	0.851	0.967373	2.032	0.927902	25.03	42.74	41.27	27.35	51.4	64.8	91.1	185.7	100	4.65	37.36	31.56	22.02	4.34	High	High	High	High	High	High	High
ZX.01G0039160	AT4G34050	CCoAOMT1	S-adenosyl-L-methionine-dependent methyltransferases superfamily protein	TRUE	High	Master Protein	ZX.01G0039160	ZX.01G0039160	0	41.758	38	8	25	8	247	27.8	5.49	67.4	8	0	0.797	0.997579	0.43	0.179505	1.193	0.967373	0.22	0.927902	21.2	43.83	58.34	45.88	77.9	43.9	115.1	18.5	100	16.69	124	83.87	7.59	3.57	High	High	High	High	High	High	High
ZX.08G0031350	AT5G40650	SDH2-2	Succinate dehydrogenase	TRUE	High	Master Protein	ZX.08G0031350	ZX.08G0031350	0	41.289	42	10	20	6	271	30.4	8.53	42.96	10	3	0.665	0.983589	0.764	0.935789	1.132	0.969313	0.972	0.999795	29.12	21.1	39.95	27.41	68.4	79.4	109.3	88.5	99.9	7.01	8.45	15.51	26.75	6.65	High	High	High	High	High	High	High
ZX.01G0089680	AT5G59840		Putative GTP-binding protein ara-3	TRUE	High	Master Protein	ZX.01G0089680	ZX.01G0089680	0	41.187	41	8	25	1	216	23.9	7.83	54.21	8	5	1.111	0.997579	1.05	0.999202	0.95	0.980186	1.197	0.980882	35.72	46.52	28.47	39.17	122.9	102.1	92.2	125.6	100	25.58	38.31	22.38	25.13	3.01	High	High	High	High	High	High	High
ZX.01G0019430	AT1G73080	PEPR1	Leucine-rich repeat receptor-like protein kinase PEPR1	TRUE	High	Master Protein	ZX.01G0019430	ZX.01G0019430	0	41.186	8	14	19	10	2092	226.5	6.52	38.08	14	1	0.555	0.81079	0.72	0.953686	0.684	0.835621	1.833	0.927902	43.62	44.52	40.37	66.84	56	69.1	67.3	186.9	99.8	7.06	20.82	24.6	64.81	9.72	High	High	High	High	High	High	High
ZX.01G0042070	AT1G79930	HSP70-14	Heat shock 70 kDa protein 14	TRUE	High	Master Protein	ZX.01G0042070	ZX.01G0042070	0	41.178	19	14	38	8	859	94.9	5.48	85.8	14	2	0.591	0.880437	0.555	0.412079	0.893	0.967373	1.88	0.927902	24.86	31.01	18.53	35.72	53.6	55.2	88.4	190.5	100	2.71	10.51	17.56	26	1.6	High	High	High	High	High	High	High
ZX.04G0013080	AT1G65260	VIPP1	Membrane-associated protein VIPP1%2C chloroplastic	TRUE	High	Master Protein	ZX.04G0013080	ZX.04G0013080	0	41.16	33	8	12	3	303	33.9	9.47	37.85	8	0	2.421	0.218698	1.15	0.977024	0.781	0.967373	0.412	0.968946	2.9	51.43	40.42	29.55	234.7	117.6	84.2	39.6	99.4	10	42.38	32.55	34.2	15.95	High	High	High	High	High	High	High
ZX.08G0008330	AT4G25000	AMY1	Alpha-amylase 1	TRUE	High	Master Protein	ZX.08G0008330	ZX.08G0008330	0	40.684	23	11	15	11	541	60.1	5.87	39.62	11	0	1.456	0.822769	1.15	0.993093	0.467	0.0915151	0.197	0.927512	29.88	69.31	37.67	42.25	142.8	120.9	52.7	13.2	100	15.23	91.51	28.82	26.54	1.67	High	High	High	High	High	High	High
ZX.01G0049070	AT1G17880	BTF3	Basic transcription factor 3	TRUE	High	Master Protein	ZX.01G0049070	ZX.01G0049070	0	40.68	79	8	29	5	155	16.9	6.2	61.73	8	1	0.857	0.997579	1.192	0.967373	1.108	0.969313	0.72	0.999795	22.16	18.74	26.09	16.57	82.1	128.7	98.9	74.8	99.5	13.91	20.55	19.09	16.67	14.22	High	High	High	High	High	High	High
ZX.09G0008480	AT5G23950		Calcium-dependent lipid-binding (CaLB domain) family protein	TRUE	High	Master Protein	ZX.09G0008480	ZX.09G0008480	0	40.663	47	8	57	8	266	28.6	4.87	122.69	8	0	0.52	0.718147	1.401	0.922061	1.352	0.881261	0.214	0.927512	26.69	22.05	56.96	57.68	47	148.7	134.1	21.2	100	32.78	43.84	45.16	39.98	1.6	High	High	High	High	High	High	High
ZX.01G0026310	AT5G42850		Thioredoxin-like protein Clot	TRUE	High	Master Protein	ZX.01G0026310	ZX.01G0026310	0	40.591	80	10	60	10	132	15	7.37	106.43	10	0	0.572	0.850328	0.547	0.460686	1.441	0.811623	0.978	0.999795	23.15	36.94	39.15	23.96	57.9	69.6	140.7	99.6	100	14.69	26.33	28.48	26.75	3.2	High	High	High	High	High	High	High
ZX.01G0119220	AT2G40300	FER4	Ferritin-4%2C chloroplastic	TRUE	High	Master Protein	ZX.01G0119220	ZX.01G0119220	0	40.584	42	7	31	4	190	21.7	5.33	55.31	7	0	1.058	0.997579	0.668	0.765053	1.612	0.586441	0.392	0.927902	36	44.32	32.31	26.48	91.9	59	177.5	44	99.9	13.48	43.16	39.52	12.6	5.9	High	High	High	High	High	High	High
ZX.03G0015980	AT2G38290	AMT2	Ammonium transporter 2	TRUE	High	Master Protein	ZX.03G0015980	ZX.03G0015980	0	40.579	11	7	22	7	824	90.3	5.03	61.04	7	0	0.736	0.997579	0.82	0.95866	1.016	0.999896	1.126	0.994247	20.83	28.57	39.15	48.89	70.4	72	93.1	115.8	100	4.13	48.7	45.14	25.86	0.59	High	High	High	High	High	High	High
ZX.06G0009530	AT4G04210	PUX4	PUX4	TRUE	High	Master Protein	ZX.06G0009530	ZX.06G0009530	0	40.55	43	10	40	10	333	36	7.02	98.58	10	0	0.823	0.997579	1.314	0.947485	1.187	0.967373	0.397	0.927902	28.82	39.14	31.59	27.28	85.6	140.1	120.7	37	100	26.22	29	25.78	22.02	0.81	High	High	High	High	High	High	High
ZX.01G0015030	AT3G61440	CYSC1	Bifunctional L-3-cyanoalanine synthase/cysteine synthase C1%2C mitochondrial	TRUE	High	Master Protein	ZX.01G0015030	ZX.01G0015030	0	40.548	23	8	45	7	406	43.8	8.12	75.65	8	0	1.25	0.973613	1.184	0.987837	1.306	0.92487	0.401	0.927902	69.27	84.85	45.78	61.52	100.3	126	142	39.1	99.9	72.46	69.91	48.36	33.67	7.44	High	High	High	High	High	High	High
ZX.01G0139900	AT2G27020	PAG1	20S proteasome alpha subunit G1	TRUE	High	Master Protein	ZX.01G0139900	ZX.01G0139900	0	40.546	45	10	41	5	249	27.3	6.55	55.08	10	3	0.816	0.997579	0.634	0.677591	0.972	0.981793	1.245	0.978908	20.46	38.85	26.46	47.97	84.4	63.8	100.9	152.6	100	2.5	32.52	27.17	28.61	0.92	High	High	High	High	High	High	High
ZX.01G0083960	AT5G53400	BOB1	Protein BOBBER 1	TRUE	High	Master Protein	ZX.01G0083960	ZX.01G0083960	0	40.474	36	14	44	14	323	36.4	6.47	72.52	14	0	0.644	0.961488	1.009	0.999202	0.884	0.967373	1.215	0.978908	15.07	24.28	20.99	30.16	66	104	92.6	120.9	100	2.96	14.94	19.1	16.58	0.12	High	High	High	High	High	High	High
ZX.01G0088290	AT2G37190	RPL12A	60S ribosomal protein L12-1	TRUE	High	Master Protein	ZX.01G0088290	ZX.01G0088290	0	40.311	46	6	45	6	166	17.8	8.95	111.5	6	0	1.025	0.997579	1.356	0.935789	1.23	0.967373	0.261	0.927902	21.67	22.75	12.8	31.54	105.1	140.9	118.5	24.9	100	20.64	25.35	7.63	18.12	3.57	High	High	High	High	High	High	High
ZX.01G0124700	AT1G12310	CML13	Probable calcium-binding protein CML13	TRUE	High	Master Protein	ZX.01G0124700	ZX.01G0124700	0	40.125	65	11	33	9	164	18.3	4.75	66.48	11	0	0.749	0.997579	1.238	0.95866	1.173	0.967373	0.58	0.9778	21.81	33.23	22.36	45.46	80.7	131.5	113.3	56.3	99.9	24.31	37.03	20.13	30.4	7.42	High	High	High	High	High	High	High
ZX.03G0025370				TRUE	High	Master Protein	ZX.03G0025370	ZX.03G0025370	0	40.121	16	11	15	11	830	91.8	5.22	39.77	11	0	1.013	0.997579	1.054	0.999202	1.262	0.965102	0.426	0.927902	39.8	27.31	29.98	36.78	104.3	112.8	126.2	39.5	100	33.51	14.3	25.32	19.73	1.37	High	High	High	High	High	High	High
ZX.08G0032420	AT5G62740	HIR1	HIR4	TRUE	High	Master Protein	ZX.08G0032420	ZX.08G0032420	0	39.895	30	11	29	5	406	45.1	6.13	66.49	11	3	2.083	0.359613	1.314	0.947675	0.626	0.556628	0.449	0.955228	34.57	32.22	37.98	42.28	224.1	138.3	57.5	46.7	100	34.62	16.5	19.59	12.27	4.05	High	High	High	High	High	High	High
ZX.01G0112830	AT3G02540	RAD23C	Ubiquitin receptor RAD23c	TRUE	High	Master Protein	ZX.01G0112830	ZX.01G0112830	0	39.882	31	8	35	4	387	41	4.72	77.64	8	0	0.856	0.997579	1.138	0.993093	1.209	0.967373	0.415	0.935367	24.2	31.44	22.87	26.23	82.7	110.6	120.3	37.5	99.9	22.24	28.92	23.73	11.5	7.55	High	High	High	High	High	High	High
ZX.01G0097860	AT1G59960		NAD(P)-linked oxidoreductase superfamily protein	TRUE	High	Master Protein	ZX.01G0097860	ZX.01G0097860	0	39.714	33	11	23	8	326	36.7	6.02	55.44	11	1	1.074	0.997579	1.219	0.983548	0.613	0.506828	0.835	0.999795	25.14	88.61	23.3	59.56	105.6	106.1	55.5	102.3	100	37.66	71.82	48.07	40.3	2.77	High	High	High	High	High	High	High
ZX.08G0016200	AT3G25210		Pentatricopeptide repeat-containing protein At3g25210%2C mitochondrial	TRUE	High	Master Protein	ZX.08G0016200	ZX.08G0016200	0	39.678	10	4	42	2	565	63.2	8.63	102.09	4	0	1.059	0.997579	1.389	0.93013	1.173	0.967373	0.341	0.927902	17.98	33.79	31.25	29.02	103	134.8	116.8	28.5	100	5.45	29.37	13.15	13.9	1.19	High	High	High	High	High	High	High
ZX.01G0120890	AT2G35490	PAP3	Probable plastid-lipid-associated protein 3%2C chloroplastic	TRUE	High	Master Protein	ZX.01G0120890	ZX.01G0120890	0	39.643	26	9	34	8	427	47	5.29	73.79	9	1	2.347	0.248242	1.179	0.987837	0.559	0.320869	0.63	0.9778	13.76	37.27	34.76	26.1	247.3	123	48.4	53.7	99.7	3.71	26.57	28.64	17.56	10.69	High	High	High	High	High	High	High
ZX.07G0020660	AT5G47450	TIP2-3	Aquaporin TIP2-3	TRUE	High	Master Protein	ZX.07G0020660	ZX.07G0020660	0	39.453	30	3	34	1	250	25.1	5.34	122.42	3	2	0.834	0.997579	1.254	0.963862	1.369	0.872543	0.134	0.788102	9.91	35.25	35.34	17.84	86.1	130.5	125.9	13.3	100	0.11	25.09	32.33	22.27	2.74	High	High	High	High	High	High	High
ZX.01G0011670	AT1G03860	PHB2	PHB2	TRUE	High	Master Protein	ZX.01G0011670	ZX.01G0011670	0	39.222	40	9	25	3	290	31.9	9.48	61.15	9	2	0.879	0.997579	0.626	0.670728	1.198	0.967373	0.952	0.999043	34.2	66.75	27.67	54.01	87.9	58.4	126.9	109.2	100	15.6	58.11	30.81	37.11	0.44	High	High	High	High	High	High	High
ZX.01G0139150	AT5G52840		Probable NADH dehydrogenase	TRUE	High	Master Protein	ZX.01G0139150	ZX.01G0139150	0	39.053	42	8	25	5	169	19.7	5.14	58.29	8	1	1.072	0.997579	1.139	0.996397	1.045	0.985932	0.589	0.968946	32.26	22.44	34.6	38.87	100.6	117.2	100.8	62.3	99.9	32.73	14.49	23.31	8.26	7.74	High	High	High	High	High	High	High
ZX.01G0059180	AT2G44350	CSY4	Citrate synthase 4%2C mitochondrial	TRUE	High	Master Protein	ZX.01G0059180	ZX.01G0059180	0	39.03	28	11	26	11	474	53.1	7.59	59.44	11	0	1.049	0.997579	0.97	0.999202	0.803	0.960122	0.801	0.999795	27.27	29	45.78	36.15	87.2	89.6	81.4	81	100	6.14	22.98	27.98	23.18	3.07	High	High	High	High	High	High	High
ZX.01G0020460	AT3G60210	CPN10-1	10 kDa chaperonin 1%2C chloroplastic	TRUE	High	Master Protein	ZX.01G0020460	ZX.01G0020460	0	39.03	28	6	37	6	221	24.6	9.29	92.49	6	0	1.216	0.990697	0.838	0.969359	0.796	0.949134	1.178	0.988775	31.12	45.24	23.69	23.63	119.4	84.8	84.4	114	100	29.36	42.15	14.89	29.73	1.98	High	High	High	High	High	High	High
ZX.01G0048640	AT5G37475		Eukaryotic translation initiation factor 3 subunit J	TRUE	High	Master Protein	ZX.01G0048640	ZX.01G0048640	0	39.017	50	10	28	7	218	24.8	4.89	56.41	10	2	0.427	0.468133	1.119	0.99704	1.151	0.967373	0.577	0.968946	30.12	34.21	20.96	22.33	44	116.3	117.5	56	100	27.52	27.26	22.29	17.08	2.97	High	High	High	High	High	High	High
ZX.02G0014740	AT4G39080	VHA-A3	V-type proton ATPase subunit a3	TRUE	High	Master Protein	ZX.02G0014740	ZX.02G0014740	0	38.953	16	9	15	9	819	92.5	6.02	42.05	9	0	0.293	0.135669	0.361	0.0857581	0.788	0.951592	2.757	0.927902	36.21	43.32	36.07	45.27	31.3	37.9	78	269.5	99.9	28.01	24.05	27.09	38.76	6.11	High	High	High	High	High	High	High
ZX.08G0007980	AT5G65520		Tetratricopeptide repeat (TPR)-like superfamily protein	TRUE	High	Master Protein	ZX.08G0007980	ZX.08G0007980	0	38.902	52	10	27	10	224	24.7	8.22	52.41	10	0	1.02	0.997579	1.194	0.987837	1.052	0.981793	0.514	0.968946	16.3	40.66	21.41	37.52	108.8	123.5	112.3	50.6	100	0.87	28.23	12.32	31.44	3.64	High	High	High	High	High	High	High
ZX.04G0032820	AT1G76680	OPR1	12-oxophytodienoate reductase 1	TRUE	High	Master Protein	ZX.04G0032820	ZX.04G0032820	0	38.882	46	12	26	12	372	41.2	6.87	62.15	12	0	1.159	0.997579	0.797	0.95186	0.912	0.971717	0.852	0.999968	53.85	41	38.98	54.41	125.3	80.1	89.2	81.1	100	51.85	56.93	47.94	30.94	1.04	High	High	High	High	High	High	High
ZX.01G0126700	AT1G64200	VHA-E3	vacuolar H+-ATPase subunit E isoform 3	TRUE	High	Master Protein	ZX.01G0126700	ZX.01G0126700	0	38.876	31	9	60	2	272	31.5	6.77	116.37	9	0	0.948	0.997579	1.079	0.999202	0.971	0.981793	1.091	0.994829	17.41	21.77	20.44	26.23	93.6	100.8	93.6	101.2	100	0.27	26.31	18.27	17.48	2.13	High	High	High	High	High	High	High
ZX.02G0016080	AT5G09650	PPA6	Soluble inorganic pyrophosphatase 6%2C chloroplastic	TRUE	High	Master Protein	ZX.02G0016080	ZX.02G0016080	0	38.766	13	7	32	4	640	72.2	9.09	68.2	7	2	1.601	0.70432	0.981	0.999202	0.98	0.98725	0.568	0.968946	29.12	34.27	18.78	29.87	153	107.3	99	62.7	100	26.15	23.03	18.07	19.49	0.82	High	High	High	High	High	High	High
ZX.08G0021050	AT3G02090	MPPBETA	Insulinase (Peptidase family M16) protein	TRUE	High	Master Protein	ZX.08G0021050	ZX.08G0021050	0	38.723	17	14	30	8	943	103.3	7.88	71.68	14	2	1.073	0.997579	0.997	0.999202	1.023	0.98905	0.895	0.999795	38.75	46.62	50.62	20.12	113.5	104.1	93.7	79.2	99.9	26.77	33.58	39.94	9.21	5.2	High	High	High	High	High	High	High
ZX.01G0029760	AT5G42270	FTSH5	VAR1	TRUE	High	Master Protein	ZX.01G0029760	ZX.01G0029760	0	38.61	23	13	22	13	720	76.8	6.34	35.1	13	0	2.89	0.113614	0.981	0.999202	0.517	0.179112	0.534	0.968946	31.78	47.51	41.71	30.83	271.1	97.2	56.5	59.6	100	30.92	48.48	30.92	26.38	0.96	High	High	High	High	High	High	High
ZX.02G0029660	AT1G11860		Glycine cleavage T-protein family	TRUE	High	Master Protein	ZX.02G0029660	ZX.02G0029660	0	38.602	27	10	25	10	476	52.7	8.53	49.31	10	0	1.71	0.626892	0.734	0.931551	0.687	0.760816	1.223	0.968946	45.38	24.2	33.18	45.19	180.7	67.1	71.4	115.8	99.9	44.68	33.62	19.02	13.31	4.96	High	High	High	High	High	High	High
ZX.05G0009530	AT1G78870	UBC35	UBC35	TRUE	High	Master Protein	ZX.05G0009530	ZX.05G0009530	0	38.563	68	7	15	7	154	17.4	7.34	38.83	7	0	0.842	0.997579	0.604	0.557682	1.304	0.925954	0.905	0.999795	17.59	62.33	19	19.85	86.2	59.3	143.2	96.5	100	17.87	62.69	8.48	10.29	1.07	High	High	High	High	High	High	High
ZX.01G0118780	AT2G40010	RPP0A	60S acidic ribosomal protein P0-1	TRUE	High	Master Protein	ZX.01G0118780	ZX.01G0118780	0	38.507	33	9	23	3	378	40.8	5.6	58.57	9	0	1.161	0.997579	1.274	0.95186	1.064	0.981765	0.554	0.971961	13.15	40.1	42.47	26.63	116.1	111.7	124.3	55	100	1.58	33.04	32.46	15.44	2.71	High	High	High	High	High	High	High
ZX.01G0045520				TRUE	High	Master Protein	ZX.01G0045520	ZX.01G0045520	0	38.486	18	9	18	8	621	68.9	5.25	48.88	9	0	1.298	0.935345	0.957	0.998093	1.154	0.967373	0.285	0.927902	91.32	37.3	46.34	31.47	129.7	86.5	102	31.8	100	54.18	35.36	47.27	37.47	0.2	High	High	High	High	High	High	High
ZX.08G0040320	AT5G58590	RANBP1C	At5g58590	TRUE	High	Master Protein	ZX.08G0040320	ZX.08G0040320	0	38.448	52	10	46	10	229	25.3	4.87	108.5	10	0	0.543	0.772723	0.958	0.998093	1.317	0.914287	0.832	0.999795	19.16	23.37	18.56	19.96	54.6	96.1	122.8	77.1	100	6.7	23.35	13.43	18.83	3.45	High	High	High	High	High	High	High
ZX.01G0007160	AT5G15450	CLPB3	Chaperone protein ClpB3%2C chloroplastic	TRUE	High	Master Protein	ZX.01G0007160	ZX.01G0007160	0	38.375	11	10	14	8	1201	135.5	7.9	33.76	10	1	0.922	0.997579	0.752	0.931551	0.688	0.760816	1.048	0.998853	105.55	37.27	29.44	61.61	87	68.5	73.3	152.2	99.7	83.28	32.96	42.8	54	11.12	High	High	High	High	High	High	High
ZX.01G0016190	AT3G60820	PBF1	Proteasome subunit beta type	TRUE	High	Master Protein	ZX.01G0016190	ZX.01G0016190	0	38.369	58	7	23	4	209	23	8.12	67.77	7	0	0.979	0.997579	0.854	0.983145	0.95	0.980186	0.864	0.999795	23.42	31.07	29.21	40.43	78	80.7	104.1	129.9	100	16.67	11.09	20.51	26.64	1.82	High	High	High	High	High	High	High
ZX.09G0005890	AT2G19760	PRO1	Profilin-1	TRUE	High	Master Protein	ZX.09G0005890	ZX.09G0005890	0	38.173	39	5	68	2	131	14	4.74	95.31	5	2	0.969	0.997579	1.167	0.993093	0.95	0.980186	0.91	0.999968	31.48	26.94	36.73	30.62	99.5	142.9	97	106.1	100	16.21	23.65	34.11	25.38	2.83	High	High	High	High	High	High	High
ZX.01G0052460	AT2G41740	VLN2	VLN2	TRUE	High	Master Protein	ZX.01G0052460	ZX.01G0052460	0	38.169	13	9	16	9	938	103	5.16	40.8	9	0	0.626	0.932822	0.728	0.87384	1.054	0.980186	0.932	0.999795	43.37	49.56	27.26	59.63	72.3	76.8	104.3	107.7	100	27.53	13.92	10.44	13.96	2.88	High	High	High	High	High	High	High
ZX.04G0008530	AT2G31670	UP3	Stress-response A/B barrel domain-containing protein UP3	TRUE	High	Master Protein	ZX.04G0008530	ZX.04G0008530	0	38.114	23	6	22	6	228	24.6	5.16	42.54	6	0	0.418	0.431831	0.717	0.95186	1.686	0.424947	0.246	0.927902	23.56	23.85	26.1	46.97	45.3	65.9	168	24.5	99.8	6.33	65.61	31.28	6.02	8.63	High	High	High	High	High	High	High
ZX.01G0039480	AT2G19940		oxidoreductases%2C acting on the aldehyde or oxo group of donors%2C NAD or NADP as acceptor%3Bcopper ion binding	TRUE	High	Master Protein	ZX.01G0039480	ZX.01G0039480	0	38.093	21	7	17	7	403	44	7.72	43.59	7	0	1.096	0.997579	0.53	0.703803	0.972	0.999896	1.624	0.927902	12.93	49.58	37.47	20.85	93.1	49.5	90.1	156.2	100	25.06	21.83	24.92	27.48	2.55	High	High	High	High	High	High	High
ZX.01G0037340				TRUE	High	Master Protein	ZX.01G0037340	ZX.01G0037340	0	37.953	47	6	57	6	188	20.5	5.19	118.68	6	0	0.892	0.997579	0.779	0.935789	0.92	0.970465	0.262	0.927902	21.03	60.27	88.02	38.77	100.3	76	106.9	23.9	99.7	9.36	91.46	86.74	67.87	10.67	High	High	High	High	High	High	High
ZX.01G0028430	AT1G10070	BCAT2	Branched-chain-amino-acid aminotransferase 2%2C chloroplastic	TRUE	High	Master Protein	ZX.01G0028430	ZX.01G0028430	0	37.519	14	11	19	11	1221	133.9	7.39	47.55	11	0	0.853	0.997579	0.899	0.993093	1.216	0.967373	0.366	0.927902	34.29	47.08	43.22	48.64	87.6	89.1	131.7	38.3	99.9	23.43	58.63	21.44	16.31	6.45	High	High	High	High	High	High	High
ZX.05G0002050	AT5G63980	SAL1	SAL1 phosphatase	TRUE	High	Master Protein	ZX.05G0002050	ZX.05G0002050	0	37.418	30	7	18	7	393	41.4	6.07	50.32	7	0	0.982	0.997579	0.938	0.99704	0.975	0.982125	0.761	0.994829	10.13	22.11	10.2	18.73	105.8	113.2	98.5	74.4	99.9	0.81	8.22	15.94	11.79	6.28	High	High	High	High	High	High	High
ZX.02G0005730	AT1G56450	PBG1	Proteasome subunit beta type-4	TRUE	High	Master Protein	ZX.02G0005730	ZX.02G0005730	0	37.386	35	7	15	4	290	32.6	8.31	39.18	7	2	1.057	0.997579	1.326	0.941332	0.956	0.981765	0.704	0.994247	24.53	60.93	46.01	26.28	109.1	139.6	102.1	69	100	17.28	44.57	29.91	13.27	0.25	High	High	High	High	High	High	High
ZX.08G0020800	AT5G39050	PMAT1	Phenolic glucoside malonyltransferase 1	TRUE	High	Master Protein	ZX.08G0020800	ZX.08G0020800	0	37.352	6	8	19	8	1554	173	6.23	44.71	8	0	1.428	0.847096	1.226	0.961728	1.095	0.970465	0.534	0.968946	42.29	63.5	28.11	36.79	135.1	136	104	55.9	99.6	8.28	44.83	21.27	32.1	11.97	High	High	High	High	High	High	High
ZX.08G0024190	AT4G13930	SHM4	Serine hydroxymethyltransferase 4	TRUE	High	Master Protein	ZX.08G0024190	ZX.08G0024190	0	37.193	22	9	29	9	471	51.7	7.5	61.91	9	0	0.526	0.735772	0.561	0.455343	0.642	0.606074	2.28	0.927902	14.85	31.08	34.16	26.5	55	54.9	67.1	226.4	99.8	0.21	20.58	28.53	21.15	9.47	High	High	High	High	High	High	High
ZX.01G0045000	AT1G79930	HSP70-14	Heat shock 70 kDa protein 14	TRUE	High	Master Protein	ZX.01G0045000	ZX.01G0045000	0	37.124	7	11	29	5	1522	169.7	6.34	60.75	11	0	0.392	0.359613	0.422	0.164333	0.984	0.98905	1.746	0.943808	24.1	30.88	24.91	36.05	45.9	44.5	100.3	172.9	99.7	1.74	16.96	29	24.24	10.2	High	High	High	High	High	High	High
ZX.09G0012910				TRUE	High	Master Protein	ZX.09G0012910	ZX.09G0012910	0	36.986	27	8	13	8	354	38.6	5.12	33.69	8	0	0.852	0.997579	0.965	0.999202	1.144	0.967373	0.228	0.927902	27.58	34.5	30.32	29.27	91.3	104.1	114.1	19	100	16.76	70.95	28.28	25.2	0.63	High	High	High	High	High	High	High
ZX.01G0125960	AT4G11600	GPX6	Probable phospholipid hydroperoxide glutathione peroxidase 6%2C mitochondrial	TRUE	High	Master Protein	ZX.01G0125960	ZX.01G0125960	0	36.953	44	7	44	4	238	26.4	8.57	93.07	7	0	0.614	0.920284	0.465	0.248946	1.016	0.999896	1.729	0.947889	10.36	63.05	29.51	16.36	60.4	46.1	97.3	180.9	100	11.09	72.05	14.94	7.39	1.57	High	High	High	High	High	High	High
ZX.07G0009040	AT4G11610		C2 calcium/lipid-binding plant phosphoribosyltransferase family protein	TRUE	High	Master Protein	ZX.07G0009040	ZX.07G0009040	0	36.874	5	8	35	5	1956	222.5	8.16	72.26	8	3	0.777	0.997579	0.632	0.677591	1.2	0.967373	1.398	0.968946	12.32	41.63	23.44	31.33	77.1	66.1	123.3	135.3	99.9	6.76	34.69	15.78	8.25	4.47	High	High	High	High	High	High	High
ZX.02G0023550	AT2G20760		Clathrin light chain 1	TRUE	High	Master Protein	ZX.02G0023550	ZX.02G0023550	0	36.824	44	6	35	4	196	21.5	9.39	91.88	6	1	0.757	0.997579	1.233	0.977024	1.157	0.967373	0.479	0.954668	28.56	36.54	39.72	44.95	84.5	127	112.7	45.7	99.9	1.78	35.67	25.76	24.67	4.9	High	High	High	High	High	High	High
ZX.08G0000900	AT1G60420		Probable nucleoredoxin 1	TRUE	High	Master Protein	ZX.08G0000900	ZX.08G0000900	0	36.821	32	14	26	10	567	64.5	5.17	46.83	14	2	0.477	0.626892	0.514	0.378475	1.147	0.967373	1.547	0.968946	20.57	21.95	37.47	48.47	51.9	49	105.1	147.2	99.9	16.8	29.51	39.07	41.3	6.38	High	High	High	High	High	High	High
ZX.04G0012400	AT5G16840	BPA1	binding partner of acd11 1	TRUE	High	Master Protein	ZX.04G0012400	ZX.04G0012400	0	36.802	31	6	24	6	230	24.4	8.25	54.76	6	0	0.693	0.997579	1.229	0.978435	1.234	0.967373	0.459	0.968946	26.1	25.62	18.79	31.07	73.5	123.4	118.5	43.7	100	20.52	18.3	11.14	17.15	0.23	High	High	High	High	High	High	High
ZX.01G0041320	AT3G13920	EIF4A1	Eukaryotic translation initiation factor 4A1	TRUE	High	Master Protein	ZX.01G0041320	ZX.01G0041320	0	36.746	24	9	20	2	413	46.8	5.71	44.44	9	4	0.745	0.997579	0.645	0.921889	0.844	0.967373	1.217	0.968946	15.07	48.72	36.21	59.62	72.1	64.7	90.8	153	100	8	56.76	39.68	33.9	2.73	High	High	High	High	High	Not Found	High
ZX.01G0121310	AT4G17890	AGD8	Probable ADP-ribosylation factor GTPase-activating protein AGD8	TRUE	High	Master Protein	ZX.01G0121310	ZX.01G0121310	0	36.703	28	8	13	8	425	46	8.18	32.56	8	0	0.986	0.997579	1.19	0.98496	1.135	0.967373	0.52	0.968946	33.14	17.42	30.78	33.26	86.9	122.4	117.7	52.7	100	41.68	5.81	13.43	18.02	1.47	High	High	High	High	High	High	High
ZX.01G0071750	AT5G50920	CLPC1	Chaperone protein ClpC1%2C chloroplastic	TRUE	High	Master Protein	ZX.01G0071750	ZX.01G0071750	0	36.697	16	14	22	1	944	105.6	8.47	38.98	14	0	1.568	0.718147	0.88	0.994768	0.762	0.914287	0.89	0.999795	5.06	51.42	47.77	11.77	156.7	88	76.2	88.9	100	4.97	51.31	49.91	27.6	4.34	High	High	High	High	High	High	High
ZX.01G0143140	AT2G29960	CYP19-4	Peptidyl-prolyl cis-trans isomerase CYP19-4	TRUE	High	Master Protein	ZX.01G0143140	ZX.01G0143140	0	36.687	27	8	49	3	282	30.7	8.6	107.71	8	1	0.965	0.997579	1.181	0.987837	1.249	0.967373	0.236	0.927902	23.48	25.45	38.71	44.09	94.7	122.3	142.4	25.6	100	14.71	15.22	18.07	18.75	0.58	High	High	High	High	High	High	High
ZX.02G0023110	AT4G18060	SH3P3	SH3 domain-containing protein 3	TRUE	High	Master Protein	ZX.02G0023110	ZX.02G0023110	0	36.633	48	16	24	15	353	39.4	7.06	42.63	16	1	0.722	0.997579	1.091	0.998093	1.022	0.998043	0.952	0.999795	12.75	28.09	19.17	20.99	73.1	122.3	108.6	99.7	100	14.34	24.64	15.4	6.35	1.32	High	High	High	High	High	High	High
ZX.06G0014380	AT1G56450	PBG1	Proteasome subunit beta type-4	TRUE	High	Master Protein	ZX.06G0014380	ZX.06G0014380	0	36.622	45	7	15	4	242	27.4	7.25	30.75	7	0	1.072	0.997579	0.995	0.998093	0.791	0.967373	0.909	0.994829	37.82	52.23	49.89	51	117.6	97.9	96.4	107.2	99.7	29	56.92	36.46	24.92	11.26	High	High	High	High	High	High	High
ZX.02G0016190	AT1G14980	CPN10	10 kDa chaperonin%2C mitochondrial	TRUE	High	Master Protein	ZX.02G0016190	ZX.02G0016190	0	36.441	73	7	63	7	97	10.5	7.5	144.02	7	0	0.874	0.997579	1.435	0.898892	1.165	0.967373	0.418	0.927902	20.45	50.14	52.95	22.61	92.6	138.5	110.9	38.1	99.9	13.65	45.56	36.23	32.15	4.6	High	High	High	High	High	High	High
ZX.01G0093670	AT3G09630	RPL4A	60S ribosomal protein L4-1	TRUE	High	Master Protein	ZX.01G0093670	ZX.01G0093670	0	36.344	18	9	25	9	556	62.1	9.86	51.41	9	0	0.892	0.997579	1.505	0.821055	1.03	0.994054	0.61	0.971961	43.31	35.35	33.67	29.15	96.6	137.6	115.3	60.3	100	37.58	45.64	17.66	22.43	4.05	High	High	High	High	High	High	High
ZX.06G0026890	AT3G63460	SEC31B	Protein transport protein SEC31 homolog B	TRUE	High	Master Protein	ZX.06G0026890	ZX.06G0026890	0	36.102	13	12	14	5	1164	126.2	5.63	36.31	12	2	0.805	0.997579	0.57	0.798768	1.154	0.967373	0.96	0.989955	19.89	23.88	16.65	40.01	80.3	55.9	116.9	144.8	99.6	8.23	30.87	21.24	26.7	13.13	High	High	High	High	High	High	High
ZX.01G0138650	AT1G31812	ACBP6	ACBP6	TRUE	High	Master Protein	ZX.01G0138650	ZX.01G0138650	0	36.072	45	5	49	2	89	10.1	8.32	113.77	5	0	0.77	0.997579	0.92	0.99704	1.113	0.970465	1.024	0.999043	13.4	31.95	54.72	8.36	75.6	88.7	116.9	99.6	99.8	11.71	42.04	39.07	6.78	8.11	High	High	High	High	High	High	High
ZX.01G0129760	AT2G37040	PAL1	Phenylalanine ammonia-lyase 1	TRUE	High	Master Protein	ZX.01G0129760	ZX.01G0129760	0	36.064	4	9	19	2	2577	285.2	6.2	46.94	9	0																							High	High	High	High	High	High	High
ZX.01G0129440				TRUE	High	Master Protein	ZX.01G0129440	ZX.01G0129440	0	36.06	45	5	31	2	172	19.2	4.88	87.76	5	0	0.38	0.32333	1.63	0.606293	1.223	0.960741	0.271	0.927902	76.04	51.09	27.51	67.31	39.5	176	133.1	48.3	99.4	70.37	46.16	14.36	58.83	15.49	High	High	High	High	High	High	High
ZX.09G0003910	AT2G02390	ATGSTZ1	glutathione S-transferase zeta 1	TRUE	High	Master Protein	ZX.09G0003910	ZX.09G0003910	0	35.91	51	8	15	5	224	25.3	6.7	44.43	8	3	0.558	0.816564	0.69	0.798768	0.878	0.967373	1.67	0.960658	57.06	34.38	36.84	44.77	54.9	73.2	86	177.7	100	55.94	25.99	15.04	31.03	3.23	High	High	High	High	High	High	High
ZX.01G0117180	AT1G54870		NAD(P)-binding Rossmann-fold superfamily protein	TRUE	High	Master Protein	ZX.01G0117180	ZX.01G0117180	0	35.902	14	8	47	8	1703	186.4	5.64	117.73	8	0	1.773	0.573699	1.536	0.786722	0.92	0.970465	0.276	0.927902	29.89	32.3	45.29	22.57	168.7	139.4	91.3	27.8	100	13.95	35.9	32.39	14.39	2.05	High	High	High	High	High	High	High
ZX.08G0018920	AT5G52840		Probable NADH dehydrogenase	TRUE	High	Master Protein	ZX.08G0018920	ZX.08G0018920	0	35.861	10	6	17	3	627	70.4	6.77	48.37	6	0	0.799	0.997579	0.757	0.980351	1.431	0.777719	0.363	0.968946	46.4	29.88	18.29	20.62	79.9	75.9	149.3	38.1	99.5	44.22	17.29	10.49	21.28	14.76	High	High	High	High	High	High	High
ZX.01G0108130	AT5G50740		Heavy metal transport/detoxification superfamily protein	TRUE	High	Master Protein	ZX.01G0108130	ZX.01G0108130	0	35.661	29	11	19	11	362	40.4	5.53	40.82	11	0	1.347	0.904109	1.672	0.655776	0.928	0.974832	0.302	0.927902	98.15	24.19	37.51	40.03	137.1	162.7	93.3	32.2	99.8	79.73	22.96	34.84	35.88	8.05	High	High	High	High	High	High	High
ZX.01G0029330	AT1G21080		DNAJ heat shock N-terminal domain-containing protein	TRUE	High	Master Protein	ZX.01G0029330	ZX.01G0029330	0	35.634	15	8	13	8	749	84.4	8.21	38.8	8	0	0.926	0.997579	1.282	0.935789	0.916	0.981765	1.121	0.968946	40.56	24.85	23.27	37.5	91.7	124.4	100.3	100.9	99.9	32.63	7.09	9.51	9.43	6.81	High	High	High	High	High	High	High
ZX.01G0056880	AT3G06720	IMPA1	Importin subunit alpha	TRUE	High	Master Protein	ZX.01G0056880	ZX.01G0056880	0	35.62	24	10	22	1	545	60.4	5.22	51.82	10	0																							Not Found	Not Found	Not Found	Not Found	Not Found	Not Found	Not Found
ZX.01G0111050	AT4G23710	VHA-G2	VHA-G2	TRUE	High	Master Protein	ZX.01G0111050	ZX.01G0111050	0	35.492	45	6	60	6	121	13.3	6.8	137.66	6	0	0.653	0.974243	0.67	0.767187	0.87	0.967373	1.382	0.968946	36.5	53.57	26.11	41.02	67.8	68.1	91.6	163.8	100	33.81	49.72	17.51	14.62	1.64	High	High	High	High	High	High	High
ZX.04G0006430	AT4G26910		Dihydrolipoyllysine-residue succinyltransferase component of 2-oxoglutarate dehydrogenase complex 2%2C mitochondrial	TRUE	High	Master Protein	ZX.04G0006430	ZX.04G0006430	0	35.465	21	9	58	7	440	47.8	7.99	131.78	9	0	0.705	0.997579	1.135	0.99704	1.062	0.981765	0.704	0.994247	23.62	25.4	27.67	49.17	73.8	125.4	119.7	60	100	16.37	8.13	15.46	23.24	3.02	High	High	High	High	High	High	High
ZX.08G0034820	AT3G06050	PRXIIF	PRXIIF	TRUE	High	Master Protein	ZX.08G0034820	ZX.08G0034820	0	35.379	44	7	37	7	201	21.6	8.91	63.01	7	0	0.849	0.997579	0.761	0.935789	1.306	0.92487	0.799	0.999795	19.85	21.3	27.69	15.62	83.5	81.8	122.7	76.6	100	13.23	19	24.2	19.95	2.98	High	High	High	High	High	High	High
ZX.02G0011210	AT2G24230		Probable LRR receptor-like serine/threonine-protein kinase At2g24230	TRUE	High	Master Protein	ZX.02G0011210	ZX.02G0011210	0	35.217	8	7	55	4	1016	111.8	5.72	113.37	7	1	0.753	0.997579	1.21	0.987555	0.973	0.981793	0.783	0.999043	8.05	31.47	36.29	29.8	77.4	120.3	103.1	75.9	100	0.11	22.29	14.83	29.57	1.42	High	High	High	High	High	High	High
ZX.03G0002970	AT2G22780	PMDH1	PMDH1	TRUE	High	Master Protein	ZX.03G0002970	ZX.03G0002970	0	35.198	34	8	25	7	351	37.2	8.34	59.4	8	0	1.171	0.997579	1.169	0.973521	1.63	0.535625	0.601	0.999043	57.09	56.32	49.56	59.2	115.1	81.9	122.3	50.8	100	2.12	60.49	56.8	50.69	0.39	High	High	High	High	High	High	High
ZX.08G0010050	AT2G42610	LSH10	LSH10	TRUE	High	Master Protein	ZX.08G0010050	ZX.08G0010050	0	35.184	61	8	20	8	183	20.1	9.22	48.67	8	0	0.483	0.639663	0.459	0.228563	0.552	0.295622	2.502	0.927902	64.12	75.02	58.73	56.74	25.4	38.3	45.8	312.7	100	26.26	18.5	24.41	26.57	3.95	High	High	High	High	High	High	High
ZX.01G0115940	AT2G29420	GSTU7	Glutathione S-transferase U7	TRUE	High	Master Protein	ZX.01G0115940	ZX.01G0115940	0	35.183	15	7	35	7	506	58.6	5.97	65.1	7	0	0.654	0.974878	0.742	0.921889	1.15	0.967373	0.666	0.978908	34.26	56.61	43.36	78.36	56.4	80.6	133.4	61.9	100	2.28	49.54	55.85	48.55	3.64	High	High	High	High	High	High	High
ZX.01G0017860	AT2G20140	RPT2B	RPT2b	TRUE	High	Master Protein	ZX.01G0017860	ZX.01G0017860	0	35.178	35	13	21	1	415	46.4	6.9	32.39	13	0	0.871	0.997579	0.775	0.987837	0.968	0.999896	0.503	0.9778	6.75	30.66	3.12	20.37	87.1	77.5	96.8	50.3	100	6.43	42.01	17.32	18.99	0.03	High	High	High	High	High	High	High
ZX.01G0029940	AT5G20890	CCT2	T-complex protein 1 subunit beta	TRUE	High	Master Protein	ZX.01G0029940	ZX.01G0029940	0	35.177	26	11	19	11	519	56.5	5.78	46.38	11	0	0.89	0.997579	0.679	0.786722	0.979	0.985932	1.605	0.968946	34.06	38.85	38.11	25.96	93.5	74.6	88.6	175.1	100	27.24	31.25	31.96	22.15	2.76	High	High	High	High	High	High	High
ZX.01G0097150	AT3G52990		Pyruvate kinase	TRUE	High	Master Protein	ZX.01G0097150	ZX.01G0097150	0	35.135	33	16	45	3	549	59.9	7.5	58.24	16	0																							High	High	High	High	High	High	High
ZX.01G0056240				TRUE	High	Master Protein	ZX.01G0056240	ZX.01G0056240	0	35.125	49	9	21	9	198	21.1	4.31	47.72	9	0	0.536	0.763619	0.826	0.977024	1.221	0.967373	0.579	0.978908	29.45	34.36	35.69	26.54	54.4	80.3	116.1	62.8	99.9	8.31	35.24	29.59	16.93	4.52	High	High	High	High	High	High	High
ZX.06G0017290				TRUE	High	Master Protein	ZX.06G0017290	ZX.06G0017290	0	35.11	41	4	42	2	122	12.1	4.22	89.51	4	0	1.044	0.997579	1.117	0.987837	1.354	0.844417	0.419	0.968946	18.18	40.31	13.8	14.14	103.9	111.2	130.3	39.8	99.6	18.89	33.07	5.14	13.35	13.32	High	High	High	High	High	High	High
ZX.01G0089330	AT5G02770	MOS11	Protein MODIFIER OF SNC1 11	TRUE	High	Master Protein	ZX.01G0089330	ZX.01G0089330	0	35.072	30	5	15	5	243	25.8	9.48	45.14	5	0	1.062	0.997579	1.253	0.965069	1.372	0.870908	0.329	0.927902	37.04	32.09	37.99	45.1	104.3	122.2	136.3	32.3	100	29.75	16.43	30.91	23.93	0.56	High	High	High	High	High	High	High
ZX.03G0015880	AT1G08780	AIP3	Probable prefoldin subunit 4	TRUE	High	Master Protein	ZX.03G0015880	ZX.03G0015880	0	35.04	65	7	42	5	126	14.5	4.56	96.1	7	2	0.876	0.997579	1.285	0.956002	1.047	0.982887	0.549	0.968946	28.05	24.56	27.43	33.15	91.7	143.4	106.3	58.9	99.9	24.06	26.04	15.96	13.97	4.7	High	High	High	High	High	High	High
ZX.06G0010220	AT2G29260		Tropinone reductase homolog At2g29260%2C chloroplastic	TRUE	High	Master Protein	ZX.06G0010220	ZX.06G0010220	0	35.021	25	9	19	8	454	49.3	7.39	35.95	9	0	1.115	0.997579	0.85	0.99704	1.063	0.974832	0.324	0.927902	63.4	41.83	67.17	92.47	135.7	79.5	123.9	43.1	100	16.33	40.79	31.52	65.25	0.76	High	High	High	High	High	High	High
ZX.08G0027260				TRUE	High	Master Protein	ZX.08G0027260	ZX.08G0027260	0	34.973	12	4	249	2	394	43.4	5.63	684.88	4	2	0.271	0.0989467	0.436	0.188433	2.11	0.120447	0.345	0.927902	37.56	77.91	63.29	43.15	29.1	38	198.9	32.5	100	25.11	77.66	47.03	33.66	4.37	High	High	High	High	High	High	High
ZX.01G0041020	AT3G14075		AT3g14070/MAG2_2	TRUE	High	Master Protein	ZX.01G0041020	ZX.01G0041020	0	34.883	10	9	29	3	924	101.6	6.05	62.1	9	3	1.061	0.997579	1.292	0.95186	0.844	0.967373	0.796	0.999968	32.78	29.55	31.43	23.1	110.1	122.3	96.8	75.6	100	20.65	26.78	16.23	13.79	3	High	High	High	High	High	High	High
ZX.02G0015530	AT1G50010	TUBA4	Tubulin alpha-2 chain	TRUE	High	Master Protein	ZX.02G0015530	ZX.02G0015530	0	34.771	10	8	15	4	1538	169.6	5.3	40.73	8	0	0.853	0.997579	0.992	0.999202	0.481	0.106741	1.069	0.994829	50.04	71	54.06	36.22	112.9	78.1	65.4	145.2	100	66.3	26.38	40.06	37.38	3.99	High	High	High	High	High	High	High
ZX.03G0015070	AT5G19780	TUBA3	Tubulin alpha chain	TRUE	High	Master Protein	ZX.03G0015070	ZX.03G0015070	0	34.742	31	9	15	5	449	49.7	5.1	40.77	9	1	0.479	0.629109	0.339	0.170778	0.777	0.967373	2.235	0.927902	11.28	45.3	14.05	63.25	47.6	34.7	94.5	214.2	99.8	12.11	27.92	24.87	45.4	8.48	High	High	High	High	High	High	High
ZX.09G0007290	AT3G13920	EIF4A1	Eukaryotic translation initiation factor 4A1	TRUE	High	Master Protein	ZX.09G0007290	ZX.09G0007290	0	34.737	17	8	18	1	461	52.2	7.46	40.37	8	0																							High	High	High	High	High	High	High
ZX.01G0072020	AT5G61790	CNX1	Calnexin homolog 1	TRUE	High	Master Protein	ZX.01G0072020	ZX.01G0072020	0	34.709	25	12	38	9	543	61.2	4.86	69.35	12	3	0.662	0.981217	0.982	0.999202	1.197	0.967373	0.734	0.994829	26.2	29.89	18.61	39.36	52.7	84	120	92.3	100	17.69	22.12	11.97	21.33	2.05	High	High	High	High	High	High	High
ZX.01G0040000	AT2G21510		DNAJ heat shock N-terminal domain-containing protein	TRUE	High	Master Protein	ZX.01G0040000	ZX.01G0040000	0	34.649	31	10	21	6	357	40.1	6.23	45.91	10	2	1.41	0.864109	1.303	0.95186	0.852	0.967373	0.597	0.978908	68.59	39.89	41	20.57	185.6	122.7	75.4	53.9	99.8	69.04	42.8	40.29	21.1	8.47	High	High	High	High	High	High	High
ZX.09G0013730	AT5G20080	CBR2	NADH-cytochrome b5 reductase-like protein	TRUE	High	Master Protein	ZX.09G0013730	ZX.09G0013730	0	34.617	27	9	31	6	427	47.1	9.5	60.92	9	0	0.743	0.997579	0.904	0.993093	1.197	0.967373	0.898	0.999795	28.56	32.12	21.79	29.6	75.4	85.6	117.8	85.1	100	17.28	11.53	5.89	14.47	2.14	High	High	High	High	High	High	High
ZX.01G0081710				TRUE	High	Master Protein	ZX.01G0081710	ZX.01G0081710	0	34.537	43	5	17	3	160	17.4	6.19	40.22	5	0	0.705	0.997579	0.916	0.997274	1.122	0.967373	0.546	0.97882	31.96	30.24	26.92	42.81	70.5	87.8	116.5	53.2	99.9	7.95	11.95	15.72	18.69	7.33	High	High	High	High	High	High	High
ZX.02G0021360				TRUE	High	Master Protein	ZX.02G0021360	ZX.02G0021360	0	34.536	40	4	49	2	122	12	4.36	100.13	4	1	0.828	0.997579	1.081	0.99704	1.168	0.967373	0.352	0.927902	13.95	10.92	17.12	47.94	82.7	107.8	126.3	32.3	100	14.1	8.52	14.14	24.42	4.45	High	High	High	High	High	High	High
ZX.01G0114120	AT1G29880		Glycine--tRNA ligase%2C mitochondrial 1	TRUE	High	Master Protein	ZX.01G0114120	ZX.01G0114120	0	34.529	15	9	14	2	718	80	6.98	32.69	9	0																							High	High	High	High	High	High	High
ZX.01G0060540	AT5G59950		RNA-binding (RRM/RBD/RNP motifs) family protein	TRUE	High	Master Protein	ZX.01G0060540	ZX.01G0060540	0	34.517	26	7	38	4	297	31.6	9.94	91.92	7	2	1.039	0.997579	1.182	0.987837	1.29	0.946406	0.294	0.927902	40.09	14.58	33.7	26.39	109.4	116.3	123.2	28.1	100	40.98	5.29	32.1	15.35	0.65	High	High	High	High	High	High	High
ZX.09G0007680	AT3G14075		AT3g14070/MAG2_2	TRUE	High	Master Protein	ZX.09G0007680	ZX.09G0007680	0	34.501	9	8	31	2	849	93.5	5.76	63.57	8	0	1.06	0.997579	0.863	0.993093	1.088	0.970465	1.116	0.978908	14.09	32.62	22.52	9.11	105.8	86.2	108.7	112.9	99.9	14.02	26.95	21.71	10.55	6.65	High	High	High	High	High	High	High
ZX.01G0069080	AT1G18070		T10F20.8 protein	TRUE	High	Master Protein	ZX.01G0069080	ZX.01G0069080	0	34.188	21	11	15	11	507	56.4	5.39	38	11	0	0.803	0.997579	0.823	0.95866	1.064	0.981765	1.113	0.994829	21.48	48.75	24.25	47.57	83.1	80.5	107.4	115.1	99.9	14.8	40.59	13.68	24.31	5.35	High	High	High	High	High	High	High
ZX.01G0077370	AT5G56350		Pyruvate kinase	TRUE	High	Master Protein	ZX.01G0077370	ZX.01G0077370	0	34.156	24	11	17	4	501	54.1	7.81	42.11	11	3	0.322	0.1878	0.525	0.340496	0.733	0.851946	2.002	0.927902	83.15	62.66	30.89	54.02	44.7	49.9	83.7	242	99.8	5.45	30.1	23.34	26.96	9.31	High	High	High	High	High	High	High
ZX.08G0006680	AT1G47710		Serine protease inhibitor (SERPIN) family protein	TRUE	High	Master Protein	ZX.08G0006680	ZX.08G0006680	0	34.02	17	10	20	10	783	86.6	5.5	47.47	10	0	0.922	0.997579	0.875	0.987837	1.08	0.980186	0.869	0.999795	21.77	45.41	32.49	30.26	90.8	88.6	114.8	85.8	100	11.59	28.07	26.41	30.47	3.26	High	High	High	High	High	High	High
ZX.01G0127140	AT1G64520	RPN12A	RPN12a	TRUE	High	Master Protein	ZX.01G0127140	ZX.01G0127140	0	33.924	15	7	23	7	523	59.7	8.32	47.78	7	0	1.009	0.997579	0.857	0.987837	1.071	0.976216	0.862	0.999795	15.78	49.19	16.47	5.02	104.8	114.5	114.1	86.4	100	5.32	32.99	5.84	10.14	2.82	High	High	High	High	High	High	High
ZX.04G0031150	AT1G22450	COX6B-1	COX6B	TRUE	High	Master Protein	ZX.04G0031150	ZX.04G0031150	0	33.922	28	8	57	8	440	48.8	4.61	110.74	8	0	0.837	0.997579	1.11	0.99704	1.222	0.967373	0.585	0.968946	26.03	28.69	30.24	15.71	75.8	105.9	127.7	54.8	99.9	33.14	28.19	22.71	10.87	6.17	High	High	High	High	High	High	High
ZX.06G0029520	AT4G02280	SUS3	Sucrose synthase (Fragment)	TRUE	High	Master Protein	ZX.06G0029520	ZX.06G0029520	0	33.894	11	8	13	6	813	93	6.48	33.29	8	0	0.472	0.609846	0.317	0.0979314	1.477	0.716829	0.664	0.998853	58	59.08	40.47	53.85	47.6	37.1	156.3	75.6	99.8	36.68	26.57	49.89	38.53	8.48	High	High	High	High	High	High	High
ZX.08G0017240				TRUE	High	Master Protein	ZX.08G0017240	ZX.08G0017240	0	33.731	12	9	22	3	935	106.6	5.48	49.65	9	2	0.428	0.470533	0.402	0.139388	0.829	0.967373	2.207	0.927902	39.03	37.64	61.42	81.79	43.6	48.5	84.8	247.7	100	31.24	12.51	22.56	46.54	1	High	High	High	High	High	High	High
ZX.08G0001770	AT2G45960	PIP1B	Plasma membrane intrinsic protein 1B	TRUE	High	Master Protein	ZX.08G0001770	ZX.08G0001770	0	33.634	25	5	16	2	372	40.4	8.07	58.06	5	0	1.377	0.881014	2.699	0.153022	0.394	0.12566	0.213	0.927902	54.8	26.72	44.73	56.34	142.3	243.6	42.8	10.1	99.9	44.64	10.83	27.3	48.9	5.76	High	High	High	High	High	High	High
ZX.09G0016250	AT3G13224		RNA-binding (RRM/RBD/RNP motifs) family protein	TRUE	High	Master Protein	ZX.09G0016250	ZX.09G0016250	0	33.598	33	9	14	8	369	38.8	9.16	30.98	9	1	1.061	0.997579	1.224	0.969359	1.425	0.830023	0.383	0.927902	43.54	25.28	16.47	31.43	106.7	110.9	149.4	38.9	99.9	40.94	14.61	14.36	15.16	5.96	High	High	High	High	High	High	High
ZX.01G0085910	AT3G02090	MPPBETA	Insulinase (Peptidase family M16) protein	TRUE	High	Master Protein	ZX.01G0085910	ZX.01G0085910	0	33.473	19	9	22	1	589	66	6.77	57.04	9	0	1.119	0.997579	0.875	0.999202	0.961	0.999896	0.73	0.999795	44.59	29	64.67	27.64	111.9	87.5	96.1	73	100	40.88	54.62	70.59	29.41	0.55	High	High	High	High	High	High	High
ZX.03G0017620	AT3G04790	RPI3	EMB3119	TRUE	High	Master Protein	ZX.03G0017620	ZX.03G0017620	0	33.393	31	8	21	8	284	30.2	5.57	45.06	8	0	2.251	0.28047	1.076	0.998093	0.604	0.491845	0.644	0.994247	26.17	42.44	35.34	26.37	231.1	112.4	57.9	60.6	100	24	41.4	22.9	17.96	1	High	High	High	High	High	High	High
ZX.01G0042660	AT5G51280	RH35	DEAD-box ATP-dependent RNA helicase 35	TRUE	High	Master Protein	ZX.01G0042660	ZX.01G0042660	0	33.302	9	8	17	8	1069	119.8	5.16	49.48	8	0	1.069	0.997579	0.592	0.579678	0.643	0.613335	2.095	0.927902	18.89	24.78	38.94	33.6	88	60.2	66.7	261.4	100	16.01	12.67	30.75	38.08	2.58	High	High	High	High	High	High	High
ZX.01G0122730	AT5G47450	TIP2-3	Aquaporin TIP2-3	TRUE	High	Master Protein	ZX.01G0122730	ZX.01G0122730	0	33.28	30	3	30	1	248	24.7	5.08	105.84	3	0																							High	High	High	High	High	High	High
ZX.03G0007030	AT2G33040	ATPC	ATP synthase subunit gamma%2C mitochondrial	TRUE	High	Master Protein	ZX.03G0007030	ZX.03G0007030	0	33.138	39	12	17	12	330	35.7	8.7	38.17	12	0	1.017	0.997579	0.935	0.99704	1.209	0.967373	0.929	0.999795	33.26	48.86	42.33	38.81	97.2	86.7	113.6	98.3	99.8	32.84	44.99	33.77	7.98	7.9	High	High	High	High	High	High	High
ZX.08G0025930	AT1G03860	PHB2	PHB2	TRUE	High	Master Protein	ZX.08G0025930	ZX.08G0025930	0	33.082	28	7	21	1	336	37.2	9.33	57.74	7	0	0.919	0.997579	0.479	0.583687	1.167	0.967373	1.13	0.968946	11.71	69.55	26.1	27.4	91.6	47.7	116.3	112.6	99.7	7.35	56.75	20.8	20.84	11.73	High	High	High	High	High	High	High
ZX.01G0030990	AT2G30860	GSTF9	GSTF9	TRUE	High	Master Protein	ZX.01G0030990	ZX.01G0030990	0	33.045	37	7	51	7	210	24.3	6.3	106.06	7	0	1.07	0.997579	1.811	0.542465	0.903	0.969313	0.434	0.927902	30.07	25.12	31.82	25.54	107.4	172.8	103.6	43.7	100	15.61	30.1	18.53	9.25	1.95	High	High	High	High	High	High	High
ZX.08G0024120	AT1G12840	VHA-C	V-type proton ATPase subunit C	TRUE	High	Master Protein	ZX.08G0024120	ZX.08G0024120	0	33.028	14	11	23	11	810	91.8	6	48.24	11	0	0.495	0.674082	0.562	0.507212	0.678	0.743716	2.158	0.927902	27.21	19.68	20.68	47.09	49.8	61.5	72.5	225.1	100	9.76	18.51	18	41.41	3.72	High	High	High	High	High	High	High
ZX.06G0027620	AT5G62700	TUBB3	Tubulin beta-2 chain	TRUE	High	Master Protein	ZX.06G0027620	ZX.06G0027620	0	32.897	26	9	26	3	446	50.1	4.92	56.23	9	0	0.325	0.193887	0.584	0.763022	0.965	0.997569	1.91	0.927902	37.67	28.21	8.05	51.18	32.5	58.3	96.4	190.8	99.9	36.06	28.18	9.83	47.54	5.26	High	High	High	High	High	High	High
ZX.03G0017990	AT1G08830	CSD1	Superoxide dismutase	TRUE	High	Master Protein	ZX.03G0017990	ZX.03G0017990	0	32.825	65	5	59	3	167	16.9	5.83	155.57	5	2	1.054	0.997579	0.978	0.999202	0.963	0.981765	1.058	0.994942	15.34	30.18	37.54	17.69	101.8	93.5	99.1	104.1	99.9	13.4	32.35	33.13	32.63	7.14	High	High	High	High	High	High	High
ZX.01G0049330	AT5G23250		Succinate--CoA ligase	TRUE	High	Master Protein	ZX.01G0049330	ZX.01G0049330	0	32.803	24	7	38	1	339	35.1	8.22	87.77	7	4	0.918	0.997579	1.059	0.999202	1.27	0.961667	0.609	0.971961	17.47	22.83	23.18	22.69	101.5	99.1	129.7	56.4	100	9.43	15.98	11.76	25.97	2.84	High	High	High	High	High	High	High
ZX.06G0006150	AT5G47030		ATP synthase subunit delta'%2C mitochondrial	TRUE	High	Master Protein	ZX.06G0006150	ZX.06G0006150	0	32.784	35	6	36	6	198	21.6	7.3	80.1	6	0	0.82	0.997579	0.68	0.789599	1.51	0.742491	0.528	0.968946	45.74	32.45	29.5	32.28	79.5	70.1	154.2	54.4	100	43.77	41.75	20.44	15.95	2.21	High	High	High	High	High	High	High
ZX.06G0009300	AT5G59290	UXS3	UDP-glucuronic acid decarboxylase 3	TRUE	High	Master Protein	ZX.06G0009300	ZX.06G0009300	0	32.758	19	7	15	1	396	44.5	8.02	30	7	0	0.815	0.997579	0.989	0.99704	0.774	0.967373	1.732	0.927902	24.59	66.69	43.82	43.65	80.2	97.3	76.1	170.4	98.4	13.57	49.12	36.89	38.04	25.41	High	High	High	High	High	High	High
ZX.01G0079910	AT4G35830	ACO1	Aconitate hydratase	TRUE	High	Master Protein	ZX.01G0079910	ZX.01G0079910	0	32.751	18	5	23	1	402	43.9	6.02	69.42	5	0																							Not Found	Not Found	Not Found	Not Found	Not Found	Not Found	High
ZX.05G0006200				TRUE	High	Master Protein	ZX.05G0006200	ZX.05G0006200	0	32.505	17	11	15	2	821	91.2	8.44	35.1	11	3	0.419	0.43547	0.475	0.421529	0.985	0.999896	1.795	0.927902	47.52	39.84	28.07	45.45	57.8	47.2	102.8	185.5	100	12.18	57.28	26.7	32.09	3.11	High	High	High	High	High	High	High
ZX.06G0021450	AT5G60620	GPAT9	GPAT9	TRUE	High	Master Protein	ZX.06G0021450	ZX.06G0021450	0	32.446	4	3	15	3	800	89	8.07	48.53	3	0	0.776	0.997579	0.733	0.90877	0.963	0.981765	1.362	0.968946	35.21	13.01	16.42	19.08	72.1	75.3	95.8	137.1	100	35.35	12.07	14.67	28.32	2.94	High	High	High	High	High	High	High
ZX.01G0022100	AT2G04350	LACS8	Long chain acyl-CoA synthetase 8	TRUE	High	Master Protein	ZX.01G0022100	ZX.01G0022100	0	32.419	10	9	15	9	1300	143.8	8.63	30.26	9	0	0.909	0.997579	0.635	0.796266	0.708	0.844417	1.864	0.927902	13.88	25.26	22.68	19.08	87.9	64.8	74.4	186.8	99.9	0.17	22.61	23.93	21.01	6.02	High	High	High	High	High	High	High
ZX.01G0029750	AT1G63610		At1g63610	TRUE	High	Master Protein	ZX.01G0029750	ZX.01G0029750	0	32.407	20	9	11	9	605	66.8	7.71	29.7	9	0	1.372	0.881014	1.263	0.95866	0.98	0.994067	0.734	0.999043	24.19	11.8	48.71	24.89	135.2	124.3	95.5	66.1	100	1.48	21.48	36.84	19.07	2.65	High	High	High	High	High	High	High
ZX.07G0012040	AT1G62620		Flavin-containing monooxygenase FMO GS-OX-like 3	TRUE	High	Master Protein	ZX.07G0012040	ZX.07G0012040	0	32.386	28	11	12	11	488	55.6	6.01	31.57	11	0	1.183	0.997579	0.903	0.993093	0.927	0.973714	0.681	0.994247	33.53	55.87	40.02	75.53	122.3	94.5	93	72.1	99.9	7.23	51.48	28.66	39.99	6.71	High	High	High	High	High	High	High
ZX.01G0030610	AT2G30970	ASP1	Aspartate aminotransferase%2C mitochondrial	TRUE	High	Master Protein	ZX.01G0030610	ZX.01G0030610	0	32.375	19	7	18	7	427	47.8	7.55	44.27	7	0	0.732	0.997579	0.711	0.856417	1.108	0.970465	1.62	0.968946	27.83	34.13	22.54	49.84	84.2	75.5	111.7	141.5	99.8	37.4	13.77	16.37	31.63	7.89	High	High	High	High	High	High	High
ZX.01G0120810				TRUE	High	Master Protein	ZX.01G0120810	ZX.01G0120810	0	32.286	19	8	28	8	377	40.9	6.61	44.8	8	0	2.429	0.216873	0.953	0.997274	0.565	0.33621	0.64	0.97882	17.18	28.51	30.1	22.9	244.5	91.9	58.4	60.7	100	3.59	16.9	15.22	7.3	1.23	High	High	High	High	High	High	High
ZX.02G0016050	AT5G64410	OPT4	Isp4-like protein	TRUE	High	Master Protein	ZX.02G0016050	ZX.02G0016050	0	32.271	6	11	15	11	2094	230	8.41	36.16	11	0	0.704	0.997579	0.476	0.426535	1.297	0.909118	1.067	0.985002	54.18	63.27	34.56	74.79	70.1	42.6	116.8	109.9	99.9	43.9	67.69	19.19	47.64	6.62	High	High	High	High	High	High	High
ZX.03G0001900	AT5G23250		Succinate--CoA ligase	TRUE	High	Master Protein	ZX.03G0001900	ZX.03G0001900	0	32.175	28	7	38	1	331	34.5	8.65	88.82	7	0																							High	High	Not Found	Not Found	Not Found	High	High
ZX.02G0028800	AT1G28330	DRM1	Dormancy-associated protein 1	TRUE	High	Master Protein	ZX.02G0028800	ZX.02G0028800	0	32.175	50	4	26	4	121	13.2	9.63	66.5	4	0	0.584	0.874682	1.854	0.521782	1.269	0.934192	0.119	0.92333	0.72	55.58	64.94	53.17	58.4	185.4	126.9	11.9	100	0.09	40.05	75.09	81.92	0.69	High	High	High	High	High	High	High
ZX.01G0134430	AT3G11400	EIF3G1	Eukaryotic translation initiation factor 3 subunit G	TRUE	High	Master Protein	ZX.01G0134430	ZX.01G0134430	0	32.149	43	10	18	6	294	32.7	8.7	45.01	10	2	0.735	0.997579	1.101	0.997274	1.246	0.967373	0.775	0.998853	16.98	19.87	27.91	17.31	77.3	111.5	130.5	73.1	100	13.12	9.29	10.12	9.22	3.29	High	High	High	High	High	High	High
ZX.01G0044770	AT1G79830	GC5	Golgin Putative 5	TRUE	High	Master Protein	ZX.01G0044770	ZX.01G0044770	0	32.007	18	14	14	14	979	109.3	4.74	34.66	14	0	1.046	0.997579	1.347	0.919945	0.884	0.967373	1.038	0.994247	54.35	53.17	36.96	92.99	119.2	98	89.5	93.3	100	24.64	34.78	57.51	82.68	3	High	High	High	High	High	High	High
ZX.01G0062160	AT3G22200	POP2	Pyridoxal phosphate (PLP)-dependent transferases superfamily protein	TRUE	High	Master Protein	ZX.01G0062160	ZX.01G0062160	0	31.968	22	8	15	8	509	56.1	7.18	35.79	8	0	1.047	0.997579	0.817	0.95866	1.158	0.967373	0.45	0.935367	34.43	55.98	32.72	63.87	100.1	86.5	110.7	59.8	100	19.52	64.25	30.57	23.07	3.21	High	High	High	High	High	High	High
ZX.01G0034500	AT3G62730		AT3g62730/F26K9_160	TRUE	High	Master Protein	ZX.01G0034500	ZX.01G0034500	0	31.937	29	6	20	6	305	33.1	5.2	53.8	6	0	0.31	0.166608	0.46	0.255153	0.724	0.851946	2.255	0.927902	32.21	83.26	60.1	67.62	17.9	34.8	55.6	221.6	99.9	9.09	100.53	71.08	65.41	6.4	High	High	High	High	High	High	High
ZX.01G0029890	AT5G42220		AT5g42220/K5J14_2	TRUE	High	Master Protein	ZX.01G0029890	ZX.01G0029890	0	31.88	24	11	22	11	711	74.1	5.29	34.75	11	0	0.885	0.997579	1.25	0.95186	0.992	0.999896	0.502	0.968946	17.46	28.31	32.71	16.93	92.5	133.9	118.8	48.4	100	21.09	19.44	15.08	16.61	1.67	High	High	High	High	High	High	High
ZX.01G0034360	AT3G62940		Cysteine proteinases superfamily protein	TRUE	High	Master Protein	ZX.01G0034360	ZX.01G0034360	0	31.812	23	7	13	7	346	38.8	6.47	33.31	7	0	0.801	0.997579	0.981	0.999202	1.287	0.914287	0.636	0.994829	35.43	28.5	26.14	47.58	99.8	104.2	130.1	54.9	100	22.39	12.97	16.83	28.09	3.11	High	High	High	High	High	High	High
ZX.01G0012400	AT2G44160	MTHFR2	Methylenetetrahydrofolate reductase 2	TRUE	High	Master Protein	ZX.01G0012400	ZX.01G0012400	0	31.774	10	10	25	8	1195	133.1	8.76	60.71	10	2	0.707	0.997579	0.703	0.848228	0.988	0.991811	1.332	0.968946	29.69	36.39	30.25	40.87	78	67.2	95.9	142.5	100	10.72	27.94	23.94	28.12	0.47	High	High	High	High	High	High	High
ZX.07G0015110	AT1G29150	RPN6	26S proteasome non-ATPase regulatory subunit 11 homolog	TRUE	High	Master Protein	ZX.07G0015110	ZX.07G0015110	0	31.763	35	12	18	12	416	46.5	7.47	39.93	12	0	0.972	0.997579	0.689	0.935789	0.832	0.967373	2.301	0.927902	33.41	61.45	68.53	43.28	83	58.6	88.7	188.2	100	3.43	52.47	42.02	48.11	2.37	High	High	High	High	High	High	High
ZX.01G0111820	AT2G01140	FBA3	Fructose-bisphosphate aldolase 3%2C chloroplastic	TRUE	High	Master Protein	ZX.01G0111820	ZX.01G0111820	0	31.744	23	8	23	3	390	42.4	8.19	48.52	8	2	0.892	0.997579	0.864	0.987837	0.795	0.949134	1.414	0.968946	34.31	41.52	25.84	62.13	93.4	91.1	82.5	149.9	100	4.12	31.31	29.58	38.05	0.87	High	High	High	High	High	High	High
ZX.05G0014470	AT3G50360	CML20	Probable calcium-binding protein CML20	TRUE	High	Master Protein	ZX.05G0014470	ZX.05G0014470	0	31.6	36	4	16	1	185	21.5	5.17	54.4	4	0	0.84	0.997579	1.236	0.947485	1.123	0.967373	0.725	0.999795	46.4	22.6	24.2	23.57	93.6	122.2	116.9	79.6	99.8	46.78	19.25	24.23	16.05	9.4	High	High	High	High	High	High	High
ZX.01G0096910	AT3G53110	RH38	DEAD-box ATP-dependent RNA helicase 38	TRUE	High	Master Protein	ZX.01G0096910	ZX.01G0096910	0	31.501	24	7	13	7	498	55.7	5.64	35.25	7	0	0.576	0.856643	0.709	0.925507	0.749	0.907558	1.75	0.927902	19.98	29.82	29.02	51.59	61.1	68.8	74.9	211.8	100	26.6	11.04	18.1	34.91	3.47	High	High	High	High	High	High	High
ZX.05G0015910	AT3G49680	BCAT3	Branched-chain-amino-acid aminotransferase 3%2C chloroplastic	TRUE	High	Master Protein	ZX.05G0015910	ZX.05G0015910	0	31.462	26	9	14	9	415	45	6.33	33.8	9	0	1.344	0.906975	1.088	0.998093	1.108	0.970465	0.415	0.930364	13.99	32.66	32.48	37.21	136.5	107.1	115.4	38.1	99.9	16.05	26.41	28.6	10.34	7.18	High	High	High	High	High	High	High
ZX.05G0020820	AT2G46850		Probably inactive receptor-like protein kinase At2g46850	TRUE	High	Master Protein	ZX.05G0020820	ZX.05G0020820	0	31.461	10	6	21	5	843	93.4	6.11	49.93	6	0	0.875	0.997579	1.069	0.999202	1.497	0.757109	0.377	0.927902	11.66	22.21	29.64	45.01	79.1	104.5	139.8	42.3	99.9	5.81	14.33	26.74	35.93	5.95	High	High	High	High	High	High	High
ZX.01G0010120	AT3G27820	MDAR4	MDAR4	TRUE	High	Master Protein	ZX.01G0010120	ZX.01G0010120	0	31.459	14	8	26	3	642	68.7	7.31	36.2	8	0	1.632	0.676973	0.709	0.95866	0.734	0.951592	1.72	0.927902	45.57	21.97	20.32	28.1	157	69.8	77.1	171.7	100	43.61	28.55	20.6	29.61	4.46	High	High	High	High	High	High	High
ZX.05G0003670	AT4G20260	PCAP1	plasma-membrane associated cation-binding protein 1	TRUE	High	Master Protein	ZX.05G0003670	ZX.05G0003670	0	31.429	58	10	58	8	202	22.3	5.34	92.38	10	0	0.478	0.627588	2.314	0.213745	0.725	0.83759	0.296	0.927902	74.03	31.96	27.89	31.84	48.8	237.3	79.5	30.3	99.9	67.1	27.55	21.4	13.34	7.54	High	High	High	High	High	High	High
ZX.04G0034640	AT1G72160	PATL3	Patellin-3	TRUE	High	Master Protein	ZX.04G0034640	ZX.04G0034640	0	31.316	18	10	24	5	664	73.7	4.92	52.85	10	0	0.73	0.997579	1.121	0.99704	1.387	0.844417	0.417	0.951778	62.66	63.54	49.23	46.85	64.6	113.3	133.3	36.3	100	56.94	45.42	39.47	41.05	0.39	High	High	High	High	High	High	High
ZX.01G0114620	AT1G67510		Leucine-rich repeat protein kinase family protein	TRUE	High	Master Protein	ZX.01G0114620	ZX.01G0114620	0	31.281	7	6	11	6	1024	111.1	7.18	25.59	6	0	0.907	0.997579	0.749	0.935789	0.888	0.967373	1.105	0.978908	33.33	29.25	30.34	53.25	91	76.5	93.6	116	99.9	16.35	32.57	34.69	17.24	4.48	High	High	High	High	High	High	High
ZX.01G0113620	AT3G48000	ALDH2B4	Aldehyde dehydrogenase family 2 member B4%2C mitochondrial	TRUE	High	Master Protein	ZX.01G0113620	ZX.01G0113620	0	31.26	21	8	10	8	561	61	8.47	30.11	8	0	0.63	0.937326	0.533	0.538132	1.395	0.830023	0.273	0.927902	64.09	54.07	38	32.32	63.9	47.4	138.5	33.1	99.8	53.52	38.32	42.78	22.34	9.69	High	High	High	High	High	High	High
ZX.08G0027280				TRUE	High	Master Protein	ZX.08G0027280	ZX.08G0027280	0	31.249	23	3	224	1	203	22.6	6.18	513.58	3	0	0.324	0.193142	0.496	0.325433	1.862	0.288713	0.438	0.927902	16.42	46.15	64.39	17.21	32.4	49.6	186.2	43.8	100	15.59	46	54.68	20.53	0.22	High	High	High	High	High	High	High
ZX.08G0031000	AT1G13730		At1g13730	TRUE	High	Master Protein	ZX.08G0031000	ZX.08G0031000	0	31.228	18	6	14	6	451	49.6	6.05	32.54	6	0	0.98	0.997579	1.195	0.95186	1.234	0.961053	0.33	0.947889	45.75	24.71	32.14	61.38	124.7	124.7	120.1	28.8	99.9	45.9	25.34	15.82	26.86	6.59	High	High	High	High	High	High	High
ZX.01G0111780				TRUE	High	Master Protein	ZX.01G0111780	ZX.01G0111780	0	31.163	23	11	28	11	628	67.9	6.68	53.98	11	0	1.371	0.881014	1.397	0.925529	0.922	0.970465	0.48	0.968946	36.66	42.96	34.29	28.88	136.5	157.7	85.1	46.3	100	36.12	32.11	30.05	10.45	3.85	High	High	High	High	High	High	High
ZX.01G0099020	AT3G11940	RPS5B	40S ribosomal protein S5-2	TRUE	High	Master Protein	ZX.01G0099020	ZX.01G0099020	0	31.157	31	6	22	6	207	23	9.63	48.08	6	0	0.953	0.997579	1.118	0.99704	0.827	0.967373	0.623	0.9778	33.36	53.48	26.03	30.95	106.7	123.8	81	63.3	99.8	25.65	45.62	16.81	20.23	8.27	High	High	High	High	High	High	High
ZX.08G0024270	AT4G13850	RBG2	Glycine-rich RNA-binding protein 2%2C mitochondrial	TRUE	High	Master Protein	ZX.08G0024270	ZX.08G0024270	0	31.114	52	5	23	5	153	16.5	9.57	67.82	5	0	0.567	0.837824	0.955	0.998093	1.406	0.844417	0.234	0.927902	15.69	26.98	17.72	17.94	63.7	110.3	146.2	26.8	100	17.06	17.07	8.21	19.35	1.75	High	High	High	High	High	High	High
ZX.08G0039620	AT3G16640	TCTP1	Translationally-controlled tumor protein 1	TRUE	High	Master Protein	ZX.08G0039620	ZX.08G0039620	0	31.031	45	6	69	6	189	21	4.79	126.74	6	0	0.788	0.997579	1.063	0.999202	0.877	0.967373	1.35	0.968946	21.67	13.14	11.88	32.43	81	110	87	118.5	100	13.91	5.61	8.25	24.77	0.93	High	High	High	High	High	High	High
ZX.07G0015200	AT1G13950	ELF5A-1	Eukaryotic translation initiation factor 5A	TRUE	High	Master Protein	ZX.07G0015200	ZX.07G0015200	0	30.835	42	8	50	3	187	20.9	5.76	83.91	8	2	0.888	0.997579	1.271	0.95866	1.107	0.971072	0.629	0.9778	23.97	25.88	32.13	41	105.6	133.9	101.1	62.9	100	6.48	14.05	15.94	10.51	0.12	High	High	High	High	High	High	High
ZX.05G0004920	AT1G27390	TOM20-2	TOM20-2	TRUE	High	Master Protein	ZX.05G0004920	ZX.05G0004920	0	30.785	32	5	16	4	229	25.3	5.01	47.65	5	0	0.94	0.997579	0.992	0.999202	1.389	0.851946	0.547	0.972826	19.22	46.75	22.67	36.03	98.3	112.9	138.6	53.1	100	8.4	46.6	11	27.19	4.44	High	High	High	High	High	High	High
ZX.09G0003750	AT3G20390		Endoribonuclease L-PSP family protein	TRUE	High	Master Protein	ZX.09G0003750	ZX.09G0003750	0	30.758	28	5	35	1	174	18.6	6.65	89.14	5	0	2.628	0.167081	3.311	0.0547258	0.393	0.106741	0.899	0.994247	10.26	19.91	114.66	83.74	262.2	330.3	39.3	89.7	99.8		20.14	126.86	99.02	9.77	High	High	High	High	High	High	High
ZX.04G0001830	AT4G26270	PFK3	ATP-dependent 6-phosphofructokinase 3	TRUE	High	Master Protein	ZX.04G0001830	ZX.04G0001830	0	30.734	21	10	15	10	548	59.7	8.18	25.94	10	0	0.312	0.16982	0.459	0.424193	0.424	0.0735744	2.378	0.927902	79.78	83.14	39.15	58.16	43.6	41.3	47.1	232.1	100	39.43	66.05	27.44	27.38	2.94	High	High	High	High	High	High	High
ZX.01G0091160	AT3G26720		Alpha-mannosidase At3g26720	TRUE	High	Master Protein	ZX.01G0091160	ZX.01G0091160	0	30.72	10	8	22	8	1067	120.4	5.63	50.88	8	0	0.977	0.997579	1.482	0.849168	1.086	0.980186	0.223	0.927902	30.34	55.67	33.53	34.95	93.1	165.3	124.3	24.4	99.8	7.63	23.03	32.48	23.95	7.95	High	High	High	High	High	High	High
ZX.04G0006940	AT4G27270		Probable NAD(P)H dehydrogenase (quinone) FQR1-like 1	TRUE	High	Master Protein	ZX.04G0006940	ZX.04G0006940	0	30.709	36	6	32	5	228	24.8	8.63	91.37	6	0	1.311	0.931254	1.317	0.945635	0.689	0.760816	0.37	0.927902	35.22	81.73	51.84	41.06	127.6	140.9	72.3	39.4	99.9	25.59	59.82	31.24	18.88	6.63	High	High	High	High	High	High	High
ZX.01G0096430	AT2G36880	METK3	S-adenosylmethionine synthase	TRUE	High	Master Protein	ZX.01G0096430	ZX.01G0096430	0	30.706	30	10	36	2	379	41.4	6.4	74.77	10	1	0.541	0.770549	0.594	0.825236	0.482	0.268983	0.465	0.968946	18.08	62.37	77.02	127.19	48.3	65.1	60.8	83.7	99.9	18.84	78.23	95.39	49.81	7.61	High	High	High	High	Not Found	High	High
ZX.01G0009500	AT5G40650	SDH2-2	Succinate dehydrogenase	TRUE	High	Master Protein	ZX.01G0009500	ZX.01G0009500	0	30.702	11	7	16	3	728	81.8	8.4	37.97	7	0	0.801	0.997579	0.755	0.935789	0.921	0.970465	0.958	0.999043	26.14	9.6	43.86	39.35	77.8	77.9	116	87	100	20.07	12.95	18.23	22.64	2.48	High	High	High	High	High	High	High
ZX.01G0013610	AT4G35000	APX3	L-ascorbate peroxidase 3	TRUE	High	Master Protein	ZX.01G0013610	ZX.01G0013610	0	30.667	28	8	19	7	316	34.8	7.21	35.69	8	0	1.275	0.953724	1.081	0.99704	1.161	0.967373	0.817	0.999795	13.27	56.1	27.16	6.43	132	99.7	114.4	80.2	100	4.82	44.71	17.55	24.25	2.21	High	High	High	High	High	High	High
ZX.01G0082950	AT3G25220	FKBP15-1	Peptidyl-prolyl cis-trans isomerase FKBP15-1	TRUE	High	Master Protein	ZX.01G0082950	ZX.01G0082950	0	30.658	39	5	40	3	157	16.8	8.38	91.33	5	3	0.817	0.997579	1.244	0.969469	1.074	0.980186	0.454	0.935367	26.63	25.82	18.78	17.68	89.2	124.8	113.1	46.2	100	8.4	29.86	12.23	7.97	3.81	High	High	High	High	High	High	High
ZX.01G0123080	AT1G02130	RABD2A	Ras-related protein RABD2a	TRUE	High	Master Protein	ZX.01G0123080	ZX.01G0123080	0	30.46	28	5	17	1	214	24.2	5.22	42.84	5	0																							High	High	High	High	High	High	High
ZX.08G0005500	AT4G35090	CAT2	catalase 2	TRUE	High	Master Protein	ZX.08G0005500	ZX.08G0005500	0	30.313	15	6	25	1	492	57	7.25	67.2	6	0																							High	High	High	Not Found	Not Found	High	High
ZX.08G0015350	AT3G11830	CCT7	T-complex protein 1 subunit eta	TRUE	High	Master Protein	ZX.08G0015350	ZX.08G0015350	0	30.272	21	11	12	11	565	60.7	6.49	20.82	11	0	0.827	0.997579	0.5	0.856417	0.924	0.999896	1.797	0.927902	32.5	39.63	59.05	61.93	80.1	46.5	96.3	174	96.9	22.2	33.37	35.55	46.12	35.17	High	High	High	High	High	High	High
ZX.09G0015300	AT3G14420	GLO1	(S)-2-hydroxy-acid oxidase GLO1	TRUE	High	Master Protein	ZX.09G0015300	ZX.09G0015300	0	30.237	31	9	20	9	367	40.5	9.26	41.83	9	0	0.461	0.574992	0.463	0.362562	0.452	0.114177	3.304	0.927902	37.45	32.92	58.92	65.98	43.9	44.7	43.2	345	100	19.66	27.52	47.07	54.47	2.82	High	High	High	High	High	High	High
ZX.09G0004730	AT5G55730	FLA1	Fasciclin-like arabinogalactan protein 1	TRUE	High	Master Protein	ZX.09G0004730	ZX.09G0004730	0	30.212	19	5	32	5	412	43.6	5.78	95.06	5	0	0.505	0.690635	0.428	0.17808	1.037	0.991081	1.397	0.968946	77.21	63.09	41.08	64.73	39.7	36.7	116.1	134.9	99.9	51.34	63.28	25.73	51.97	7.07	High	High	High	High	High	High	High
ZX.09G0014930	AT4G26780	AR192	GrpE protein homolog 2%2C mitochondrial	TRUE	High	Master Protein	ZX.09G0014930	ZX.09G0014930	0	30.196	42	6	17	3	165	18.1	5.3	44.4	6	2	0.75	0.997579	0.902	0.99704	1.336	0.872543	0.61	0.983806	7.88	16.14	18.18	39.19	76.1	97.8	141.3	64.6	99.9	2.75	17.53	10.37	13.02	7.68	High	High	High	High	High	High	High
ZX.01G0018730	AT4G15802	HSBP	Heat shock factor-binding protein	TRUE	High	Master Protein	ZX.01G0018730	ZX.01G0018730	0	30.193	62	3	16	3	77	8.5	4.35	50.66	3	0	0.773	0.997579	1.095	0.997274	0.869	0.967373	0.757	0.999795	42.63	40.11	14.98	22.39	97.4	120.7	89.3	82.3	100	49.79	27.48	43.06	8.1	2.84	High	High	High	High	High	High	High
ZX.06G0006050	AT5G35360	CAC2	Acetyl Co-enzyme a carboxylase biotin carboxylase subunit	TRUE	High	Master Protein	ZX.06G0006050	ZX.06G0006050	0	30.19	20	8	15	8	551	60.5	7.09	37.87	8	0	0.865	0.997579	0.867	0.987837	1.076	0.980186	1.011	0.999795	9.83	37.4	48.72	12.83	86.1	80.2	113.1	102.4	99.8	5.19	30.75	40.96	10.05	9.2	High	High	High	High	High	High	High
ZX.03G0026920	AT2G33150	PED1	PKT3	TRUE	High	Master Protein	ZX.03G0026920	ZX.03G0026920	0	30.165	39	6	27	2	238	25	8.57	67.28	6	2	1.246	0.974878	0.995	0.999202	1.25	0.967373	0.399	0.927902	28.1	48.58	46.85	33.08	110.8	85.4	136.4	37.3	99.9	18.09	63.9	34.29	25.66	4.54	High	High	High	High	High	High	High
ZX.03G0012330				TRUE	High	Master Protein	ZX.03G0012330	ZX.03G0012330	0	30.089	52	9	22	9	198	21.5	7.94	43.08	9	0	1.089	0.997579	0.801	0.95866	1.337	0.872543	0.181	0.927902	30.73	54.53	48.82	65.7	109.8	103.1	133.3	14.4	100	26.84	49.46	32.34	37.15	0.28	High	High	High	High	High	High	High
ZX.01G0033760	AT1G03210		Phenazine biosynthesis PhzC/PhzF protein	TRUE	High	Master Protein	ZX.01G0033760	ZX.01G0033760	0	30.068	11	5	12	5	701	77.1	5.39	29.6	5	0	0.28	0.110713	0.406	0.109833	0.453	0.0567209	2.778	0.927902	20.68	18.96	47.4	71.64	27.1	41.1	44.3	247.3	99.8	17.17	26.16	39.28	55.89	9.24	High	High	High	High	High	High	High
ZX.01G0021660	AT2G43180		Phosphoenolpyruvate carboxylase family protein	TRUE	High	Master Protein	ZX.01G0021660	ZX.01G0021660	0	30.008	23	9	14	9	507	54.4	5.62	35.91	9	0	1.88	0.486739	0.769	0.935789	0.856	0.967373	1.336	0.968946	25.23	29.27	43.31	30.72	203.3	77.4	87.7	137	99.9	4.85	32.87	40.32	36.67	5.83	High	High	High	High	High	High	High
ZX.02G0034930	AT3G03800	SYP131	Syntaxin of plants 131	TRUE	High	Master Protein	ZX.02G0034930	ZX.02G0034930	0	29.962	27	8	34	7	289	32.5	9.25	53.59	8	0	0.89	0.997579	1.405	0.921889	0.848	0.967373	0.444	0.943808	60.64	34.51	33.47	31.07	84.9	137.1	81.1	60.4	99.9	44.39	16.98	19.5	28.56	7.34	High	High	High	High	High	High	High
ZX.08G0029880	AT2G28760	UXS6	UDP-XYL synthase 6	TRUE	High	Master Protein	ZX.08G0029880	ZX.08G0029880	0	29.782	29	8	15	2	357	40.5	6.96	27.17	8	3	0.524	0.728066	0.65	0.703803	1.045	0.985932	1.434	0.968946	50.18	30.95	26.51	69.24	83.8	85.2	101.1	108.1	100	26.08	44.99	27.32	32.2	3.38	High	High	High	High	High	High	High
ZX.02G0018790	AT2G29960	CYP19-4	Peptidyl-prolyl cis-trans isomerase CYP19-4	TRUE	High	Master Protein	ZX.02G0018790	ZX.02G0018790	0	29.774	30	7	43	1	207	22.7	8.98	97.3	7	0	1.067	0.997579	1.261	0.935789	1.208	0.967373	0.186	0.927902	17.04	35.32	17.95	17.11	105.9	125.1	121.2	18.5	99.2	12.68	42.73	14.84	11.06	17.65	High	High	High	High	High	High	High
ZX.06G0018220	AT2G28470	BGAL8	Beta-galactosidase 8	TRUE	High	Master Protein	ZX.06G0018220	ZX.06G0018220	0	29.764	11	7	22	7	855	93.2	7.18	58.65	7	0	0.626	0.932822	2.601	0.124315	0.59	0.426872	0.195	0.927512	72.58	51.43	52.04	37.95	51.3	247.9	61.7	13.8	100	77.61	32.16	28.18	20.31	1.88	High	High	High	High	High	High	High
ZX.04G0001750	AT5G56580	MKK6	Mitogen-activated protein kinase kinase 6	TRUE	High	Master Protein	ZX.04G0001750	ZX.04G0001750	0	29.758	9	3	33	2	558	62.1	6.44	99.17	3	0	0.872	0.997579	1.261	0.961393	0.895	0.967373	1.161	0.994247	18.62	13.9	19.56	17.96	86.8	132.3	86.2	120.4	99.9	19.74	11.08	17.34	17.98	6.92	High	High	High	High	High	High	High
ZX.01G0100960	AT3G49360	PGL2	Probable 6-phosphogluconolactonase 2	TRUE	High	Master Protein	ZX.01G0100960	ZX.01G0100960	0	29.677	28	7	13	6	253	29.2	8.44	31.02	7	0	0.639	0.953724	0.729	0.852428	0.693	0.777719	1.99	0.927902	9.55	47.23	31.72	39.46	61	79	66.6	203.8	100	8.78	38.35	21.67	23.88	4.12	High	High	High	High	High	High	High
ZX.01G0062080	AT5G14800	PROC1	Pyrroline-5-carboxylate reductase	TRUE	High	Master Protein	ZX.01G0062080	ZX.01G0062080	0	29.512	32	8	15	8	297	31.2	9.38	41.65	8	0	0.825	0.997579	0.947	0.999202	0.837	0.967373	1.4	0.968946	66.65	35.05	31.86	49.33	74.3	90.7	81.3	136.4	100	33.66	31.74	28.57	40.91	1.78	High	High	High	High	High	High	High
ZX.01G0050740	AT3G63190	RRF	Ribosome-recycling factor%2C chloroplastic	TRUE	High	Master Protein	ZX.01G0050740	ZX.01G0050740	0	29.409	23	7	22	7	340	37.7	9.31	44.8	7	0	1.718	0.619586	1.117	0.99704	0.785	0.926148	0.756	0.994829	26.57	26.78	25.43	28.29	193.6	110.5	72.1	69.5	100	22.25	25.88	16.6	32.25	2.56	High	High	High	High	High	High	High
ZX.02G0012020				TRUE	High	Master Protein	ZX.02G0012020	ZX.02G0012020	0	29.378	30	4	64	4	115	12.5	9.22	96.15	4	0	0.281	0.110713	0.743	0.921889	1.508	0.743716	0.511	0.968946	51.74	47.06	70.02	70.91	24.3	71.7	112.9	50.3	100	47.48	73.14	62.22	110.64	0.74	High	High	High	High	High	High	High
ZX.01G0049660	AT1G79230	STR1	Thiosulfate/3-mercaptopyruvate sulfurtransferase 1%2C mitochondrial	TRUE	High	Master Protein	ZX.01G0049660	ZX.01G0049660	0	29.377	37	7	13	7	276	30.5	6.02	28.6	7	0	1.034	0.997579	0.972	0.999202	1.194	0.967373	0.688	0.999968	13.18	21.32	32.11	18.26	106.2	96.2	125.5	69.8	99.6	9.81	16.28	18.71	17.21	13.24	High	High	High	High	High	High	High
ZX.01G0089780	AT2G37500		Arginine biosynthesis bifunctional protein ArgJ%2C chloroplastic	TRUE	High	Master Protein	ZX.01G0089780	ZX.01G0089780	0	29.189	24	8	16	8	509	54	6.76	37.84	8	0	1.586	0.708849	0.87	0.987837	0.883	0.967373	0.833	0.999968	19.57	47.25	23.62	27.65	156.3	84.1	88.6	93.2	100	5.81	35.78	21.63	18.35	2.32	High	High	High	High	High	High	High
ZX.01G0029650	AT4G35090	CAT2	catalase 2	TRUE	High	Master Protein	ZX.01G0029650	ZX.01G0029650	0	29.186	19	9	31	4	523	60.5	7.11	61.51	9	1	0.44	0.511273	0.514	0.579678	0.907	0.970465	1.445	0.968946	45.14	40.24	40.13	34.35	44.1	46.7	107	136.4	100	45.58	43.68	37.42	38.6	2.04	High	High	High	High	High	High	High
ZX.01G0135320	AT3G17440	NPSN13	Novel plant SNARE 13	TRUE	High	Master Protein	ZX.01G0135320	ZX.01G0135320	0	29.086	43	10	15	10	268	30.2	6.64	29.85	10	0	0.906	0.997579	1.44	0.825823	0.899	0.980186	0.817	0.999043	31.27	19.19	11.07	27.01	101.2	153	88.3	86	99.9	39.04	17.1	13.63	11.49	5.5	High	High	High	High	High	High	High
ZX.06G0028830	AT5G09650	PPA6	Soluble inorganic pyrophosphatase 6%2C chloroplastic	TRUE	High	Master Protein	ZX.06G0028830	ZX.06G0028830	0	29.081	18	5	23	2	305	33.9	6.8	45.29	5	0	1.503	0.772723	1.042	0.999202	0.867	0.967373	0.632	0.982033	17.35	29.39	14.26	34.21	169.5	114.6	86.3	60.1	99.9	24.21	22.73	8.53	12.63	4.56	High	High	High	High	High	High	High
ZX.09G0008040	AT1G72330	ALAAT2	alanine aminotransferase 2	TRUE	High	Master Protein	ZX.09G0008040	ZX.09G0008040	0	29.067	11	9	9	8	1125	123.3	6.39	26.42	9	0	1.362	0.890973	0.754	0.987837	1.135	0.967373	0.601	0.999043	34.19	46.51	54.35	23.42	151.9	67.7	109.4	67.1	100	39.53	45.79	44.28	10.53	1.65	High	High	High	High	High	High	High
ZX.01G0029120				TRUE	High	Master Protein	ZX.01G0029120	ZX.01G0029120	0	29.058	30	4	8	4	193	20.5	4.77	25.38	4	0	1.109	0.997579	1.563	0.733769	0.971	0.981793	0.364	0.927902	37.04	38.15	42.28	19.63	112.7	162.2	96.6	34.9	99.6	34.97	33.15	41.13	14.28	13.35	High	High	High	High	High	High	High
ZX.01G0082990	AT4G13010	CEQORH	Chloroplast envelope quinone oxidoreductase homolog	TRUE	High	Master Protein	ZX.01G0082990	ZX.01G0082990	0	28.976	36	10	29	10	329	34.5	8.53	40.34	10	0	1.341	0.909862	1.593	0.730138	0.778	0.914287	0.286	0.927902	28.22	24.73	38.8	120.9	148.1	169.8	76.1	30.6	100	14.69	9.32	28.23	35.17	1.82	High	High	High	High	High	High	High
ZX.07G0008340	AT3G24030	THIM	Hydroxyethylthiazole kinase	TRUE	High	Master Protein	ZX.07G0008340	ZX.07G0008340	0	28.972	25	6	21	6	285	29.6	6.27	42.67	6	0	0.404	0.397591	0.461	0.379	0.439	0.0802301	3.385	0.927902	19.79	57.62	47.38	56.88	36.1	33.3	47.6	320.7	99.3	4.98	41.57	42.56	52.92	17.22	High	High	High	High	High	High	High
ZX.01G0062310	AT1G07750		At1g07750/F24B9_13	TRUE	High	Master Protein	ZX.01G0062310	ZX.01G0062310	0	28.956	15	10	22	10	729	80.3	8.28	33	10	0	0.442	0.514392	0.701	0.843238	0.624	0.545934	1.907	0.927902	46.98	53.47	24.51	17.01	43.5	59	63.2	199.4	100	36.22	26.69	21.98	21.75	0.5	High	High	High	High	High	High	High
ZX.04G0003500	AT4G32520	SHM3	Serine hydroxymethyltransferase 3%2C chloroplastic	TRUE	High	Master Protein	ZX.04G0003500	ZX.04G0003500	0	28.859	9	7	13	3	999	109.9	8.34	33.04	7	1	0.955	0.997579	1.278	0.95866	1.039	0.98905	0.8	0.999795	44.86	34.2	36.43	22.91	84.8	134.4	104.2	84.3	99.8	10.33	17.26	21.31	12.65	8.7	High	High	High	High	High	High	High
ZX.01G0024600	AT3G58840	PMD1	Peroxisomal and mitochondrial division factor 1	TRUE	High	Master Protein	ZX.01G0024600	ZX.01G0024600	0	28.853	31	10	18	10	327	36.9	5.31	29.98	10	0	0.535	0.757955	0.831	0.999202	0.984	0.981765	1.347	0.964701	30.59	18.38	27.09	30.99	53.1	84.4	97.8	133.9	99.4	31.75	37.77	28.03	26.6	15.52	High	High	High	High	High	High	High
ZX.01G0098650	AT3G52390		TatD related DNase	TRUE	High	Master Protein	ZX.01G0098650	ZX.01G0098650	0	28.718	7	8	22	4	1138	126.8	6.89	36.9	8	3	1.175	0.997579	1.317	0.931551	0.944	0.981765	0.523	0.97506	26.05	48.39	30.71	30.11	106.9	128.4	90.8	53.8	99.9	29.96	52.92	38.77	10.97	6.96	High	High	High	High	High	High	High
ZX.01G0009110	AT3G01850		Ribulose-phosphate 3-epimerase	TRUE	High	Master Protein	ZX.01G0009110	ZX.01G0009110	0	28.691	15	3	20	3	248	26.6	6.11	47.18	3	0	0.919	0.997579	0.85	0.987837	1.189	0.967373	0.924	0.999795	7.25	20.29	18.79	19.16	91.6	84.2	127.8	97	100	10.39	24.95	16.08	21.63	3.39	High	High	High	High	High	High	High
ZX.01G0019080	AT5G06600	UBP12	Ubiquitin carboxyl-terminal hydrolase 12	TRUE	High	Master Protein	ZX.01G0019080	ZX.01G0019080	0	28.59	9	9	9	5	1377	159.1	6.16	25.87	9	1	1.007	0.997579	0.884	0.993093	0.923	0.978405	1.185	0.97882	26.55	33.41	22.37	27.36	99.4	93.8	95.6	131.2	99.9	14.04	16.4	11.41	15.16	6.44	High	High	High	High	High	High	High
ZX.01G0005270	AT3G02720	DJ1D	Protein DJ-1 homolog D	TRUE	High	Master Protein	ZX.01G0005270	ZX.01G0005270	0	28.475	27	7	24	7	391	41.9	5.74	35.88	7	0	0.355	0.265569	0.43	0.302263	0.449	0.0986239	2.942	0.927902	37.76	32.68	32.64	31.95	38	43.7	46.5	297	99.7	39.9	15.73	14.05	29.03	10.49	High	High	High	High	High	High	High
ZX.03G0024920	AT2G22360	DJA6	Chaperone protein dnaJ A6%2C chloroplastic	TRUE	High	Master Protein	ZX.03G0024920	ZX.03G0024920	0	28.434	19	10	18	10	507	55	9.19	28.7	10	0	1.183	0.997579	0.825	0.95866	0.912	0.969313	1.002	0.999795	16.75	27.53	27.04	35.78	122.6	86.9	107.5	100.3	99.8	5.97	22.32	10.34	26.67	8.83	High	High	High	High	High	High	High
ZX.01G0074440	AT2G38750	ANN4	Annexin D4	TRUE	High	Master Protein	ZX.01G0074440	ZX.01G0074440	0	28.271	29	10	29	10	331	37.4	6.18	42.5	10	0	0.73	0.997579	1.088	0.998093	1.278	0.954821	0.499	0.968946	12.05	34.48	27.23	23.41	65.9	104.5	136	48.3	100	6.27	35.57	21.99	15.76	1.88	High	High	High	High	High	High	High
ZX.01G0062690	AT3G51730		AT3g51730/T18N14_110	TRUE	High	Master Protein	ZX.01G0062690	ZX.01G0062690	0	28.18	35	7	26	4	242	26.9	5.2	44.81	7	2	0.267	0.0921832	0.453	0.45042	0.643	0.751787	3.136	0.927902	17.44	28.82	30.96	25.06	28.5	46.3	66.2	332.6	99.8	16.76	25.04	28.26	27.82	8.46	High	High	High	High	High	High	High
ZX.08G0006210				TRUE	High	Master Protein	ZX.08G0006210	ZX.08G0006210	0	28.153	6	10	10	10	1957	219	4.36	21.08	10	0	0.944	0.997579	1.181	0.98496	0.975	0.994054	0.576	0.98251	47.51	35.64	40.79	37.34	92.3	119.3	105.4	57.3	100	33.18	35.75	17.29	31.27	3.29	High	High	High	High	High	High	High
ZX.09G0007650	AT3G14067	SBT1.4	Subtilisin-like protease SBT1.4	TRUE	High	Master Protein	ZX.09G0007650	ZX.09G0007650	0	28.088	11	7	19	7	797	84.9	6.52	44.2	7	0	1.776	0.572549	1.561	0.703803	0.928	0.980186	0.737	0.999795	33.74	26.27	20.66	64.5	188.3	136.2	93.4	58.8	99.5	3.69	23.47	11.97	25.34	13.91	High	High	High	High	High	High	High
ZX.08G0012670	AT1G27450	APT1	Adenine phosphoribosyl transferase 1	TRUE	High	Master Protein	ZX.08G0012670	ZX.08G0012670	0	28.078	25	4	19	4	248	27.1	7.71	32.55	4	0	1.071	0.997579	0.776	0.989354	0.875	0.974832	1.702	0.927902	23.06	36.77	33.82	14.5	106.9	77.5	87.4	170	99.9	22.8	46.83	34.36	35.06	6.95	High	High	High	High	High	High	High
ZX.04G0014780	AT4G27000	RBP45C	Polyadenylate-binding protein RBP45C	TRUE	High	Master Protein	ZX.04G0014780	ZX.04G0014780	0	28.022	35	9	35	9	341	37.8	6.6	73.86	9	0	1.103	0.997579	0.937	0.999202	1.187	0.967373	0.578	0.994829	23.19	11.78	19.35	28.38	110	93.4	120.1	57.7	99.7	23.44	19.2	14.43	32.51	10.13	High	High	High	High	High	High	High
ZX.01G0076410	AT5G01410	PDX13	Pyridoxal 5'-phosphate synthase subunit PDX1.3	TRUE	High	Master Protein	ZX.01G0076410	ZX.01G0076410	0	27.868	20	6	13	4	336	36	8	31.13	6	0	0.644	0.961488	0.676	0.935789	0.843	0.969313	1.328	0.968946	30.63	46.76	20.78	13.53	82.7	67.6	95.1	131.6	99.3	32.19	20.1	17.6	12.83	16.5	High	High	High	High	High	High	High
ZX.01G0044900	AT3G16050	PDX12	Pyridoxal 5'-phosphate synthase-like subunit PDX1.2	TRUE	High	Master Protein	ZX.01G0044900	ZX.01G0044900	0	27.814	25	6	8	5	305	32.9	5.57	18.67	6	0	0.859	0.997579	1.01	0.999202	0.744	0.914287	1.343	0.968946	88.13	32.74	27.14	27.65	101.9	93.1	78.4	139.1	100	86.28	25.15	26.76	20.37	2.95	High	High	High	High	High	High	High
ZX.01G0058220	AT1G08830	CSD1	Superoxide dismutase	TRUE	High	Master Protein	ZX.01G0058220	ZX.01G0058220	0	27.799	49	4	50	2	151	15.3	6.05	145.02	4	0	1.102	0.997579	1.614	0.621726	0.848	0.967373	0.517	0.988864	26.68	35.98	56	48.34	107.9	149.5	72.4	50.7	98	18.73	36.19	52.82	42.7	28.48	High	High	High	High	High	High	High
ZX.01G0050550	AT1G03220		Eukaryotic aspartyl protease family protein	TRUE	High	Master Protein	ZX.01G0050550	ZX.01G0050550	0	27.775	13	9	12	9	1490	162	8.38	27.78	9	0	0.966	0.997579	1.205	0.987837	0.801	0.965552	0.414	0.935367	36.49	31.16	15.42	31.82	105.5	125.8	78.6	44.9	100	36.4	50.43	16.64	29.06	3.33	High	High	High	High	High	High	High
ZX.02G0018060	AT2G29260		Tropinone reductase homolog At2g29260%2C chloroplastic	TRUE	High	Master Protein	ZX.02G0018060	ZX.02G0018060	0	27.659	14	7	12	6	610	65.6	7.58	30.47	7	0	1.508	0.770549	0.912	0.999202	0.619	0.72528	1.014	0.978908	16.05	27.64	28.64	25.55	148.8	84	64.3	101.1	100	14.32	23.65	36.94	15.75	0.59	High	High	High	High	High	High	High
ZX.01G0031650	AT1G68560	XYL1	Alpha-xylosidase 1	TRUE	High	Master Protein	ZX.01G0031650	ZX.01G0031650	0	27.658	10	9	29	8	932	103.6	6.43	42.41	9	1	1.091	0.997579	1.935	0.441854	0.504	0.161572	0.224	0.927902	51.4	26.71	39.55	55.29	160.7	203.8	47.8	20.4	100	73.97	13.68	42.29	59.81	0.54	High	High	High	High	High	High	High
ZX.01G0059220	AT2G44310		Calcium-binding EF-hand family protein	TRUE	High	Master Protein	ZX.01G0059220	ZX.01G0059220	0	27.54	48	5	21	5	144	15.7	4.56	54.77	5	0	0.919	0.997579	0.728	0.950222	1.047	0.981765	0.95	0.994829	24	25.38	40.28	22.6	80.4	63.9	109.9	95.5	99.9	2.12	19.54	22.76	29.43	6.51	High	High	High	High	High	High	High
ZX.08G0032110	AT5G64130		AT5G64130 protein	TRUE	High	Master Protein	ZX.08G0032110	ZX.08G0032110	0	27.527	31	5	15	5	236	26.2	6.62	47.56	5	0	0.8	0.997579	1.299	0.95186	1.069	0.981765	0.474	0.953866	15.12	24.5	56.2	31.63	84.7	139.6	96.6	43.8	100	7.04	33.04	48.77	4.88	3.49	High	High	High	High	High	High	High
ZX.09G0013500	AT5G11900		Translation machinery-associated protein 22	TRUE	High	Master Protein	ZX.09G0013500	ZX.09G0013500	0	27.507	41	6	12	6	197	21.4	7.18	35.42	6	0	0.75	0.997579	1.145	0.987837	1.154	0.967373	0.85	0.999968	19	18.25	27.05	33.51	74.2	114.8	117.2	86.3	100	14.98	10.88	18.19	31.56	1.06	High	High	High	High	High	High	High
ZX.05G0015580	AT4G01850	SAM2	S-adenosylmethionine synthase	TRUE	High	Master Protein	ZX.05G0015580	ZX.05G0015580	0	27.492	22	7	36	2	393	43.1	5.94	84.49	7	0	1.445	0.833432	0.78	0.935789	0.781	0.949134	0.203	0.927902	11.41	51.07	36.99	11.89	144	77.7	77.9	19.6	99.7	8.38	89.42	75.89	7.69	11.51	High	High	High	High	High	High	High
ZX.04G0004850	AT2G24940	MP3	MAPR2	TRUE	High	Master Protein	ZX.04G0004850	ZX.04G0004850	0	27.378	48	5	29	4	100	11	5.25	63.97	5	1	0.96	0.997579	1.326	0.941332	0.941	0.979994	0.711	0.994247	12.02	63.1	38.16	43.19	97.7	140.5	89.5	73.8	99.9	9.63	53.13	38.38	30.23	6.25	High	High	High	High	High	High	High
ZX.01G0028240	AT4G37870	PCKA	Phosphoenolpyruvate carboxykinase (ATP)-like protein	TRUE	High	Master Protein	ZX.01G0028240	ZX.01G0028240	0	27.347	17	9	22	5	663	73.9	6.61	46.47	9	1	0.806	0.997579	0.655	0.903287	1.159	0.967373	1	0.994247	15.96	22.23	25.69	28.97	84.6	65.3	144	88.4	99.7	7.85	26.74	19.04	22.41	10.78	High	High	High	High	High	High	High
ZX.01G0007300	AT5G39500	GNL1	ARF guanine-nucleotide exchange factor GNL1	TRUE	High	Master Protein	ZX.01G0007300	ZX.01G0007300	0	27.341	4	7	12	6	2112	235.4	6.21	26.37	7	1	0.899	0.997579	1.803	0.526742	0.946	0.980186	0.462	0.968946	30.08	31.72	24.45	31.13	101.5	164.5	93.8	45.2	99.9	33.06	23.3	19.86	20.16	6.45	High	High	High	High	High	High	High
ZX.01G0119730	AT1G16300	GAPCP2	Glyceraldehyde-3-phosphate dehydrogenase GAPCP2%2C chloroplastic	TRUE	High	Master Protein	ZX.01G0119730	ZX.01G0119730	0	27.138	18	7	49	2	442	47.2	7.74	72.04	7	0	0.295	0.137593	0.439	0.425512	0.783	0.967373	2.16	0.927902	26.53	35.99	56.32	55.56	29	39.5	76.9	212	98.2	30.01	33.53	50.68	52.27	27.02	High	High	High	High	High	High	High
ZX.01G0058610	AT5G28830		calcium-binding EF hand family protein	TRUE	High	Master Protein	ZX.01G0058610	ZX.01G0058610	0	27.113	25	5	12	5	330	36.1	4.74	27.78	5	0	0.579	0.866444	1.065	0.997274	1.24	0.967373	0.717	0.998853	18.49	29.63	21.28	30.05	57.8	117	123.2	71.5	99.9	19.24	25.79	18.37	16.3	6.49	High	High	High	High	High	High	High
ZX.08G0000530	AT3G53990		AT3G53990 protein	TRUE	High	Master Protein	ZX.08G0000530	ZX.08G0000530	0	27.01	43	7	21	7	161	17.7	6.34	41.25	7	0	0.479	0.627588	0.846	0.979454	1.316	0.914287	1.013	0.998414	25.9	48.57	23.82	56.01	86.2	107.9	135.3	78.5	99.8	18.21	33.96	11.42	41.67	7.83	High	High	High	High	High	High	High
ZX.05G0012140	AT4G36750		Probable NAD(P)H dehydrogenase (quinone) FQR1-like 2	TRUE	High	Master Protein	ZX.05G0012140	ZX.05G0012140	0	26.981	35	6	13	6	253	26.7	6.54	38.3	6	0	1.251	0.973613	1.222	0.967373	0.684	0.758945	0.458	0.968946	35.33	17.43	40.56	39.81	146	121	62.3	41	100	40.99	25.52	44.55	15.92	1.97	High	High	High	High	High	High	High
ZX.04G0009400	AT2G34470	UREG	Urease accessory protein G	TRUE	High	Master Protein	ZX.04G0009400	ZX.04G0009400	0	26.957	21	7	16	7	457	50.1	6.35	39.79	7	0	1.324	0.925789	1.096	0.99704	1.078	0.980186	0.53	0.968946	17.98	45.07	16.36	22.04	140.3	107.5	108.2	54.8	100	1.85	30.97	7.38	16.95	1.44	High	High	High	High	High	High	High
ZX.01G0055650	AT1G05720		Selenoprotein family protein	TRUE	High	Master Protein	ZX.01G0055650	ZX.01G0055650	0	26.924	31	5	9	5	201	23.2	5.35	27.26	5	0	0.999	0.997579	0.902	0.99704	1.259	0.949134	0.4	0.948355	20.93	44.54	22.64	42.36	98.2	81.8	118.6	43.6	99.7	0.38	41.29	15.86	15.72	10.72	High	High	High	High	High	High	High
ZX.08G0019890	AT3G02540	RAD23C	Ubiquitin receptor RAD23c	TRUE	High	Master Protein	ZX.08G0019890	ZX.08G0019890	0	26.788	20	7	33	3	425	45.1	4.97	74.89	7	0	0.586	0.874682	1.056	0.999202	1.356	0.854438	0.468	0.968946	36.44	42.29	40.4	23.23	58.2	105.7	117	47.5	100	9.15	27.51	33.3	20.12	4.14	High	High	High	High	High	High	High
ZX.01G0055810	AT1G06290	ACX3	Acyl-coenzyme A oxidase 3%2C peroxisomal	TRUE	High	Master Protein	ZX.01G0055810	ZX.01G0055810	0	26.627	3	6	17	2	1933	216.3	7.24	28.83	6	3	0.712	0.997579	0.891	0.993093	0.959	0.981765	1.001	0.999795	44.41	32.69	46.06	28.57	76.9	96.2	96.6	115.3	99.9	33.74	33.69	39.92	33.74	4.72	High	High	High	High	High	High	High
ZX.02G0034250	AT3G02560	RPS7B	40S ribosomal protein S7-2	TRUE	High	Master Protein	ZX.02G0034250	ZX.02G0034250	0	26.626	49	7	26	7	185	21.4	9.85	27.67	7	0	0.937	0.997579	1.557	0.767187	1.053	0.981793	0.321	0.927902	41.49	20.17	37.5	29.54	106.5	145.6	115.9	29.5	100	34.73	19.6	26.67	19.13	1.94	High	High	High	High	High	High	High
ZX.01G0054660	AT1G11360		AT1G11360 protein	TRUE	High	Master Protein	ZX.01G0054660	ZX.01G0054660	0	26.614	35	8	20	5	279	30.4	5.24	39.58	8	1	1.092	0.997579	1.665	0.597991	0.954	0.98905	0.524	0.97882	25.28	26.45	31.01	30.44	108.7	153.6	87.9	50.8	100	9.22	25.13	24.59	41.66	3.26	High	High	High	High	High	High	High
ZX.01G0063370	AT1G60710	ATB2	Probable aldo-keto reductase 4	TRUE	High	Master Protein	ZX.01G0063370	ZX.01G0063370	0	26.571	35	9	37	1	260	28.6	8	73.69	9	0																							High	High	High	High	High	High	High
ZX.01G0049250	AT3G19950		RING/U-box superfamily protein	TRUE	High	Master Protein	ZX.01G0049250	ZX.01G0049250	0	26.514	24	7	11	7	438	47.9	5.19	27.67	7	0	0.637	0.951728	0.99	0.999202	0.955	0.994054	0.983	0.994247	27.08	42.15	48.03	50.77	68.9	118	96.8	73.7	99.8	5.98	39.08	40.13	39.5	8.02	High	High	High	High	High	High	High
ZX.01G0074160	AT2G27020	PAG1	20S proteasome alpha subunit G1	TRUE	High	Master Protein	ZX.01G0074160	ZX.01G0074160	0	26.485	35	6	20	1	212	23.2	8.6	40.08	6	0	0.872	0.997579	0.581	0.807005	0.872	0.970465	2.107	0.927902	6.04	20.23	11.18	12.71	87.2	58.1	87.2	210.6	100	5.92	18.49	18.64	29.83	4.03	Medium	Medium	Medium	Medium	Medium	Medium	Medium
ZX.07G0001930	AT5G56350		Pyruvate kinase	TRUE	High	Master Protein	ZX.07G0001930	ZX.07G0001930	0	26.463	7	9	13	2	1402	154.7	5.41	28.99	9	0																							High	High	High	High	High	High	High
ZX.01G0006230	AT3G25780	AOC3	Allene oxide cyclase 3%2C chloroplastic	TRUE	High	Master Protein	ZX.01G0006230	ZX.01G0006230	0	26.288	31	6	23	5	252	28.1	7.74	44.63	6	1	1.01	0.997579	0.624	0.655776	0.956	0.981765	1.1	0.994829	44.79	32.4	27.73	25.25	114.7	72.3	101.5	107.5	100	34.52	15.79	19.82	18.63	3.08	High	High	High	High	High	High	High
ZX.01G0017760	AT3G17210	HS1	Stress-response A/B barrel domain-containing protein HS1	TRUE	High	Master Protein	ZX.01G0017760	ZX.01G0017760	0	26.199	44	6	29	6	109	12.4	5.1	63.45	6	0	0.369	0.29645	0.575	0.539551	0.854	0.967373	2.024	0.927902	20.48	47.76	25.44	39	37.6	64.8	90.3	204	100	17.46	42	23.56	30.54	3.05	High	High	High	High	High	High	High
ZX.01G0003460	AT5G66390	PER72	Peroxidase	TRUE	High	Master Protein	ZX.01G0003460	ZX.01G0003460	0	26.155	27	7	11	6	331	36.5	9.1	26.59	7	0	2.955	0.104133	0.996	0.998093	0.452	0.166268	0.266	0.927902	88.82	103.68	40.89	43.21	282.2	83.7	44.4	22.5	100	82.06	94.36	17.12	27.7	2.82	High	High	High	High	High	High	High
ZX.01G0100630	AT5G20920	EIF2B	Eukaryotic translation initiation factor 2 subunit beta	TRUE	High	Master Protein	ZX.01G0100630	ZX.01G0100630	0	26.15	28	6	17	6	316	35.5	7.27	28.5	6	0	0.995	0.997579	1.073	0.99704	1.09	0.974832	0.743	0.999252	16.09	20.4	19.63	26.84	94.8	111.6	107.5	68.9	100	20.79	6.33	12.03	21.96	3.42	High	High	High	High	High	High	High
ZX.02G0000610	AT4G35260	IDH1	Isocitrate dehydrogenase	TRUE	High	Master Protein	ZX.02G0000610	ZX.02G0000610	0	26.049	22	5	12	2	364	39.7	7.94	32.32	5	2	1.049	0.997579	0.839	0.99704	0.779	0.967373	0.82	0.999795	10.65	36.13	36.06	64.84	91.6	91.8	83.4	129.4	100	13.99	28.51	48.46	28.59	3.98	Medium	High	High	Medium	Medium	Medium	High
ZX.01G0109530	AT4G20850	TPP2	Tripeptidyl-peptidase 2	TRUE	High	Master Protein	ZX.01G0109530	ZX.01G0109530	0	25.967	7	10	12	10	1782	196.8	7.09	26.19	10	0	0.509	0.70432	0.74	0.921889	1.271	0.961053	1.006	0.999795	36.9	36.59	28.49	29.75	48.2	94.3	116.9	104.1	99.7	4.22	26.35	4.76	22.02	10.68	High	High	High	High	High	High	High
ZX.07G0014340	AT2G27510	FD3	Ferredoxin	TRUE	High	Master Protein	ZX.07G0014340	ZX.07G0014340	0	25.959	47	3	27	3	176	18.9	7.2	110.28	3	0	0.794	0.997579	0.759	0.935789	0.723	0.835769	2.264	0.927902	20.91	19	26.71	18.24	75.2	76.6	81.8	224	99.9	18.76	30.99	30.67	11.69	6.67	High	High	High	High	High	High	High
ZX.06G0022220	AT2G21060	CSP4	GRP2B	TRUE	High	Master Protein	ZX.06G0022220	ZX.06G0022220	0	25.952	32	4	34	4	204	19.2	6.74	96.82	4	0	0.512	0.708447	0.84	0.987837	1.481	0.751299	0.519	0.968946	25.38	41.51	50.15	22.49	50.7	83.1	146.6	52.6	99	27.42	28.92	38.74	16.78	20.19	High	High	High	High	High	High	High
ZX.09G0025980				TRUE	High	Master Protein	ZX.09G0025980	ZX.09G0025980	0	25.941	21	7	9	7	478	50.4	7.4	26.78	7	0	1.135	0.997579	1.487	0.826361	1.412	0.783913	0.325	0.935367	18.89	25.29	18.82	9.59	113.3	148.5	140.9	32.4	99.8	18.98	19.57	37.02	29.94	8.61	High	High	High	High	High	High	High
ZX.02G0032020	AT3G03960	CCT8	T-complex protein 1 subunit theta	TRUE	High	Master Protein	ZX.02G0032020	ZX.02G0032020	0	25.911	8	7	12	2	1246	135.5	5.52	28.35	7	0	0.392	0.359613	0.431	0.43696	0.849	0.967373	1.254	0.968946	39.91	10.27	20.68	18.82	39.2	43.1	84.9	125.4	100	37.07	18.72	16.63	48.34	1.3	High	High	High	High	High	High	High
ZX.04G0011500	AT5G16450		Putative 4-hydroxy-4-methyl-2-oxoglutarate aldolase 2	TRUE	High	Master Protein	ZX.04G0011500	ZX.04G0011500	0	25.879	29	8	46	8	273	29.9	8.59	72.25	8	0	0.882	0.997579	1.082	0.999202	0.96	0.981765	1.25	0.97882	22.17	24.53	17.09	24.92	92.6	114.9	98.5	131.5	100	20.69	8.79	1.1	4.33	1.58	High	High	High	High	High	High	High
ZX.08G0024530	AT2G32720	CYTB5-B	CYTB5-D	TRUE	High	Master Protein	ZX.08G0024530	ZX.08G0024530	0	25.762	32	5	30	5	209	23.6	7.15	68.69	5	0	0.577	0.859969	1.039	0.999202	0.955	0.981765	0.73	0.999043	55.5	36.82	27.7	44.22	57	119	111.5	77.2	100	26.69	23.54	23.83	54.33	2.3	High	High	High	High	High	High	High
ZX.06G0029170	AT2G47470	PDIL2-1	UNE5	TRUE	High	Master Protein	ZX.06G0029170	ZX.06G0029170	0	25.719	24	9	19	6	387	43	6.23	30.18	9	0	0.948	0.997579	1.149	0.973548	1.232	0.966685	0.408	0.968946	14.31	37.05	19.09	17.76	94.8	110.5	127.5	41.6	99.9	4.04	30.18	6.01	9.12	4.72	High	High	High	High	High	High	High
ZX.09G0010880	AT5G11440	CID5	Polyadenylate-binding protein-interacting protein 5	TRUE	High	Master Protein	ZX.09G0010880	ZX.09G0010880	0	25.674	44	6	10	6	186	20.1	4.41	25.58	6	0	0.764	0.997579	0.982	0.999202	0.892	0.967373	0.873	0.999795	27.81	23.52	43.23	20.47	77.7	100.8	93.7	82	99.9	20.62	20.65	22.75	15.56	6.32	High	High	High	High	High	High	High
ZX.01G0042120	AT1G52380	NUP50A	Nuclear pore complex protein NUP50A	TRUE	High	Master Protein	ZX.01G0042120	ZX.01G0042120	0	25.557	26	8	12	6	449	47.3	4.88	25.12	8	0	1.207	0.996765	1.122	0.973521	0.918	0.994054	0.339	0.968946	23.37	23.29	46.74	20.8	120.2	113.7	91.5	32.3	99.6	24.05	19.99	38.66	19.96	12.77	High	High	High	High	High	High	High
ZX.01G0065510	AT5G62530	ALDH12A1	Delta-1-pyrroline-5-carboxylate dehydrogenase 12A1%2C mitochondrial	TRUE	High	Master Protein	ZX.01G0065510	ZX.01G0065510	0	25.552	21	9	13	9	511	56.9	7.78	27.48	9	0	0.697	0.997579	0.71	0.856417	1.341	0.900058	0.775	0.998853	26.86	49.68	63.34	44.6	73.4	68.5	138.6	86.4	100	2.37	43.52	47.46	33.25	3.3	High	High	High	High	High	High	High
ZX.04G0017410	AT1G11360		AT1G11360 protein	TRUE	High	Master Protein	ZX.04G0017410	ZX.04G0017410	0	25.535	23	7	21	5	341	37.9	6.04	46.99	7	0	0.895	0.997579	1.25	0.95866	0.941	0.981765	0.799	0.999795	19.69	39.35	19.39	30.93	80.6	133.2	94.2	86.4	100	11.51	19.36	14.22	22.67	1.68	High	High	High	High	High	High	High
ZX.04G0018360				TRUE	High	Master Protein	ZX.04G0018360	ZX.04G0018360	0	25.513	7	6	10	5	908	97.2	5.03	29.58	6	0	1.15	0.997579	1.23	0.95186	1.228	0.963762	0.404	0.968946	19.06	31.94	25.64	29.84	127.2	122.6	119.4	37.8	99.8	16.08	20.86	34.23	5.76	7.88	High	High	High	High	High	High	High
ZX.06G0028680	AT2G14610	PR1	Pathogenesis-related protein 1	TRUE	High	Master Protein	ZX.06G0028680	ZX.06G0028680	0	25.448	25	3	20	3	217	23.5	8	55.93	3	0	1.157	0.997579	1.489	0.843238	0.786	0.938692	0.2	0.927902	41.32	52.3	38.43	37.91	115.2	171.8	91.5	18.4	100	7.97	42.95	23.78	24.93	0.09	High	High	High	High	High	High	High
ZX.07G0010700	AT1G63220		C2 domain-containing protein At1g63220	TRUE	High	Master Protein	ZX.07G0010700	ZX.07G0010700	0	25.427	31	4	12	4	191	20.8	4.78	40.33	4	0	0.744	0.997579	0.856	0.99704	1.395	0.7991	0.363	0.947889	24.94	32.11	28.77	23.62	73.2	96.7	125	35.8	100	21.66	21.09	23.67	12.4	0.18	High	High	High	High	High	High	High
ZX.08G0042320	AT2G40300	FER4	Ferritin-4%2C chloroplastic	TRUE	High	Master Protein	ZX.08G0042320	ZX.08G0042320	0	25.421	32	7	23	4	268	30.1	6.54	35.56	7	1	0.671	0.990697	0.645	0.692613	1.487	0.710455	0.972	0.994829	18.96	37.31	28.25	24.96	70.6	66.9	142.8	92.4	100	20.04	39.22	26.07	23.86	0.71	High	High	High	High	High	High	High
ZX.01G0004640	AT1G50200	ALATS	Alanyl-tRNA synthetase	TRUE	High	Master Protein	ZX.01G0004640	ZX.01G0004640	0	25.282	10	8	18	8	1016	111.4	6.3	29.98	8	0	0.39	0.355672	0.559	0.536574	0.907	0.970465	1.653	0.964701	25.85	36.59	43.59	62.16	39.5	53.8	88.7	222	100	12.87	16.18	33.23	36.51	1.83	High	High	High	High	High	High	High
ZX.01G0057300	AT5G27670	HTA7	Histone H2A	TRUE	High	Master Protein	ZX.01G0057300	ZX.01G0057300	0	25.258	53	5	47	3	146	15.4	10.58	86.19	5	0	1.142	0.997579	1.197	0.985864	0.821	0.967373	0.387	0.927902	113.28	34.58	30.55	14.96	120.7	138.9	77.2	35.2	99.8	95.19	61.45	25.37	35.38	8.17	High	High	High	High	High	High	High
ZX.09G0009300	AT2G24940	MP3	MAPR2	TRUE	High	Master Protein	ZX.09G0009300	ZX.09G0009300	0	25.25	30	4	36	3	152	16.8	5.36	80.18	4	0	0.806	0.997579	1.427	0.903287	0.82	0.967373	0.945	0.999795	10.07	59.41	40.52	13.2	88.1	146.6	79.8	98.2	99.8	1.74	62.31	32.3	35.87	8.99	High	High	High	High	High	High	High
ZX.08G0009560				TRUE	High	Master Protein	ZX.08G0009560	ZX.08G0009560	0	25.201	17	5	14	2	388	44.8	5.57	37.62	5	0	0.441	0.513737	0.577	0.573019	1.038	0.981765	1.566	0.947889	61.09	19.57	28.36	19.96	44.1	57.7	103.7	156.4	99.9	55.82	15.83	21.69	24.15	5.89	High	High	High	High	High	High	High
ZX.08G0019250	AT1G66430		Probable fructokinase-6%2C chloroplastic	TRUE	High	Master Protein	ZX.08G0019250	ZX.08G0019250	0	25.19	26	9	14	8	383	41.1	5.83	22.56	9	0	1.117	0.997579	0.528	0.378475	0.85	0.967373	1.453	0.968946	36.47	32.07	26.01	42.05	118.3	57	89.2	182.4	100	28.41	18.63	19.51	27.15	3.67	High	High	High	High	High	High	High
ZX.05G0000440	AT5G66760	SDH1-1	Succinate dehydrogenase	TRUE	High	Master Protein	ZX.05G0000440	ZX.05G0000440	0	25.17	8	5	10	5	797	88.8	6.83	27.8	5	0	0.354	0.262067	0.514	0.51731	1.123	0.967373	1.708	0.927902	31.89	41.57	41.07	22.51	41.9	45	127.8	176.7	99.9	3.66	10.42	27.81	17.25	7.67	High	High	High	High	High	High	High
ZX.01G0018610	AT3G05560	RPL22B	60S ribosomal protein L22-2	TRUE	High	Master Protein	ZX.01G0018610	ZX.01G0018610	0	25.159	54	4	21	2	87	9.3	9.33	53.96	4	0	1.088	0.997579	1.314	0.908472	1.06	0.974832	0.399	0.968946	13.14	19.17	33.93	5.64	108.8	131.3	106	39.9	100	12.77	15.49	31.72	6.65	3.19	High	High	High	High	High	High	High
ZX.01G0048350	AT1G66200	ATGSR2	Glutamine synthetase	TRUE	High	Master Protein	ZX.01G0048350	ZX.01G0048350	0	25.065	22	6	23	4	380	42	6.96	58.95	6	1	0.963	0.997579	1.091	0.998093	1.079	0.980186	0.288	0.927902	38.95	43.52	58.95	46.78	103.6	115.2	113.9	57.8	100	33.72	52.88	30.55	20.72	1.43	High	High	High	High	High	High	High
ZX.07G0014300	AT5G62740	HIR1	HIR4	TRUE	High	Master Protein	ZX.07G0014300	ZX.07G0014300	0	25.039	33	8	15	2	286	31.5	5.99	31.57	8	0																							High	High	High	High	High	High	High
ZX.01G0069500				TRUE	High	Master Protein	ZX.01G0069500	ZX.01G0069500	0	24.969	5	11	16	11	2277	249.8	6.52	27.88	11	0	0.3	0.149208	0.345	0.062944	0.616	0.534843	2.389	0.927902	105.2	44.38	38.03	91.61	58.9	35.4	66.3	260.8	100	10.04	22.61	19.85	55.45	1.34	High	High	High	High	High	High	High
ZX.06G0024490	AT4G36910	CBSX1	CBS domain-containing protein CBSX1%2C chloroplastic	TRUE	High	Master Protein	ZX.06G0024490	ZX.06G0024490	0	24.953	29	7	17	7	281	30.9	8.62	37.96	7	0	1.375	0.881014	0.944	0.999025	0.781	0.943066	0.942	0.999795	34.3	32.01	28.26	23.64	136.8	90.2	83.5	95.1	100	31.86	19.17	8.86	7.79	1.62	High	High	High	High	High	High	High
ZX.02G0027710	AT1G11580	ATPMEPCRA	methylesterase PCR A	TRUE	High	Master Protein	ZX.02G0027710	ZX.02G0027710	0	24.921	14	7	18	6	954	104.3	8.78	34.73	7	1	0.887	0.997579	0.67	0.767187	1.872	0.278735	0.158	0.92333	81.42	82.36	58.28	66.75	77.3	41	175.9	20.9	100	56.14	84.32	12.7	40.25	4.27	High	High	High	High	High	High	High
ZX.07G0014280	AT1G07040		At1g07040	TRUE	High	Master Protein	ZX.07G0014280	ZX.07G0014280	0	24.848	25	9	15	9	388	43.1	8.12	28.33	9	0	0.76	0.997579	0.807	0.994768	1.008	0.982914	0.994	0.978908	33.46	43.04	35.55	37.93	75.4	80.1	100	98.6	99.2	35.14	34.15	39.91	25.02	18.03	High	High	High	High	High	High	High
ZX.01G0054480	AT5G58440	SNX2A	SNX2a	TRUE	High	Master Protein	ZX.01G0054480	ZX.01G0054480	0	24.825	18	9	10	9	609	68.1	7.66	24.28	9	0	0.852	0.997579	1.108	0.99704	1.032	0.982125	0.655	0.994829	24.6	18.35	22.65	12.52	77.1	109.1	113.7	70.8	100	18.79	19.12	12.42	9.49	3.56	High	High	High	High	High	High	High
ZX.09G0025280	AT3G02870	VTC4	Inositol-phosphate phosphatase	TRUE	High	Master Protein	ZX.09G0025280	ZX.09G0025280	0	24.732	29	8	15	8	270	29.2	5.48	26.99	8	0	0.538	0.768671	0.558	0.620449	0.531	0.312045	1.604	0.953866	36.95	30.03	39.99	31.53	58.7	54.2	52	174.8	99.8	22.3	21.42	47.13	52.01	8.14	High	High	High	High	High	High	High
ZX.02G0014220	AT4G35360		At4g35360/F23E12_80	TRUE	High	Master Protein	ZX.02G0014220	ZX.02G0014220	0	24.727	26	6	8	6	367	41.1	5.21	28.18	6	0	1.888	0.482404	1.137	0.980351	0.766	0.967373	0.907	0.994247	44.97	34.73	46.15	30.27	184.8	110.3	85.6	94.5	100	7.06	44.83	37.93	24.47	1.18	High	High	High	High	High	High	High
ZX.04G0003090	AT4G33090	APM1	Aminopeptidase	TRUE	High	Master Protein	ZX.04G0003090	ZX.04G0003090	0	24.708	22	10	17	10	527	59.9	5.25	35.13	10	0	0.3	0.149404	0.413	0.188433	0.71	0.830023	2.274	0.927902	30.17	24.7	29.14	47.71	27.7	38.7	75.7	212.1	99.7	14.44	9.28	22.56	46.69	10.12	High	High	High	High	High	High	High
ZX.01G0111320	AT3G10350		P-loop containing nucleoside triphosphate hydrolases superfamily protein	TRUE	High	Master Protein	ZX.01G0111320	ZX.01G0111320	0	24.649	6	4	13	4	975	108.5	9.32	37.44	4	0	1.17	0.997579	0.963	0.999202	0.89	0.967373	1.011	0.999795	21.94	33.75	31.12	22.59	124	104.3	81.9	101.7	99.5	15.42	27.16	17.03	12.13	14.47	High	High	High	High	High	High	High
ZX.01G0051440	AT3G07660		Flocculation protein (DUF1296)	TRUE	High	Master Protein	ZX.01G0051440	ZX.01G0051440	0	24.638	7	7	12	7	1210	130.2	8.19	21.52	7	0	0.655	0.976674	1.211	0.95866	1.127	0.967373	0.271	0.927902	17.67	24.7	47.01	38.58	63.3	113.5	115.1	29.4	100	8.98	24.9	40.31	17.19	2.08	High	High	High	High	High	High	High
ZX.05G0017460	AT4G35650	IDH3	Isocitrate dehydrogenase	TRUE	High	Master Protein	ZX.05G0017460	ZX.05G0017460	0	24.588	24	5	12	2	369	40	7.4	30.12	5	0																							Not Found	High	High	Not Found	Not Found	High	High
ZX.01G0020980	AT3G60510		ATP-dependent caseinolytic (Clp) protease/crotonase family protein	TRUE	High	Master Protein	ZX.01G0020980	ZX.01G0020980	0	24.544	23	7	9	7	419	46.7	7.12	25.82	7	0	0.78	0.997579	0.462	0.546294	0.767	0.967373	1.926	0.927902	16.94	35.66	53	50.89	78.4	44.2	80.3	190.2	99.8	3.87	24.65	43.97	61.43	9.35	High	High	High	High	High	High	High
ZX.01G0112810	AT3G25860	LTA2	Dihydrolipoyllysine-residue acetyltransferase component 4 of pyruvate dehydrogenase complex%2C chloroplastic	TRUE	High	Master Protein	ZX.01G0112810	ZX.01G0112810	0	24.517	19	8	10	6	486	50.3	9.13	18.2	8	2	0.74	0.997579	0.831	0.962459	1.173	0.967373	0.759	0.998853	39.31	29.67	28.96	52.55	79.5	82.8	126.9	66.6	100	20.93	46.47	42.38	18.83	4.02	High	High	High	High	High	High	High
ZX.01G0104890	AT1G74920	ALDH10A8	ALDH10A8	TRUE	High	Master Protein	ZX.01G0104890	ZX.01G0104890	0	24.432	10	9	16	9	1145	126.7	8.16	29.47	9	0	0.497	0.674082	0.347	0.05946	1.148	0.967373	1.743	0.943808	62.92	51.12	25.45	45.06	43.7	30.6	119.1	172.5	99.9	48.66	29.53	35.02	53.37	7.17	High	High	High	High	High	High	High
ZX.01G0057290	AT5G42020	BIP	Heat shock protein 70 (Hsp 70) family protein	TRUE	High	Master Protein	ZX.01G0057290	ZX.01G0057290	0	24.328	7	5	30	2	631	70.1	5.62	71.69	5	0	1.131	0.997579	0.989	0.999202	1.196	0.967373	0.628	0.994829	27.16	47.02	15.52	33.49	106.9	91	124.6	67.6	99.9	5.02	23.68	38.35	7.33	5.73	High	High	High	High	High	High	High
ZX.09G0012990	AT1G19140		FUNCTIONS IN: molecular_function unknown%3B INVOLVED IN: ubiquinone biosynthetic process%3B LOCATED IN: mitochondrion%3B EXPRESSED IN: 24 plant structures%3B EXPRESSED DURING: 15 growth stages%3B CONTAINS InterPro DOMAIN/s: COQ9 (InterPro:IPR013718)%2C Ubiquino /.../synthesis protein COQ9 (InterPro:IPR012762)%3B Ha.	TRUE	High	Master Protein	ZX.09G0012990	ZX.09G0012990	0	24.259	31	8	9	8	321	35.6	7.11	22.04	8	0	1.056	0.997579	1.228	0.941332	1.144	0.967373	0.412	0.968946	15.13	11.39	13.87	16.24	105.3	122.6	109.5	43.1	99.9	15.18	10.3	2.87	19.24	5.64	High	High	High	High	High	High	High
ZX.09G0005750	AT1G29850		double-stranded DNA-binding family protein	TRUE	High	Master Protein	ZX.09G0005750	ZX.09G0005750	0	24.149	36	5	19	5	143	16.3	5.72	30.87	5	0	0.711	0.997579	1.323	0.941332	1.126	0.969313	0.735	0.994829	23.86	44.77	36.01	22.11	64.7	108.8	122.5	65.6	100	15.59	33.59	31.14	17.15	3.02	High	High	High	High	High	High	High
ZX.02G0004000	AT3G56490	HINT1	Adenylylsulfatase HINT1	TRUE	High	Master Protein	ZX.02G0004000	ZX.02G0004000	0	24.142	23	3	17	3	205	22	9.16	48.14	3	0	0.433	0.48543	0.351	0.0547258	1.478	0.760816	1.457	0.968946	29.18	35.03	21.53	44.31	43.4	32.1	152.6	139.5	100	23.47	39.34	16.85	32.86	0.85	High	High	High	High	High	High	High
ZX.01G0108580	AT5G51020	CRL	Chromophore lyase CRL%2C chloroplastic	TRUE	High	Master Protein	ZX.01G0108580	ZX.01G0108580	0	24.09	5	6	9	6	1567	176.5	5.44	26.92	6	0	1.73	0.607504	1.375	0.858716	0.53	0.404586	0.252	0.927902	149.86	53.37	81.55	38.51	211.7	122.3	97.1	23	99.2	21.12	48.64	43.9	80.24	17.93	High	High	High	High	High	High	High
ZX.02G0014670	AT5G43010	RPT4A	26S proteasome regulatory subunit 10B homolog A	TRUE	High	Master Protein	ZX.02G0014670	ZX.02G0014670	0	24.08	18	6	15	5	403	45.2	8.19	28.76	6	0	1.471	0.80932	0.946	0.999202	1.35	0.877627	0.738	0.999795	9.85	67.64	32.88	16.18	146.7	94.3	134.7	73.6	99.8	6.26	54.02	43.96	25.97	9.79	High	High	High	High	High	High	High
ZX.01G0107620	AT5G63190		MA3 domain-containing protein	TRUE	High	Master Protein	ZX.01G0107620	ZX.01G0107620	0	24.075	11	6	14	2	823	90.7	5.39	41.9	6	2	0.447	0.530712	0.499	0.49772	0.867	0.967373	1.562	0.964701	24.65	19.44	33.41	57.02	56	51	84.6	182.4	99.3	39.24	6.3	31.13	49.85	17.16	High	High	High	High	High	High	High
ZX.02G0005710	AT5G16660		Low-density receptor-like protein	TRUE	High	Master Protein	ZX.02G0005710	ZX.02G0005710	0	24.066	27	4	44	4	157	16.8	9.23	93.7	4	0	0.755	0.997579	0.943	0.99704	1.283	0.951592	0.391	0.927902	44.79	31.52	21.15	33.94	81.9	97.4	141.7	31.4	100	33.89	46.71	9.72	21.63	2.73	High	High	High	High	High	High	High
ZX.09G0023040	AT3G22110	PAC1	Proteasome subunit alpha type-4-A	TRUE	High	Master Protein	ZX.09G0023040	ZX.09G0023040	0	24.051	37	7	14	7	273	29.9	7.33	36.47	7	0	1.833	0.523133	1.34	0.908472	0.923	0.981793	0.718	0.999968	40.39	51.95	34.59	27.22	193.5	141.9	98.8	74	100	1.65	42.71	34.39	27.09	2.6	High	High	High	High	High	High	High
ZX.05G0019530	AT3G05560	RPL22B	60S ribosomal protein L22-2	TRUE	High	Master Protein	ZX.05G0019530	ZX.05G0019530	0	23.9	53	6	31	4	124	14	9.55	77.62	6	3	1.161	0.997579	1.332	0.937511	1.095	0.974832	0.285	0.927902	27.69	27.5	21.41	36.09	115	146	113.3	31.4	100	25.58	19.86	19.37	28.69	0.97	High	High	High	High	High	High	High
ZX.01G0052060	AT4G15410	PUX5	Plant UBX domain-containing protein 5	TRUE	High	Master Protein	ZX.01G0052060	ZX.01G0052060	0	23.784	23	8	12	8	420	45.5	5.35	32.79	8	0	0.844	0.997579	1.19	0.95866	1.037	0.980186	0.53	0.974843	25.31	24.4	23.07	44.31	89.8	120.7	108.6	50.7	100	21.45	15.75	29.06	54.45	4.08	High	High	High	High	High	High	High
ZX.01G0032150	AT2G01140	FBA3	Fructose-bisphosphate aldolase 3%2C chloroplastic	TRUE	High	Master Protein	ZX.01G0032150	ZX.01G0032150	0	23.752	21	6	15	1	390	42.6	8.46	32.07	6	0																							High	High	High	High	Not Found	High	High
ZX.04G0016850	AT5G60860	RABA1F	Ras-related protein RABA1f	TRUE	High	Master Protein	ZX.04G0016850	ZX.04G0016850	0	23.719	27	5	19	1	197	22.2	5.45	33.66	5	0																							High	High	High	High	High	High	High
ZX.01G0039910	AT2G21620	RD2	Adenine nucleotide alpha hydrolases-like superfamily protein	TRUE	High	Master Protein	ZX.01G0039910	ZX.01G0039910	0	23.718	31	5	20	4	180	20.1	6	36.13	5	0	1.321	0.926594	0.934	0.99704	1.12	0.970465	0.604	0.968946	47.75	67.9	35.48	30.36	137.6	101.7	103.4	48.1	100	46.56	63.75	30.21	34.49	0.51	High	High	High	High	High	High	High
ZX.01G0009440	AT3G18420	SG1	protein SLOW GREEN 1%2C chloroplastic	TRUE	High	Master Protein	ZX.01G0009440	ZX.01G0009440	0	23.667	23	5	14	5	228	26.2	4.96	27.32	5	0	0.597	0.886163	0.703	0.95186	0.978	0.999896	1.5	0.930982	67.11	36.13	26.52	36.87	66	75.2	93.6	147.2	99.6	66.62	11.22	19.57	31.48	12.8	High	High	High	High	High	High	High
ZX.01G0008410	AT5G14040	MPT3	Mitochondrial phosphate carrier protein 3%2C mitochondrial	TRUE	High	Master Protein	ZX.01G0008410	ZX.01G0008410	0	23.651	20	6	12	6	388	41.1	9.1	24.53	6	0	0.696	0.997579	0.928	0.999202	0.662	0.790599	2.074	0.927902	10.94	34.99	15.53	36.08	69.5	92.6	66.1	207.1	99.9	10.98	33.54	15.66	48.7	7.63	High	High	High	High	High	High	High
ZX.01G0010490	AT2G32720	CYTB5-B	CYTB5-D	TRUE	High	Master Protein	ZX.01G0010490	ZX.01G0010490	0	23.65	38	6	35	6	190	20.9	5.59	59.87	6	0	0.739	0.997579	0.884	0.987837	1.05	0.981793	1.035	0.998853	21.33	25.94	19.68	30.52	71.8	87.5	106.9	113.8	100	17.91	16.1	16.11	24.6	1.85	High	High	High	High	High	High	High
ZX.01G0066790	AT3G17810	PYD1	PYD1	TRUE	High	Master Protein	ZX.01G0066790	ZX.01G0066790	0	23.639	24	10	20	10	424	46.2	6.15	32.74	10	0	0.998	0.997579	0.613	0.625347	1.04	0.98905	1.299	0.9778	33.58	40.31	25.06	36.82	116.9	72.3	108.7	123.5	100	16.91	37.15	25.54	19.19	2.48	High	High	High	High	High	High	High
ZX.01G0124550	AT4G12340		AT4g12340/T4C9_180	TRUE	High	Master Protein	ZX.01G0124550	ZX.01G0124550	0	23.637	38	6	23	6	199	22.4	9.41	53.37	6	0	1.01	0.997579	1.102	0.996816	1.425	0.777719	0.508	0.968946	25.61	31.83	33.73	26.23	90.8	94.8	123.6	49.8	100	21.41	35.75	19.95	5.81	3.38	High	High	High	High	High	High	High
ZX.01G0017810	AT2G20260	PSAE2	Photosystem I reaction center subunit IV B%2C chloroplastic	TRUE	High	Master Protein	ZX.01G0017810	ZX.01G0017810	0	23.632	25	3	11	3	209	22.7	9.32	35.12	3	0	3.301	0.0653177	0.51	0.378475	0.435	0.0503166	0.093	0.653179	104.13	36.85	37.92	92.56	302.6	49.5	34.7	6.1	99.9	91.94	69.93	32.18	34.84	6.36	High	High	High	High	High	High	High
ZX.06G0004280	AT3G58610		Ketol-acid reductoisomerase%2C chloroplastic	TRUE	High	Master Protein	ZX.06G0004280	ZX.06G0004280	0	23.574	6	3	4	3	602	65.1	7.49	14.72	3	0	0.5	0.676973	0.506	0.514722	0.524	0.288413	1.77	0.928529	17.99	41.37	47.66	34.06	50.4	48.9	64	171	100	6.88	26.86	24.75	41.48	3.51	High	High	High	High	High	High	High
ZX.08G0042200	AT3G56130		AT3g56130/F18O21_90	TRUE	High	Master Protein	ZX.08G0042200	ZX.08G0042200	0	23.557	30	3	7	3	159	17	7.42	23.75	3	0	0.674	0.994459	0.95	0.999202	1.32	0.881261	0.574	0.981333	31.89	30.4	24.21	34.77	71.8	97.2	134.8	57.5	99.9	9.11	18.06	8.1	15.32	4.48	High	High	High	High	High	High	High
ZX.08G0033820	AT1G60420		Probable nucleoredoxin 1	TRUE	High	Master Protein	ZX.08G0033820	ZX.08G0033820	0	23.518	17	8	12	4	572	65.6	5.06	21.29	8	0	0.524	0.726194	0.419	0.265351	0.938	0.981765	1.783	0.927902	27.1	25.61	30.02	42.17	52.4	41.9	93.8	178.3	100	25.44	26.84	38.38	36.26	0.06	High	High	High	High	High	High	High
ZX.05G0012900	AT4G15940		NA	TRUE	High	Master Protein	ZX.05G0012900	ZX.05G0012900	0	23.484	14	3	8	3	272	29.5	7.08	28.46	3	0	1.093	0.997579	1.077	0.995582	1.087	0.967373	0.897	0.994247	30.99	16.44	12.95	26.36	101.1	108.3	104.5	82.1	100	39.13	32.94	7.71	26.81	3.75	High	High	High	High	High	High	High
ZX.08G0010170				TRUE	High	Master Protein	ZX.08G0010170	ZX.08G0010170	0	23.479	29	4	66	4	127	14.5	6.9	222.12	4	0	0.322	0.188438	0.501	0.339365	0.816	0.967373	1.88	0.927902	19.76	25.06	43.48	25.28	36.8	51.5	81.9	191.5	100	30.03	29.09	82.63	23.87	1.48	High	High	High	High	High	High	High
ZX.03G0006860	AT5G60980		AT5g60980/MSL3_100	TRUE	High	Master Protein	ZX.03G0006860	ZX.03G0006860	0	23.418	20	7	10	7	471	50.4	4.97	23.15	7	0	1.358	0.892943	1.296	0.95186	1.343	0.897189	0.386	0.927902	20.67	18.22	42.75	46.79	131.5	132.5	118.7	29.2	99.3	15.06	11.09	30.56	31.01	16.59	High	High	High	High	High	High	High
ZX.01G0040690	AT3G14310	PME3	Pectinesterase/pectinesterase inhibitor 3	TRUE	High	Master Protein	ZX.01G0040690	ZX.01G0040690	0	23.394	8	5	13	5	578	63.1	8.98	35.9	5	0	1.841	0.51672	1.649	0.677591	1.122	0.969313	0.179	0.926228	42.09	46.88	52.07	19.8	187.9	131.4	106.9	17.4	99.5	19.2	36.22	42.59	30.43	13.67	High	High	High	High	High	High	High
ZX.08G0018880	AT4G23570	SGT1A	phosphatase-related	TRUE	High	Master Protein	ZX.08G0018880	ZX.08G0018880	0	23.358	26	6	19	6	281	31.1	5.72	38.97	6	0	1.165	0.997579	1.079	0.99704	0.995	0.999896	0.881	0.999795	9.49	19.04	12.15	32.69	114.8	108.4	99.5	93.1	99.8	7.52	14.65	9.86	19.3	9.23	High	High	High	High	High	High	High
ZX.03G0007010				TRUE	High	Master Protein	ZX.03G0007010	ZX.03G0007010	0	23.336	22	5	26	2	267	26.3	4.94	63.12	5	0	0.551	0.805319	1.132	0.95866	1.561	0.621849	0.406	0.97882	16.71	25.16	17.24	16.66	54.8	117.8	163.1	36.9	99.4	17.66	30.27	10.34	13.18	15.58	High	High	High	High	High	High	High
ZX.02G0007600	AT5G32470	TH2	Bifunctional TH2 protein%2C mitochondrial	TRUE	High	Master Protein	ZX.02G0007600	ZX.02G0007600	0	23.282	13	6	10	3	578	63.8	5.16	23.83	6	1	2.213	0.295991	0.977	0.999202	0.463	0.0909916	0.146	0.92333	51.55	90.66	74.56	23.35	193.1	155.3	44.7	16.6	99.9	43.99	71.38	65.54	19.98	6.32	High	High	High	High	High	High	High
ZX.04G0031730	AT1G35670	CPK11	Calcium-dependent protein kinase 11	TRUE	High	Master Protein	ZX.04G0031730	ZX.04G0031730	0	23.271	6	4	15	4	662	74.1	5.55	32.74	4	0	1.28	0.951728	1.052	0.999202	1.053	0.981793	0.581	0.968946	5.54	29.14	32.91	42.02	122.1	106.8	113.7	58.7	100	3.36	28.38	35.26	34.19	1.97	High	High	High	High	High	High	High
ZX.07G0014320	AT4G24830		Argininosuccinate synthase%2C chloroplastic	TRUE	High	Master Protein	ZX.07G0014320	ZX.07G0014320	0	23.182	6	8	11	7	1574	175.8	7.5	19.94	8	0	0.791	0.997579	0.958	0.999202	0.804	0.967373	1.094	0.972282	63.23	92.3	33.27	95.36	98.3	193.9	74.5	95.4	99.8	43.58	10.99	40	33.69	9.21	High	High	High	High	High	High	High
ZX.05G0018060	AT5G65620		Zincin-like metalloproteases family protein	TRUE	High	Master Protein	ZX.05G0018060	ZX.05G0018060	0	23.162	9	8	25	8	780	89.2	8.12	48.98	8	0	0.504	0.690635	0.553	0.500139	0.757	0.904902	2.161	0.927902	40.53	24.9	31.31	35.11	51.4	59.6	76.3	236.4	99.9	8.98	16.43	18.34	34.29	4.57	High	High	High	High	High	High	High
ZX.03G0023140	AT1G59610	DRP2B	Dynamin-2B	TRUE	High	Master Protein	ZX.03G0023140	ZX.03G0023140	0	23.155	10	9	10	9	919	99.9	9.16	23.94	9	0	1.189	0.997579	0.92	0.999202	1.155	0.967373	1.354	0.968946	21.61	47.56	31.66	33.24	112.9	89	112.4	153.5	99.8	9.84	53.77	28.78	25.97	8.41	High	High	High	High	High	High	High
ZX.01G0126460	AT1G63770		Peptidase M1 family protein	TRUE	High	Master Protein	ZX.01G0126460	ZX.01G0126460	0	23.048	10	7	7	7	928	105	5.88	18.18	7	0	0.335	0.215459	0.344	0.214885	0.911	0.981765	1.611	0.935367	63.34	56.28	30.49	43.14	36.3	41.5	89.8	158.4	100	22.31	39.53	32.51	39.05	2.75	High	High	High	High	High	High	High
ZX.01G0142030	AT2G05990	MOD1	Enoyl-	TRUE	High	Master Protein	ZX.01G0142030	ZX.01G0142030	0	22.978	31	3	18	1	116	12.1	5.45	37.57	3	0	1.686	0.640405	0.713	0.980351	0.829	0.970465	0.312	0.930364	2.75	35.32	61.61	21.73	168.6	71.3	82.9	31.2	100	2.67	73.52	78.35	20.46	2.6	High	High	High	High	High	High	High
ZX.01G0049500				TRUE	High	Master Protein	ZX.01G0049500	ZX.01G0049500	0	22.836	14	9	11	9	671	71.2	5.05	22.09	9	0	0.632	0.938783	0.497	0.328526	1.528	0.712333	0.495	0.968946	50.79	61.98	30.68	39.64	72.7	59.1	163.3	42.7	100	45.29	80.27	31.91	21	0.36	High	High	High	High	High	High	High
ZX.03G0014960	AT3G03960	CCT8	T-complex protein 1 subunit theta	TRUE	High	Master Protein	ZX.03G0014960	ZX.03G0014960	0	22.826	6	7	11	2	1396	153.3	6.2	20.82	7	2	0.376	0.310159	0.356	0.199578	0.894	0.974832	2.058	0.927902	26.42	38.52	28.77	31.29	40.6	35.3	89.3	220.8	99.7	15.89	7.66	22.91	29.16	11.54	High	High	High	High	High	High	High
ZX.04G0002190	AT2G19520	MSI4	NFC4	TRUE	High	Master Protein	ZX.04G0002190	ZX.04G0002190	0	22.82	18	8	9	8	517	56.9	6.54	23.65	8	0	1.614	0.691881	0.828	0.966205	0.999	0.999896	0.598	0.978908	26.92	33.12	22.86	32.39	167.1	77.8	104.2	58.6	99.6	10.15	31.26	12.52	18.89	12.96	High	High	High	High	High	High	High
ZX.01G0063200	AT3G53610	RABE1A	Ras-related protein RABE1a	TRUE	High	Master Protein	ZX.01G0063200	ZX.01G0063200	0	22.815	42	6	18	1	158	17.6	7.09	37.71	6	0	0.881	0.997579	1.258	0.936072	0.837	0.967373	0.794	0.999795	22.45	13.39	15.19	25.67	88.1	125.8	83.7	79.4	100	21.31	12.55	18	20.05	0.92	High	High	High	High	High	High	High
ZX.01G0088880	AT3G09740	SYP71	At3g09740	TRUE	High	Master Protein	ZX.01G0088880	ZX.01G0088880	0	22.787	13	8	10	8	641	69.8	6.54	20.63	8	0	0.934	0.997579	1.253	0.95186	0.879	0.967373	0.796	0.999968	52.7	19.81	21	24.84	99.9	133.3	87.9	78.5	99.9	53.93	6.1	10.78	14.73	5.52	High	High	High	High	High	High	High
ZX.02G0004290	AT5G16880	TOL1	TOM1-like protein 1	TRUE	High	Master Protein	ZX.02G0004290	ZX.02G0004290	0	22.658	18	7	14	6	434	47.9	4.89	30.04	7	1	1.028	0.997579	0.93	0.997274	0.95	0.981793	0.867	0.999795	24.66	15.82	12.32	24.04	100.1	96.3	97.4	92.3	100	19.35	6.84	12.07	16.92	1.17	High	High	High	High	High	High	High
ZX.03G0002370	AT2G44100	GDI1	Guanosine nucleotide diphosphate dissociation inhibitor 1	TRUE	High	Master Protein	ZX.03G0002370	ZX.03G0002370	0	22.644	16	6	8	6	454	51.3	6.74	21.22	6	0	0.799	0.997579	0.595	0.621726	0.867	0.967373	1.346	0.968946	26.66	56.66	39.3	49.91	75.9	55.3	87.8	162.4	100	4.86	51.92	34.98	34.63	2.76	High	High	High	High	High	High	High
ZX.08G0016520	AT3G07480		2Fe-2S ferredoxin-like superfamily protein	TRUE	High	Master Protein	ZX.08G0016520	ZX.08G0016520	0	22.628	31	5	16	5	197	21.9	8.56	35.75	5	0	0.91	0.997579	0.477	0.25693	1.508	0.70585	0.805	0.999968	36.62	27	25.37	14.47	85.5	48.7	152.6	82.8	99.9	20.7	63.42	27.68	12.64	5.53	High	High	High	High	High	High	High
ZX.01G0125170	AT1G12780	UGE1	Bifunctional UDP-glucose 4-epimerase and UDP-xylose 4-epimerase 1	TRUE	High	Master Protein	ZX.01G0125170	ZX.01G0125170	0	22.599	28	8	13	8	349	39.1	7.44	29.82	8	0	0.682	0.997579	0.731	0.926772	0.914	0.974832	1.484	0.968946	17.81	30.21	31.39	45.41	65.7	73.2	96.7	167.3	99.9	7.63	27.4	31.08	40.52	5.18	High	High	High	High	High	High	High
ZX.01G0051580	AT3G07770	HSP90-6	Heat shock protein 90-6%2C mitochondrial	TRUE	High	Master Protein	ZX.01G0051580	ZX.01G0051580	0	22.515	11	6	6	5	785	88.9	5.31	15.9	6	0	0.474	0.619586	0.443	0.205238	0.938	0.974832	1.375	0.968946	34.27	46.26	26.39	44.96	45.3	44	92.5	165.9	99.9	33.04	37.89	22.12	49.44	7.01	High	High	High	High	High	High	High
ZX.04G0012190	AT5G13980		Probable alpha-mannosidase At5g13980	TRUE	High	Master Protein	ZX.04G0012190	ZX.04G0012190	0	22.495	8	6	15	6	989	111.3	6.02	30.73	6	0	1.492	0.783719	1.788	0.46498	0.605	0.716597	0.112	0.92333	13.51	24.6	39.77	24.8	148.5	177.9	60.2	10.9	99.5	10.32	20.36	33.99	26.88	13.79	High	High	High	High	High	High	High
ZX.04G0000660	AT2G41480	PER25	Peroxidase 25	TRUE	High	Master Protein	ZX.04G0000660	ZX.04G0000660	0	22.441	9	7	12	7	856	95.6	8.59	26.69	7	0	1.246	0.974878	1.041	0.999202	0.811	0.967373	1.035	0.994829	10.46	24.26	18.8	25.41	120.5	106.2	84.3	102.8	100	9.17	31.86	11.98	21.72	0.2	High	High	High	High	High	High	High
ZX.01G0127810	AT2G18250	COAD	Phosphopantetheine adenylyltransferase	TRUE	High	Master Protein	ZX.01G0127810	ZX.01G0127810	0	22.394	17	4	15	2	262	29.6	9.28	30.69	4	0	1.026	0.997579	1.241	0.967373	0.927	0.974832	0.65	0.994829	23.03	53.36	23.23	16.2	93.2	125.6	100.9	60.3	99.9	11.02	47.58	24.74	13.69	4.68	High	High	High	High	High	High	High
ZX.04G0003670	AT5G55160	SUM2	Small ubiquitin-related modifier	TRUE	High	Master Protein	ZX.04G0003670	ZX.04G0003670	0	22.325	46	4	19	2	98	11.1	5.1	32.49	4	1	0.918	0.997579	0.965	0.999202	1.131	0.967373	1.03	0.978908	54.27	31.82	41.9	27.89	98.9	130.8	122	96.6	99.7	31.6	13.92	25.6	24.06	11.51	High	High	High	High	High	High	High
ZX.09G0007890	AT3G04770	RPSAb	40S ribosomal protein SA	TRUE	High	Master Protein	ZX.09G0007890	ZX.09G0007890	0	22.314	27	7	10	7	310	33.9	5.25	24.94	7	0	0.736	0.997579	0.799	0.993093	0.794	0.967373	1.158	0.968946	3.23	16.05	10.97	28.71	73.6	79.9	79.4	115.8	100	3.12	15.45	9.27	62.51	1.71	High	High	High	High	High	High	High
ZX.09G0010590	AT5G55190	RAN3	GTP-binding nuclear protein	TRUE	High	Master Protein	ZX.09G0010590	ZX.09G0010590	0	22.284	16	5	13	5	326	37.1	8.62	36.5	5	0	0.915	0.997579	1.032	0.999202	0.956	0.981765	1.227	0.978908	8.19	24.3	33.01	39.39	91.5	94.4	88.9	120.7	100	3.6	20.11	18.05	7.95	2.56	High	High	High	High	High	High	High
ZX.01G0002580	AT3G50360	CML20	Probable calcium-binding protein CML20	TRUE	High	Master Protein	ZX.01G0002580	ZX.01G0002580	0	22.274	41	6	14	3	189	21.7	4.88	39.74	6	3	0.961	0.997579	1.551	0.673379	0.942	0.981765	0.754	0.999795	56.66	26.79	39.46	20.06	95.8	155.5	98.7	78.3	99.9	58.52	13.17	28.14	21.4	5.33	High	High	High	High	High	High	High
ZX.06G0018050	AT5G60660	PIP2-4	PIP2F	TRUE	High	Master Protein	ZX.06G0018050	ZX.06G0018050	0	22.253	22	4	22	3	285	30.4	8.06	51.26	4	0	1.139	0.997579	2.18	0.279412	0.615	0.506828	0.135	0.897683	16.83	26.8	38.34	47.71	139.4	227.6	56.2	8.5	100	28.03	19.25	36.41	69.19	2	High	High	High	High	High	High	High
ZX.01G0028940	AT4G24220	VEP1	3-oxo-Delta(4%2C5)-steroid 5-beta-reductase	TRUE	High	Master Protein	ZX.01G0028940	ZX.01G0028940	0	22.195	15	8	17	8	782	89.2	5.41	32.92	8	0	0.482	0.639145	0.559	0.43533	0.76	0.87866	1.54	0.968946	42.17	48.1	37.78	41.16	56.7	60.2	72.5	173.1	100	16.76	50.41	35.74	25.59	1.3	High	High	High	High	High	High	High
ZX.01G0029350	AT5G25070		Neurofilament light protein	TRUE	High	Master Protein	ZX.01G0029350	ZX.01G0029350	0	22.122	10	8	9	8	802	89.6	4.86	19.25	8	0	1.155	0.997579	0.946	0.999202	0.834	0.967373	0.835	0.999795	37.5	35.43	22.44	65.26	133	107.9	79.2	92.4	100	24.16	57.23	21.72	33.26	2.85	High	High	High	High	High	High	High
ZX.03G0013700				TRUE	High	Master Protein	ZX.03G0013700	ZX.03G0013700	0	22.117	24	3	14	3	207	22.4	9.58	48.96	3	0	0.937	0.997579	0.836	0.987837	1.374	0.844417	0.492	0.974672	19.72	31.89	39.97	44.71	104.4	126.5	136.7	23.9	98.9	47.25	43.39	27.21	59.72	20.83	High	High	High	High	High	High	High
ZX.09G0015620	AT1G29990	PFD6	At1g29990	TRUE	High	Master Protein	ZX.09G0015620	ZX.09G0015620	0	22.064	59	7	21	7	116	13.3	8.88	44.1	7	0	0.815	0.997579	1.026	0.999202	0.993	0.994054	0.892	0.999968	21.77	26.64	22.8	27.14	79.5	96.3	101.8	96.4	100	15.39	28.35	10.77	21.06	1.71	High	High	High	High	High	High	High
ZX.05G0019140	AT1G06570	HPD	4-hydroxyphenylpyruvate dioxygenase	TRUE	High	Master Protein	ZX.05G0019140	ZX.05G0019140	0	21.944	22	7	17	7	436	48.1	5.82	37	7	0	1.14	0.997579	0.656	0.922061	0.88	0.970465	0.786	0.999795	77.43	55.73	26.06	40.7	97.6	81.3	86.8	94.8	99.9	7.64	27.6	14.55	38.3	5.81	High	High	High	High	High	High	High
ZX.01G0056580	AT1G72160	PATL3	Patellin-3	TRUE	High	Master Protein	ZX.01G0056580	ZX.01G0056580	0	21.842	10	9	22	8	903	101.2	5.99	45.79	9	0	1.204	0.997579	0.989	0.999202	0.908	0.967373	0.912	0.999795	50.7	30.83	39.01	45.96	155.9	96.3	90.6	106.2	100	15.21	23.57	28.74	5.75	3.16	High	High	High	High	High	High	High
ZX.01G0063440	AT3G51740	IMK2	Probably inactive leucine-rich repeat receptor-like protein kinase IMK2	TRUE	High	Master Protein	ZX.01G0063440	ZX.01G0063440	0	21.825	3	2	20	2	1340	144.5	7.96	52.88	2	0	1.285	0.945556	1.08	0.999202	0.968	0.981793	0.679	0.983806	10.32	24.19	20.63	19.86	130.4	115.3	90	67.2	100	8.28	25.41	17.83	16.79	2.13	High	High	High	High	High	High	High
ZX.01G0138620	AT5G45390	CLPP4	ATP-dependent Clp protease proteolytic subunit 4%2C chloroplastic	TRUE	High	Master Protein	ZX.01G0138620	ZX.01G0138620	0	21.63	18	4	13	4	306	33.2	5.4	25.05	4	0	1.111	0.997579	0.901	0.993093	0.894	0.967373	0.921	0.999795	36.7	26.61	31.34	33.96	112.7	99.1	94.3	107.4	100	30.05	13.81	18.8	19.4	1.79	High	High	High	High	High	High	High
ZX.02G0018600	AT2G27530	RPL10AB	60S ribosomal protein L10a-2	TRUE	High	Master Protein	ZX.02G0018600	ZX.02G0018600	0	21.601	27	9	22	9	385	42.8	8.97	49.45	9	0	0.991	0.997579	1.382	0.905262	0.881	0.967373	0.397	0.935367	22.32	42.4	26.05	25.78	94.4	130.2	84.9	38.5	100	25.02	36.74	17.55	21.41	3.44	High	High	High	High	High	High	High
ZX.01G0107610	AT5G63190		MA3 domain-containing protein	TRUE	High	Master Protein	ZX.01G0107610	ZX.01G0107610	0	21.601	4	5	9	1	1861	208	5.54	24.8	5	0																							High	High	High	High	High	High	High
ZX.09G0014500	AT5G50850	PDH2	Pyruvate dehydrogenase E1 component subunit beta	TRUE	High	Master Protein	ZX.09G0014500	ZX.09G0014500	0	21.592	16	4	13	1	268	29	7.25	26.39	4	0																							High	High	High	High	High	High	High
ZX.01G0106120	AT1G18700		DNAJ heat shock N-terminal domain-containing protein	TRUE	High	Master Protein	ZX.01G0106120	ZX.01G0106120	0	21.563	3	4	13	4	1860	205.4	5.64	40.6	4	0	2.595	0.173065	0.819	0.95866	0.495	0.145283	0.374	0.927902	57.65	29.02	31.54	32.61	275.5	84.7	44.6	40.5	99.7	64.19	36.51	23.88	28.16	11.11	High	High	High	High	High	High	High
ZX.06G0002510	AT5G45750	RABA1C	RABA1c	TRUE	High	Master Protein	ZX.06G0002510	ZX.06G0002510	0	21.514	28	4	18	1	163	18.2	5.29	34.58	4	0	0.7	0.997579	0.928	0.99704	0.946	0.981765	1.502	0.968946	35.15	30.09	27	33.86	70	92.7	94.6	150.1	99.9	34.02	39.27	29.72	42.03	6.27	High	High	High	High	High	High	High
ZX.02G0031150	AT1G06620		1-aminocyclopropane-1-carboxylate oxidase homolog 1	TRUE	High	Master Protein	ZX.02G0031150	ZX.02G0031150	0	21.504	17	6	9	6	375	42.7	6.18	24.64	6	0	1.256	0.971292	1.764	0.53613	1.016	0.991811	0.156	0.92333	45.92	35.2	25.36	41.89	117.8	183.1	99.3	14.9	99.8	42.92	66.92	58.59	33.6	7.88	High	High	High	High	High	High	High
ZX.03G0000580	AT4G28390	AAC3	ADP%2CATP carrier protein 3%2C mitochondrial	TRUE	High	Master Protein	ZX.03G0000580	ZX.03G0000580	0	21.443	14	7	15	4	427	46.4	9.41	26.55	7	0	0.763	0.997579	0.88	0.999202	0.566	0.600818	1.524	0.935367	18.9	38.11	36.25	57.32	76	87.6	56.4	151.8	99.6	19.48	52.99	34.3	54.29	12.3	High	High	High	High	High	High	High
ZX.01G0043860	AT1G09630	RABA2A	Ras-related protein RABA2a	TRUE	High	Master Protein	ZX.01G0043860	ZX.01G0043860	0	21.429	27	5	15	3	216	23.8	7.24	26.23	5	0	1.105	0.997579	1.001	0.999202	0.836	0.967373	1.022	0.994829	28.15	29.95	29.44	41.4	110.1	99.7	83.3	101.8	99.6	28.65	31.71	28.36	36.18	12.13	High	High	High	High	High	High	High
ZX.04G0030420	AT2G36880	METK3	S-adenosylmethionine synthase	TRUE	High	Master Protein	ZX.04G0030420	ZX.04G0030420	0	21.413	23	8	27	2	382	41.7	6.54	57.61	8	0																							High	High	High	High	High	High	High
ZX.01G0040380	AT4G31340		AT4G31340 protein	TRUE	High	Master Protein	ZX.01G0040380	ZX.01G0040380	0	21.404	16	8	13	8	475	53.4	9.28	25.6	8	0	0.995	0.997579	1.391	0.888029	0.869	0.967373	0.354	0.927902	22.97	25.57	27.37	18.97	105.9	142.9	87.4	34.5	99.8	21	36.4	27.76	14.58	8.32	High	High	High	High	High	High	High
ZX.06G0029590	AT4G02340		AT4g02340 protein	TRUE	High	Master Protein	ZX.06G0029590	ZX.06G0029590	0	21.349	25	5	9	5	316	35.6	5.95	27.01	5	0	0.614	0.920284	0.596	0.579678	0.993	0.999192	1.99	0.927902	19.28	33.14	22.59	25.75	58.8	69	94.2	193.1	99.9	19.63	29.32	33.62	39.75	6.66	High	High	High	High	High	High	High
ZX.07G0019730	AT1G13950	ELF5A-1	Eukaryotic translation initiation factor 5A	TRUE	High	Master Protein	ZX.07G0019730	ZX.07G0019730	0	21.289	35	6	43	1	175	19.5	6.33	63.17	6	0																							High	High	High	High	High	High	High
ZX.07G0001460	AT1G22860	VPS3	Vacuolar sorting protein 39	TRUE	High	Master Protein	ZX.07G0001460	ZX.07G0001460	0	21.276	3	7	9	7	2512	283.2	6.65	17.71	7	0	0.806	0.997579	1.089	0.99704	1.263	0.95637	0.459	0.968946	16.37	19.78	21.2	15.58	85.7	105.2	140.1	44.3	100	18.14	15.48	12.09	13.66	1.47	High	High	High	High	High	High	High
ZX.08G0026440	AT5G09830	BOLA2	Protein BOLA2	TRUE	High	Master Protein	ZX.08G0026440	ZX.08G0026440	0	21.263	44	5	31	5	95	10.5	6.79	65.25	5	0	0.647	0.967399	0.653	0.685983	1.309	0.922507	0.845	0.999968	29.45	36.17	25.95	22.82	64.2	70.9	130.7	85.8	99.6	2.83	26.02	15.92	26.77	12.47	High	High	High	High	High	High	High
ZX.09G0010100	AT4G32330	WDL5	Protein WVD2-like 5	TRUE	High	Master Protein	ZX.09G0010100	ZX.09G0010100	0	21.244	12	5	6	5	458	49.6	7.74	15.85	5	0	0.934	0.997579	1.439	0.852428	0.854	0.971717	0.159	0.927902	36.89	40.2	61.97	52.78	91.6	141.1	83.7	15.6	98	41.1	32.03	46.64	49.76	27.82	High	High	High	High	High	High	High
ZX.04G0001860	AT2G19830	VPS32.1	Vacuolar protein sorting-associated protein 32 homolog 1	TRUE	High	Master Protein	ZX.04G0001860	ZX.04G0001860	0	21.221	26	6	12	2	240	27.7	9.73	24.97	6	0																							High	High	High	High	High	High	High
ZX.01G0010480	AT2G32730	RPN2A	26S proteasome non-ATPase regulatory subunit 1 homolog A	TRUE	High	Master Protein	ZX.01G0010480	ZX.01G0010480	0	21.212	5	4	8	3	1002	108.6	5.26	24.06	4	1	0.393	0.362908	0.554	0.59834	1.163	0.967373	0.954	0.999043	43.31	29.35	40.63	63.54	49.7	55.7	136	96.9	99.9	7.96	18.57	23.89	31.77	4.53	High	High	High	High	High	High	High
ZX.01G0017210	AT5G43990	SUVR2	SET-domain containing protein lysine methyltransferase family protein	TRUE	High	Master Protein	ZX.01G0017210	ZX.01G0017210	0	21.113	3	5	11	5	2282	256	6.96	17.36	5	0	1.758	0.582366	1.687	0.573019	1.103	0.969313	0.347	0.927902	49.37	44.91	29.87	44.85	142.2	160.2	109.1	35.1	100	53.21	43.18	22.15	13.32	1.32	High	High	High	High	High	High	High
ZX.01G0098190	AT2G36060	MMZ3	UEV1C	TRUE	High	Master Protein	ZX.01G0098190	ZX.01G0098190	0	21.083	52	7	25	5	141	16.2	6.09	42.01	7	1	0.814	0.997579	1.143	0.994768	1.222	0.967373	0.479	0.954668	11.07	15.59	10.68	9.27	85.1	119.4	121	43.5	100	14.49	11.94	14.59	9.45	3.17	High	High	High	High	High	High	High
ZX.04G0018850	AT4G10040	CYTC-2	CYTC-2	TRUE	High	Master Protein	ZX.04G0018850	ZX.04G0018850	0	21.017	24	2	14	1	99	10.8	9.09	35.96	2	1	0.993	0.997579	1.24	0.973521	1.245	0.967373	0.473	0.953601	37.27	7.45	24.27	36.24	107.1	123.8	123.8	45.3	100	31.91	36.78	25.3	32.26	3.36	High	High	High	High	High	High	High
ZX.01G0079640	AT3G51780	BAG4	BAG family molecular chaperone regulator 4	TRUE	High	Master Protein	ZX.01G0079640	ZX.01G0079640	0	20.862	38	9	15	9	281	31.5	4.92	25.28	9	0	0.638	0.952283	1.144	0.98496	1.367	0.844417	0.692	0.999795	21.16	17	30.2	17.98	71	123.2	125.7	61.9	100	32.9	19.36	36.7	23.75	0.81	High	High	High	High	High	High	High
ZX.06G0023370	AT1G16700		NADH dehydrogenase	TRUE	High	Master Protein	ZX.06G0023370	ZX.06G0023370	0	20.84	21	5	10	5	260	30	5.57	21.5	5	0	1.146	0.997579	1.128	0.993093	1.105	0.970465	0.692	0.994829	57.31	20.47	16.2	29.72	110.1	126.4	115	78.4	100	48.23	12.55	18.84	18.65	1.71	High	High	High	High	High	High	High
ZX.01G0068490	AT3G08900	RGP3	Glycosyltransferase (Fragment)	TRUE	High	Master Protein	ZX.01G0068490	ZX.01G0068490	0	20.824	19	7	17	3	360	41	5.96	30.08	7	2	0.898	0.997579	1.305	0.93013	0.867	0.970465	0.721	0.999968	9.39	30.03	30.5	12.8	91.7	141	93.6	72.7	99.9	5.23	43.36	29.61	9.62	5.58	High	High	High	High	High	High	High
ZX.05G0012160	AT2G18280	TULP2	Tubby-like F-box protein	TRUE	High	Master Protein	ZX.05G0012160	ZX.05G0012160	0	20.701	7	7	15	5	1415	160	8.82	23.85	7	0	1.266	0.961488	1.236	0.947485	1.006	0.981793	0.395	0.968946	17.26	29.42	29.86	17.86	125.7	128.1	99.9	37.8	99.3	2.9	28.61	31.46	15.58	16.69	High	High	High	High	High	High	High
ZX.07G0015980	AT3G24170	ATGR1	Glutathione reductase%2C cytosolic	TRUE	High	Master Protein	ZX.07G0015980	ZX.07G0015980	0	20.682	18	6	9	6	453	49.7	6.6	20.4	6	0	0.495	0.674082	0.499	0.695651	0.988	0.981793	1.351	0.968946	21.65	45.69	41.68	23.68	50	46.4	100.2	150.3	99.1	0.8	48.55	34.46	28.12	19.39	High	High	High	High	High	High	High
ZX.01G0039820	AT3G18820	RABG3F	Ras-related protein RABG3f	TRUE	High	Master Protein	ZX.01G0039820	ZX.01G0039820	0	20.668	43	7	10	5	227	25.2	4.83	24.37	7	1	0.944	0.997579	0.884	0.99704	0.842	0.967373	1.492	0.968946	34.93	53.65	28.44	33.18	90.8	101.6	82	156	100	29.52	41.03	12.46	31.34	1.17	High	High	High	High	High	High	High
ZX.08G0023300	AT3G01560		Proline-rich receptor-like kinase%2C putative (DUF1421)	TRUE	High	Master Protein	ZX.08G0023300	ZX.08G0023300	0	20.659	11	4	13	4	456	50.4	7.42	27.56	4	0	0.763	0.997579	1.204	0.950547	1.083	0.969313	0.755	0.999968	51.61	45.27	34.89	24.23	77	126.3	111.9	79.3	99.9	45.07	35.12	42.64	18.44	6.98	High	High	High	High	High	High	High
ZX.01G0111110	AT5G17530		phosphoglucosamine mutase family protein	TRUE	High	Master Protein	ZX.01G0111110	ZX.01G0111110	0	20.613	19	8	12	8	575	61.5	5.86	25.19	8	0	0.626	0.932822	0.989	0.998093	0.852	0.967373	1.73	0.927902	21.21	35.52	33.73	31.5	62.6	86.1	86.3	151.7	99.2	14.59	11.4	10.87	33.96	17.4	High	High	High	High	High	High	High
ZX.01G0034020	AT3G63030	MBD4	Methyl-CpG-binding domain-containing protein 4	TRUE	High	Master Protein	ZX.01G0034020	ZX.01G0034020	0	20.581	31	5	7	5	183	20.9	8.09	18.66	5	0	1.056	0.997579	1.077	0.999202	1.152	0.967373	0.308	0.927902	22.08	28.7	25.55	79.89	120.2	109	119.4	31.6	100	28.74	23.91	27.71	15.63	1.39	High	High	High	High	High	High	High
ZX.03G0004180	AT3G49800		AT3g49800/T16K5_150	TRUE	High	Master Protein	ZX.03G0004180	ZX.03G0004180	0	20.569	21	10	13	10	498	54.5	4.64	18.85	10	0																							High	High	High	High	High	High	High
ZX.01G0065090	AT5G24350		CONTAINS InterPro DOMAIN/s: Secretory pathway Sec39 (InterPro:IPR013244)%3B Ha.	TRUE	High	Master Protein	ZX.01G0065090	ZX.01G0065090	0	20.548	4	8	14	8	2718	304	5.36	33.12	8	0	0.973	0.997579	0.768	0.935789	0.921	0.970465	1.179	0.97882	17.65	34.33	23.15	33.45	92.3	79.8	96.5	102	99.8	5.32	19.94	14.45	20.96	8.27	High	High	High	High	High	High	High
ZX.01G0021300	AT4G12910	SCPL20	Serine carboxypeptidase-like 20	TRUE	High	Master Protein	ZX.01G0021300	ZX.01G0021300	0	20.523	6	6	12	6	1144	127.8	7.09	30.42	6	0	0.49	0.665183	0.576	0.541019	2.043	0.156733	0.155	0.897683	50.58	59.29	55.98	62.93	35.4	43.1	205.4	9.2	100	49.93	66.24	42.47	66.15	0.83	High	High	High	High	High	High	High
ZX.01G0084680	AT3G11820	SYP121	SYR1	TRUE	High	Master Protein	ZX.01G0084680	ZX.01G0084680	0	20.521	19	5	19	1	303	34.3	7.33	27.92	5	0																							Medium	Medium	Medium	Medium	Not Found	Medium	Medium
ZX.01G0017710				TRUE	High	Master Protein	ZX.01G0017710	ZX.01G0017710	0	20.47	24	8	10	8	446	48.4	7.4	20.42	8	0	0.561	0.826511	0.652	0.88161	0.693	0.844417	1.931	0.927902	15.84	24.06	26.35	37.47	69.7	64.8	89.3	186.1	99.6	25.48	23.8	34.56	32.19	12.43	High	High	High	High	High	High	High
ZX.01G0106680	AT3G08900	RGP3	Glycosyltransferase (Fragment)	TRUE	High	Master Protein	ZX.01G0106680	ZX.01G0106680	0	20.467	19	7	17	3	357	40.5	5.96	27.71	7	0	1.214	0.990697	1.246	0.945635	0.986	0.981793	0.577	0.994829	13.89	76.89	44.11	9.29	121.3	124.5	98.6	57.7	100	13.57	66.77	51.21	16.41	4.03	High	High	High	High	High	High	High
ZX.05G0010810	AT5G16990	P2	NADP-dependent alkenal double bond reductase P2	TRUE	High	Master Protein	ZX.05G0010810	ZX.05G0010810	0	20.445	16	4	6	4	398	43.8	6.86	18.92	4	0	0.685	0.997579	0.671	0.828324	1.128	0.967373	0.924	0.999795	37.85	48.49	35.85	34.18	70.7	77.8	100.5	95.7	100	0.23	30.52	33.76	32.16	2	High	High	High	High	High	High	High
ZX.08G0037970	AT3G12050		Aha1 domain-containing protein	TRUE	High	Master Protein	ZX.08G0037970	ZX.08G0037970	0	20.434	25	8	18	8	354	39.7	6.1	26.88	8	0	1.015	0.997579	1.045	0.999202	0.816	0.967373	0.952	0.999795	36.77	40.73	21.2	41.7	101.1	104	81.3	94.8	99.6	37.04	46.09	24.1	30.59	12.72	High	High	High	High	High	High	High
ZX.01G0121080				TRUE	High	Master Protein	ZX.01G0121080	ZX.01G0121080	0	20.428	53	5	16	5	104	10.8	4.5	35.19	5	0	0.744	0.997579	1.058	0.998093	1.233	0.967373	0.301	0.927902	21.08	35.11	24.51	21.55	73.9	97.7	135.3	31.2	99.9	9.76	31.16	18.07	13	7.23	High	High	High	High	High	High	High
ZX.07G0021940	AT1G27950	LTPG1	Non-specific lipid transfer protein GPI-anchored 1	TRUE	High	Master Protein	ZX.07G0021940	ZX.07G0021940	0	20.37	20	4	30	4	174	18.3	7.5	60.87	4	0	0.974	0.997579	1.199	0.987837	1.303	0.927906	0.271	0.927902	28.57	62.45	14.87	17.97	92.7	122.1	134	27.4	100	30.07	45.61	18.51	17.99	0.21	High	High	High	High	High	High	High
ZX.09G0023230	AT1G17890	GER2	Putative GDP-L-fucose synthase 2	TRUE	High	Master Protein	ZX.09G0023230	ZX.09G0023230	0	20.278	32	9	11	9	349	38.2	7.08	21.5	9	0	1.51	0.770549	1.407	0.921889	0.653	0.641966	0.878	0.999795	16.73	57.78	27.14	34.38	145.6	133.8	73.7	92	100	1.34	56.05	21.37	26.81	2.11	High	High	High	High	High	High	High
ZX.01G0111390	AT3G54840	RABF1	Ras-related protein RABF1	TRUE	High	Master Protein	ZX.01G0111390	ZX.01G0111390	0	20.266	28	5	9	4	223	24.3	6.34	18.49	5	0	1.028	0.997579	0.904	0.993093	0.851	0.967373	0.932	0.999795	46.64	22.14	17.8	27.83	104.7	109.4	86.3	84.6	100	40.24	39.47	10.39	17.17	0.48	High	High	High	High	High	High	High
ZX.06G0008210				TRUE	High	Master Protein	ZX.06G0008210	ZX.06G0008210	0	20.26	21	3	13	3	230	24.8	9.42	32.84	3	0	3.315	0.0644448	0.96	0.999202	0.487	0.415961	0.161	0.927902	11.75	68.59	27.72	31.68	312.5	92.7	48.8	11.2	99.8	10.22	56.85	15.62	58.7	8.29	High	High	High	High	High	High	High
ZX.04G0010060	AT4G30480	TPR1	AT4G30480 protein	TRUE	High	Master Protein	ZX.04G0010060	ZX.04G0010060	0	20.247	25	5	7	5	249	27.8	4.65	14.58	5	0	0.605	0.904109	1.183	0.978435	1.245	0.966215	0.489	0.968946	42.35	28.15	42.55	34.34	57.7	107.1	123.8	50.6	99.9	1.77	22.13	18.95	18.44	7.67	High	High	High	High	High	High	High
ZX.08G0041890	AT1G65540		LETM1-like protein	TRUE	High	Master Protein	ZX.08G0041890	ZX.08G0041890	0	20.216	14	8	8	8	737	84.3	6.83	19.14	8	0	0.462	0.577717	0.587	0.780192	1.172	0.967373	1.344	0.968946	14.38	19.36	11.75	38.07	44.6	58.7	121.2	139.3	100	6.17	22.94	15.29	28.63	3.81	High	High	High	High	High	High	High
ZX.09G0006330	AT1G67280		Probable lactoylglutathione lyase%2C chloroplastic	TRUE	High	Master Protein	ZX.09G0006330	ZX.09G0006330	0	20.189	19	7	15	7	374	41.4	7.34	27.94	7	0	1.7	0.629109	0.624	0.703803	0.432	0.0676422	0.951	0.999043	32.22	33.6	32.8	40.49	163.3	68.7	39.3	105.3	100	21.99	12.69	20.72	26.78	0.87	High	High	High	High	High	High	High
ZX.08G0040330	AT3G51800	ATG2	metallopeptidase M24 family protein	TRUE	High	Master Protein	ZX.08G0040330	ZX.08G0040330	0	20.066	16	6	10	6	394	43.3	7.21	23.13	6	0	1.186	0.997579	1.089	0.997274	0.958	0.981793	0.869	0.999795	16.94	29.76	32.5	23.63	127.6	110.2	96.6	74.5	99.8	16.68	27.19	21.46	8.41	9.24	High	High	High	High	High	High	High
ZX.01G0042930	AT2G22230		At2g22230/T26C19.11	TRUE	High	Master Protein	ZX.01G0042930	ZX.01G0042930	0	20.05	19	6	12	6	344	37.5	9.41	26.42	6	0	1.444	0.834701	1.034	0.999202	1.038	0.989472	0.696	0.994247	22.46	23.91	28.39	19.21	149.8	104.7	109	65.9	100	0.18	15.94	25.31	12.02	2.78	High	High	High	High	High	High	High
ZX.07G0022030	AT1G27390	TOM20-2	TOM20-2	TRUE	High	Master Protein	ZX.07G0022030	ZX.07G0022030	0	20.028	22	5	10	4	295	32.6	7.11	26.22	5	0	0.942	0.997579	1.246	0.95866	1.207	0.967373	0.538	0.968946	17.52	64.84	14.87	12.72	89.5	109.3	121.3	53.7	100	10.33	54.02	7.77	20.78	1.2	High	High	High	High	High	High	High
ZX.09G0015870	AT1G11910	APA1	aspartic proteinase A1	TRUE	High	Master Protein	ZX.09G0015870	ZX.09G0015870	0	19.988	49	5	20	4	128	14.1	4.92	42.02	5	0	1.765	0.577717	0.753	0.993093	0.928	0.999896	1.548	0.927902	27.52	44.41	13.03	30.83	176.4	75.2	92.7	154.6	99.9	26.88	51.11	26.68	42.27	5.99	High	High	High	High	High	High	High
ZX.03G0007420	AT1G04690	KAB1	Probable voltage-gated potassium channel subunit beta	TRUE	High	Master Protein	ZX.03G0007420	ZX.03G0007420	0	19.967	20	6	12	6	361	40.4	8.24	26.77	6	0	1.14	0.997579	1.201	0.98496	0.888	0.967373	0.628	0.994247	14.81	62.21	40.71	31.77	123.6	134.8	93.9	62.4	100	18.36	45.81	24.64	22.09	4.35	High	High	High	High	High	High	High
ZX.07G0004980	AT1G16880	ACR11	ACR11	TRUE	High	Master Protein	ZX.07G0004980	ZX.07G0004980	0	19.962	34	7	13	7	281	30.5	6.16	27.9	7	0	2.313	0.259564	1.065	0.999202	1.008	0.999896	0.534	0.968946	18.36	23.46	22.44	16.99	218.4	104.9	96.7	52.4	100	3.91	32.28	21.97	12.55	3.78	High	High	High	High	High	High	High
ZX.01G0101260	AT5G53560	CYTB5-E	CB5-E	TRUE	High	Master Protein	ZX.01G0101260	ZX.01G0101260	0	19.93	25	2	23	2	133	14.9	5.34	58.15	2	0	0.707	0.997579	0.999	0.999202	1.084	0.980186	0.426	0.927902	48.47	45.98	34.65	49.95	90.2	100.7	123.4	47.1	100	37.71	60.82	24.41	48.21	3.61	High	High	High	High	High	High	High
ZX.01G0020070				TRUE	High	Master Protein	ZX.01G0020070	ZX.01G0020070	0	19.926	5	8	9	8	1675	181.4	8.09	20.95	8	0	0.948	0.997579	0.862	0.999202	1.211	0.967373	0.364	0.968946	37.01	30.05	65.09	43.57	102.2	79.7	128.5	35.4	99.8	16.13	18.68	55.42	40.61	8.93	High	High	High	High	High	High	High
ZX.03G0014230	AT1G54410	HIRD11	HIRD11	TRUE	High	Master Protein	ZX.03G0014230	ZX.03G0014230	0	19.893	37	4	22	4	109	12.2	6.98	43.2	4	0	0.236	0.0527614	0.761	0.935789	1.649	0.529236	0.425	0.927902	40.14	86.08	39.53	35.55	22.5	71.4	164.8	45.4	100	33.48	62.74	23.46	34.96	1.49	High	High	High	High	High	High	High
ZX.06G0009610	AT1G11910	APA1	aspartic proteinase A1	TRUE	High	Master Protein	ZX.06G0009610	ZX.06G0009610	0	19.872	19	8	26	4	535	57.8	6.39	51.85	8	1	1.679	0.648011	0.983	0.99704	0.688	0.9373	0.791	0.994829	24.27	34.09	33.67	26.13	165.1	96.7	67.7	90.8	98.3	16.72	27.91	32.1	19.39	25.64	High	High	High	High	High	High	High
ZX.07G0014460	AT3G20970	NIFU4	NifU-like protein 4%2C mitochondrial	TRUE	High	Master Protein	ZX.07G0014460	ZX.07G0014460	0	19.872	31	7	11	7	273	30.3	6.14	22.31	7	0	0.595	0.881014	1.097	0.99704	1.414	0.787284	0.585	0.97882	35.17	25.5	21.66	19.46	64.6	112.7	134.8	58.6	100	30.3	25.95	16.97	16.22	3.72	High	High	High	High	High	High	High
ZX.03G0017610	AT3G04780		PITH domain-containing protein At3g04780	TRUE	High	Master Protein	ZX.03G0017610	ZX.03G0017610	0	19.844	19	3	11	3	205	22.9	5.16	26.1	3	0	0.938	0.997579	1.322	0.931551	1.091	0.970465	0.53	0.969131	33.32	16.9	26.14	44.4	100.4	132.5	101.1	65.1	100	2.3	7.71	13.91	20.46	2.38	High	High	High	High	High	High	High
ZX.01G0027690	AT1G28200	FIP1	FIP1	TRUE	High	Master Protein	ZX.01G0027690	ZX.01G0027690	0	19.802	15	4	9	4	329	36.2	6.8	23.82	4	0	1.078	0.997579	1.395	0.819652	0.663	0.830023	0.914	0.994829	55.34	20.97	20.53	12.25	114.9	145.6	60.9	92.3	100	58.3	37.66	23.44	29.32	4.45	High	High	High	High	High	High	High
ZX.01G0117580	AT3G22480	PDF2	Prefoldin like protein	TRUE	High	Master Protein	ZX.01G0117580	ZX.01G0117580	0	19.715	43	6	11	6	154	17.3	5.76	19.53	6	0	0.947	0.997579	1.19	0.987837	1.432	0.82263	0.613	0.978908	31.58	20.46	21.02	28.64	91.2	122.5	135.7	57.6	100	28.84	26.82	8.83	24.1	3.49	High	High	High	High	High	High	High
ZX.01G0106570	AT5G08060		Furry	TRUE	High	Master Protein	ZX.01G0106570	ZX.01G0106570	0	19.709	38	4	10	4	132	15.2	9.35	29.2	4	0	1.16	0.997579	1.255	0.935789	1.297	0.90273	0.511	0.978908	45.9	28.15	25.33	16.5	114.3	128.5	132.1	51.3	99.7	46.07	22.89	21.44	14.88	11.74	High	High	High	High	High	High	High
ZX.01G0049600	AT1G14650		Probable splicing factor 3A subunit 1	TRUE	High	Master Protein	ZX.01G0049600	ZX.01G0049600	0	19.708	8	7	8	7	987	108.9	6.06	18.93	7	0	1.113	0.997579	1.095	0.987837	1.489	0.708377	0.375	0.968946	49.1	10.53	16.44	26.33	113.8	110.4	146.4	40.3	100	50.29	5.96	12.26	15.17	0.79	High	High	High	High	High	High	High
ZX.01G0116300	AT5G09500	RPS15C	40S ribosomal protein S15-3	TRUE	High	Master Protein	ZX.01G0116300	ZX.01G0116300	0	19.653	13	2	12	2	225	25.2	10.27	22.47	2	0	1.031	0.997579	1.241	0.935789	0.881	0.970465	0.39	0.968946	17.58	57.63	57	57.01	105.4	121.5	78.1	29.2	99.9	12.39	48.61	56.49	53.47	4.87	High	High	High	High	High	High	High
ZX.08G0008750	AT5G42790	PAF1	Proteasome subunit alpha type	TRUE	High	Master Protein	ZX.08G0008750	ZX.08G0008750	0	19.632	18	6	19	1	306	33.4	5.85	36.32	6	2	1.193	0.997579	0.897	0.999202	1.189	0.967373	0.791	0.999795	16.03	52.81	58.06	30.49	110.3	84	116	85.1	99.5	5.2	45.73	38.21	36.43	14.36	High	High	High	High	High	High	High
ZX.06G0018810	AT2G28190	CSD2	Superoxide dismutase	TRUE	High	Master Protein	ZX.06G0018810	ZX.06G0018810	0	19.62	20	4	34	4	294	31	9.32	110.34	4	0	1.321	0.926594	0.976	0.999202	0.78	0.919307	0.644	0.97882	38.88	27.37	20.8	29.45	150.1	105.8	77.8	72.8	100	37.84	17.22	27.92	34.95	4.04	High	High	High	High	High	High	High
ZX.01G0089770	AT5G02560	HTA12	Histone H2A	TRUE	High	Master Protein	ZX.01G0089770	ZX.01G0089770	0	19.584	50	5	28	3	149	15.7	10.58	28.25	5	0	1.115	0.997579	1.604	0.643044	0.658	0.830023	0.17	0.927902	201.48	11.34	13.28	31.75	111.5	160.4	65.8	17	100	114.84	16.93	32.09	31.86	3.33	High	High	High	High	High	High	High
ZX.02G0014470	AT1G16210		Coiled-coil protein	TRUE	High	Master Protein	ZX.02G0014470	ZX.02G0014470	0	19.542	27	7	16	5	242	28.1	8.85	30.38	7	1	0.721	0.997579	1.528	0.796266	0.997	0.994254	0.334	0.927902	26	30.29	24.11	36.44	69.6	136	97.1	34.8	100	6.48	39.59	21.63	29.02	3.29	High	High	High	High	High	High	High
ZX.01G0080310	AT5G66200	ARO2	Armadillo repeat only 2	TRUE	High	Master Protein	ZX.01G0080310	ZX.01G0080310	0	19.533	3	4	6	4	1970	217.5	8.31	14.75	4	0	1.779	0.56892	0.996	0.997274	0.539	0.372768	0.54	0.980882	95.99	34.92	63.96	84.57	213	74.9	77	63.7	100	48.8	37.41	73.58	12.37	3.56	High	High	High	High	High	High	High
ZX.01G0061520	AT1G33140	RPL9B	60S ribosomal protein L9-1	TRUE	High	Master Protein	ZX.01G0061520	ZX.01G0061520	0	19.437	36	6	18	6	194	22	9.36	31.97	6	0	0.832	0.997579	1.078	0.998093	1.026	0.99492	0.53	0.968946	31.5	31	23.88	35.78	87	110.8	111.2	56.5	100	12.35	15.92	14.3	15.02	3.64	High	High	High	High	High	High	High
ZX.08G0039670	AT3G05560	RPL22B	60S ribosomal protein L22-2	TRUE	High	Master Protein	ZX.08G0039670	ZX.08G0039670	0	19.418	38	5	18	3	125	14.2	9.61	44.55	5	0	1.072	0.997579	1.428	0.786722	1.1	0.967373	0.228	0.927902	34.9	30.61	14.87	47.85	107.2	142.8	110	22.8	100	32.81	31.59	15.67	75.19	1.83	High	High	High	High	High	High	High
ZX.01G0029160	AT4G34200	PGDH1	D-3-phosphoglycerate dehydrogenase	TRUE	High	Master Protein	ZX.01G0029160	ZX.01G0029160	0	19.404	11	6	9	2	604	63.9	6.57	16.1	6	0																							High	High	High	High	High	High	High
ZX.08G0029660	AT3G55470		At3g55470	TRUE	High	Master Protein	ZX.08G0029660	ZX.08G0029660	0	19.394	55	3	7	3	78	8.7	4.81	23.7	3	0	0.866	0.997579	1.395	0.903287	1.093	0.97327	0.682	0.994829	37.22	32.97	46.69	20.99	100.1	134	115.5	61.5	100	20.99	22.36	28.73	11.16	4.26	High	High	High	High	High	High	High
ZX.01G0075690	AT2G05990	MOD1	Enoyl-	TRUE	High	Master Protein	ZX.01G0075690	ZX.01G0075690	0	19.367	36	5	19	3	162	17.5	7.43	29.46	5	0	1.279	0.952283	0.955	0.997274	0.95	0.980186	0.676	0.982033	20.18	31.58	31.97	45.47	117.4	93.4	96.4	67.9	100	25.13	47.15	38.5	21	3.98	High	High	High	High	High	High	High
ZX.01G0124930	AT3G48990	AAE3	Oxalate--CoA ligase	TRUE	High	Master Protein	ZX.01G0124930	ZX.01G0124930	0	19.34	14	8	11	8	853	91.6	6.23	24.14	8	0	0.336	0.217444	0.622	0.813405	0.97	0.999896	1.759	0.927902	26.03	42.2	31.9	33.85	31.9	60.5	94.7	154.9	100	14.13	60.55	36.1	32.34	0.63	High	High	High	High	High	High	High
ZX.08G0029620	AT4G26900	HISN4	Imidazole glycerol phosphate synthase hisHF	TRUE	High	Master Protein	ZX.08G0029620	ZX.08G0029620	0	19.326	11	5	5	5	650	70.9	7.11	17.32	5	0	0.794	0.997579	0.853	0.999202	1.009	0.974832	2.082	0.927902	8.31	13.73	25.45	14.68	79.2	85.2	100.7	207.9	99.8	6.45	22.54	20.55	19.64	8.29	High	High	High	High	High	High	High
ZX.05G0018550	AT4G32551	LUG	Transcriptional corepressor LEUNIG	TRUE	High	Master Protein	ZX.05G0018550	ZX.05G0018550	0	19.306	5	7	21	7	1593	172.3	7.78	33.67	7	0	0.918	0.997579	1.149	0.993093	1.215	0.967373	0.51	0.968946	19.68	16.74	21.03	30.24	95	112.6	123	50.6	100	10.31	12.96	17.18	12.68	3.68	High	High	High	High	High	High	High
ZX.08G0001850	AT3G16950	LPD1	Dihydrolipoyl dehydrogenase 1%2C chloroplastic	TRUE	High	Master Protein	ZX.08G0001850	ZX.08G0001850	0	19.254	15	6	8	6	567	60.4	7.23	19.38	6	0	0.614	0.920284	0.953	0.998093	1.172	0.967373	0.916	0.999795	38.64	46.52	42.67	36.9	63.1	93.8	119.3	100.3	100	43.23	24.75	33.19	20.98	4.39	High	High	High	High	High	High	High
ZX.06G0029190	AT3G55010	PUR5	Phosphoribosylformylglycinamidine cyclo-ligase%2C chloroplastic	TRUE	High	Master Protein	ZX.06G0029190	ZX.06G0029190	0	19.235	25	7	8	7	416	44.2	6.73	19.03	7	0	1.067	0.997579	1.013	0.99704	1.482	0.760816	0.702	0.999968	25.92	32.86	38.49	55.92	96.6	94.7	149.8	65.1	99.5	3.29	20.5	16.14	13.01	14.17	High	High	High	High	High	High	High
ZX.01G0037410	AT4G00630	KEA2	K+ efflux antiporter 2	TRUE	High	Master Protein	ZX.01G0037410	ZX.01G0037410	0	19.223	5	6	9	6	1636	176.6	6.28	19.17	6	0																							High	High	High	High	High	High	High
ZX.06G0017410				TRUE	High	Master Protein	ZX.06G0017410	ZX.06G0017410	0	19.21	8	7	10	2	887	97.4	8.72	18.02	7	3	0.684	0.997579	1.336	0.935789	1.19	0.967373	0.258	0.927902	7.57	54.39	43.71	38.64	66	125.7	123	28.7	99.8	1.24	36.22	21.39	33.09	9.41	High	High	High	High	High	High	High
ZX.04G0034350	AT3G10220	TFCB	Tubulin-folding cofactor B	TRUE	High	Master Protein	ZX.04G0034350	ZX.04G0034350	0	19.207	40	6	8	6	242	27.1	5.1	22.3	6	0	0.77	0.997579	1.096	0.987837	1.097	0.967373	0.814	0.999795	12.97	29.86	34.43	29.06	76.4	108.8	103.6	80.7	99.9	2.01	21.35	24.61	26.96	4.84	High	High	High	High	High	High	High
ZX.02G0017060	AT3G63460	SEC31B	Protein transport protein SEC31 homolog B	TRUE	High	Master Protein	ZX.02G0017060	ZX.02G0017060	0	19.189	7	8	9	1	1173	127.1	5.4	17.43	8	0																							High	High	High	High	High	High	High
ZX.09G0004480	AT5G55530		At5g55530	TRUE	High	Master Protein	ZX.09G0004480	ZX.09G0004480	0	19.186	5	2	5	2	542	58.4	5.2	17.07	2	0	1.183	0.997579	0.888	0.99704	1.243	0.960741	0.361	0.927902	8.9	11.67	12.02	22.21	129.4	88.9	119.3	39.5	100	10.83	27.67	4.28	13.46	0.47	High	High	High	High	High	High	High
ZX.01G0096530	AT5G59840		Putative GTP-binding protein ara-3	TRUE	High	Master Protein	ZX.01G0096530	ZX.01G0096530	0	19.171	8	5	17	2	656	72.4	6.96	34.39	5	0	0.824	0.997579	0.818	0.997274	0.988	0.983706	0.959	0.978908	6.59	15.98	15.67	12.71	82.3	81.7	98.7	95.8	99.9	3.28	22.72	20.58	24.78	6.43	High	High	High	High	High	High	High
ZX.01G0060820	AT2G38360	PRA1B4	PRA1 family protein B4	TRUE	High	Master Protein	ZX.01G0060820	ZX.01G0060820	0	19.159	7	3	17	3	496	53.9	9.41	38.7	3	0	0.274	0.101574	0.413	0.139388	0.729	0.844417	0.893	0.999968	101.29	17.58	89.1	175.9	20.8	38.5	53.5	273.3	100	17.48	19.76	25.78	18.29	2.72	High	High	High	High	High	High	High
ZX.09G0001120	AT4G20410	GSNAP	gamma-soluble NSF attachment protein	TRUE	High	Master Protein	ZX.09G0001120	ZX.09G0001120	0	19.11	20	5	5	5	297	32.7	5.02	13.32	5	0	0.474	0.619287	0.445	0.434716	0.514	0.32087	1.599	0.935367	73.28	36.34	20.69	8.97	38.3	48.2	36.4	168.3	100	19.35	32.27	37.67	21.99	1.09	High	High	High	High	High	High	High
ZX.02G0021340	AT5G57330		Glucose-6-phosphate 1-epimerase	TRUE	High	Master Protein	ZX.02G0021340	ZX.02G0021340	0	19.085	31	4	7	4	168	19.1	5.44	20.86	4	0	0.649	0.971292	0.668	0.935789	0.533	0.4963	2.344	0.927902	47.94	49.68	38.51	27.59	60.4	69.8	52.2	250.7	99.9	9.9	18.58	33.24	32.05	5.72	High	High	High	High	High	High	High
ZX.02G0017500	AT1G51510	Y14	Y14	TRUE	High	Master Protein	ZX.02G0017500	ZX.02G0017500	0	19.059	16	4	7	3	292	32	4.77	18.27	4	1	0.634	0.945556	1.089	0.997274	1.311	0.909118	0.479	0.968946	25.33	26.95	18.1	28.67	75.3	104.8	123	49.3	99.9	40.49	13.98	16.31	10.58	5.88	High	High	High	High	High	High	High
ZX.03G0003610	AT5G10860	CBSX3	CBSX3	TRUE	High	Master Protein	ZX.03G0003610	ZX.03G0003610	0	19.052	31	4	25	4	110	12.6	9.48	40.38	4	0	0.988	0.997579	1.143	0.994768	1.466	0.777719	0.427	0.927902	29.42	30.35	25.71	47.91	97.1	101.4	148.9	48.2	99.9	28.35	9.83	14.42	20.02	5.07	High	High	High	High	High	High	High
ZX.01G0021450	AT2G39780	RNS2	Ribonuclease 2	TRUE	High	Master Protein	ZX.01G0021450	ZX.01G0021450	0	19.028	16	3	6	3	223	24.7	6.19	15.7	3	0	1.567	0.718147	0.583	0.562455	0.748	0.872543	1.427	0.968946	26.25	45.85	26.98	35.76	154.2	60.5	78	140.3	100	25.04	47.92	28.1	36.77	0.93	High	High	High	High	High	High	High
ZX.01G0017690	AT2G20340	ELI5	Tyrosine decarboxylase 1	TRUE	High	Master Protein	ZX.01G0017690	ZX.01G0017690	0	19.002	8	6	10	6	892	98.6	7.37	21.91	6	0	1.38	0.880437	1.384	0.903287	0.971	0.981793	0.602	0.978908	51.09	53	38.21	28.87	109.6	114.1	94.1	60.7	99.8	60.11	40.91	38.09	13.74	8.11	High	High	High	High	High	High	High
ZX.01G0124760	AT3G08640	RER3	Protein RETICULATA-RELATED 3%2C chloroplastic	TRUE	High	Master Protein	ZX.01G0124760	ZX.01G0124760	0	18.931	13	5	16	5	399	42.7	9.33	22.17	5	0	0.734	0.997579	0.783	0.935789	0.685	0.758945	1.342	0.968946	30.2	26.11	25.66	27.33	74.3	79.1	65.2	129.4	99.8	15.27	21	15.75	16.22	8.25	High	High	High	High	High	High	High
ZX.01G0090310	AT5G02100	ORP3A	Oxysterol-binding protein-related protein 3A	TRUE	High	Master Protein	ZX.01G0090310	ZX.01G0090310	0	18.893	19	6	11	6	442	50.1	5.64	20.07	6	0	0.94	0.997579	0.896	0.994768	0.998	0.999896	0.866	0.999795	27.83	47.99	50.47	40.38	106.9	87.1	83.8	95.2	100	21.23	71.35	40.8	22.82	0.71	High	High	High	High	High	High	High
ZX.08G0023250	AT5G14680		Adenine nucleotide alpha hydrolases-like superfamily protein	TRUE	High	Master Protein	ZX.08G0023250	ZX.08G0023250	0	18.854	26	5	15	5	187	21.4	7.43	24.44	5	0	1.028	0.997579	1.07	0.99704	1.038	0.981793	1.098	0.98165	27.51	10.3	15.19	9.7	102.7	108.7	103.6	109.6	99.9	27.04	9.17	15.72	24.9	6.84	High	High	High	High	High	High	High
ZX.01G0011050	AT4G11220	RTNLB2	Reticulon-like protein B2	TRUE	High	Master Protein	ZX.01G0011050	ZX.01G0011050	0	18.83	20	6	31	2	256	28.7	8.97	67.65	6	2	0.372	0.304255	0.52	0.362562	0.673	0.724127	2.005	0.927902	30.79	34.46	43.76	52.66	35.1	54.4	72.1	205.5	100	10.07	18.07	23.66	22.91	0.61	High	High	High	High	High	High	High
ZX.01G0011640	AT2G46290		Eukaryotic translation initiation factor 3 subunit I	TRUE	High	Master Protein	ZX.01G0011640	ZX.01G0011640	0	18.807	19	6	11	4	330	36.3	8.98	25.79	6	0	0.825	0.997579	1.232	0.935789	1.121	0.967373	0.576	0.994829	16.2	17.27	25.69	13.53	80.1	137.3	112.3	61.4	100	26.72	14.36	4.21	10.87	2.98	High	High	High	High	High	High	High
ZX.09G0014360	AT5G13120	PNSL5	Peptidyl-prolyl cis-trans isomerase	TRUE	High	Master Protein	ZX.09G0014360	ZX.09G0014360	0	18.797	27	5	23	4	213	23	8.57	42.34	5	0	2.128	0.330775	0.769	0.993093	0.842	0.974832	0.481	0.978908	55.8	37.69	30.13	31.33	209.4	74.7	83.4	42.9	98.4	58.13	32.5	23.58	25.63	25.27	High	High	High	High	High	High	High
ZX.01G0067950	AT3G17940		Aldose 1-epimerase	TRUE	High	Master Protein	ZX.01G0067950	ZX.01G0067950	0	18.79	19	7	9	7	399	43.1	6.65	19.06	7	0	0.872	0.997579	1.123	0.993093	0.891	0.969313	1.173	0.97882	12.66	44.13	29.72	59.63	84.9	116.1	90.8	98.2	100	1.22	27.25	17.84	11.97	2.02	High	High	High	High	High	High	High
ZX.06G0021250	AT4G38220		Peptidase M20/M25/M40 family protein	TRUE	High	Master Protein	ZX.06G0021250	ZX.06G0021250	0	18.731	18	5	7	5	455	50.6	6.07	17.25	5	0	1.015	0.997579	0.997	0.998093	1.118	0.967373	0.672	0.999795	28.47	20.58	16.8	16.13	103.6	106.9	116	65.5	99.9	18.5	18.51	19.75	15.07	5.39	High	High	High	High	High	High	High
ZX.06G0028520	AT4G33680	DAP	LL-diaminopimelate aminotransferase%2C chloroplastic	TRUE	High	Master Protein	ZX.06G0028520	ZX.06G0028520	0	18.712	2	5	7	2	3668	403.3	8.69	19.44	5	3	1.079	0.997579	0.633	0.728728	0.655	0.680146	1.588	0.948688	42.54	55.28	33.14	41.87	108.6	65.2	66.1	156.6	99.9	22.54	42.24	31.92	31.11	7.74	High	High	High	High	High	High	High
ZX.02G0025980	AT2G34700		Pollen Ole e 1 allergen and extensin family protein	TRUE	High	Master Protein	ZX.02G0025980	ZX.02G0025980	0	18.705	15	3	7	3	265	28.5	9.1	15.28	3	0	0.26	0.079712	0.432	0.193285	1.059	0.980186	0.857	0.999795	30.14	31.01	50.79	51.92	23.9	40.7	116.9	80	99.7	42.69	47.65	44.74	49.66	10.41	High	High	High	High	High	High	High
ZX.01G0077390	AT4G26410	RHIP1	RGS1-HXK1-interacting protein 1	TRUE	High	Master Protein	ZX.01G0077390	ZX.01G0077390	0	18.692	17	3	11	3	267	29.9	10.13	20.86	3	0	0.754	0.997579	1.057	0.993093	1.223	0.965102	0.688	0.999968	20.56	5.96	16.78	13.71	75.4	105	122.2	68.8	99.9	20.11	18.31	14.55	13.19	5	High	High	High	High	High	High	High
ZX.01G0069930	AT1G70600	RPL27AC	60S ribosomal protein L27a-3	TRUE	High	Master Protein	ZX.01G0069930	ZX.01G0069930	0	18.662	34	5	11	2	162	18.4	10.2	28.62	5	0	1.058	0.997579	1.407	0.892617	1.108	0.969313	0.398	0.939821	39.44	17.88	19.58	10.12	103.4	143.1	107	37.5	99.9	37.35	16.55	20.1	11.97	4.59	High	High	High	High	High	High	High
ZX.01G0064150	AT5G01990	PILS6	Protein PIN-LIKES 6	TRUE	High	Master Protein	ZX.01G0064150	ZX.01G0064150	0	18.619	10	4	8	4	499	54.1	8.02	17.16	4	0	0.252	0.0724193	0.351	0.201264	0.493	0.308334	3.984	0.92333	2.88	24.82	41.9	33.06	10.4	28.7	45.6	384.3	100		47.72	41.61	47.95	3.46	High	Not Found	High	High	High	High	High
ZX.01G0116560	AT5G43830		Aluminum induced protein with YGL and LRDR motifs	TRUE	High	Master Protein	ZX.01G0116560	ZX.01G0116560	0	18.552	33	8	17	7	251	26.8	6.29	33.41	8	1	0.415	0.428599	0.635	0.848228	0.7	0.851946	2.019	0.927902	36.34	25.73	42.41	29.54	40.7	62.9	78.8	191.4	99.8	23.87	25.76	27.69	27.2	8.85	High	High	High	High	High	High	High
ZX.06G0023260	AT2G21620	RD2	Adenine nucleotide alpha hydrolases-like superfamily protein	TRUE	High	Master Protein	ZX.06G0023260	ZX.06G0023260	0	18.537	23	6	8	5	320	36.1	5.86	14.98	6	1	1.137	0.997579	1.232	0.95866	1.16	0.967373	0.299	0.927902	43.29	70.59	28.6	58.23	113.7	124.4	117.6	27.9	99.9	40.85	50.12	11.31	59.23	5.84	High	High	High	High	High	High	High
ZX.01G0057230	AT3G05500		REF/SRPP-like protein At3g05500	TRUE	High	Master Protein	ZX.01G0057230	ZX.01G0057230	0	18.507	21	4	7	4	297	32.9	7.74	17.69	4	0	0.479	0.629109	0.692	0.946832	0.625	0.716597	2.595	0.927902	38	64.52	23.33	69.38	45.9	61.3	63.5	256.3	99.6	28.94	63.82	16.1	59.66	13.01	High	High	High	High	High	High	High
ZX.04G0022130	AT1G06210	TOL2	TOM1-like protein 2	TRUE	High	Master Protein	ZX.04G0022130	ZX.04G0022130	0	18.479	22	7	10	6	347	38.8	4.81	24.11	7	0	0.77	0.997579	0.902	0.999202	1.015	0.981793	1.287	0.968946	25.25	18.29	20.99	40.04	96.1	92	105.8	126.8	100	1.75	13.23	10.62	13.82	4.34	High	High	High	High	High	High	High
ZX.01G0138050	AT1G25220	ASB1	Anthranilate synthase beta subunit 1	TRUE	High	Master Protein	ZX.01G0138050	ZX.01G0138050	0	18.459	22	6	12	6	282	30.9	6.68	20.11	6	0	0.925	0.997579	0.859	0.987837	0.912	0.971583	1.521	0.968946	27.5	39.65	28.46	30.2	89.4	93.8	95	160.6	99.8	4.85	27.17	18.1	10.33	8.29	High	High	High	High	High	High	High
ZX.07G0012900	AT3G52200	LTA3	Dihydrolipoamide acetyltransferase component of pyruvate dehydrogenase complex	TRUE	High	Master Protein	ZX.07G0012900	ZX.07G0012900	0	18.366	9	8	9	6	1018	109.8	5.88	16.07	8	0	0.642	0.957869	0.621	0.703803	0.795	0.962927	0.586	0.978908	45.5	54.26	57	76.42	106.9	79.1	109.9	85.5	99.9	80.49	21.28	29.8	6.81	7.1	High	High	High	High	High	High	High
ZX.09G0001190	AT5G11720		AT5g11720/T22P22_110	TRUE	High	Master Protein	ZX.09G0001190	ZX.09G0001190	0	18.294	6	6	14	6	957	107.5	6.24	22.07	6	0	1.951	0.432513	1.581	0.642347	0.796	0.967373	0.144	0.926228	35.47	52.02	33.65	45.11	178.5	150.3	78	14.3	100	32.85	14.11	11.36	15.55	3.11	High	High	High	High	High	High	High
ZX.05G0010630	AT5G10220	ANN6	Annexin D6	TRUE	High	Master Protein	ZX.05G0010630	ZX.05G0010630	0	18.238	18	5	7	5	316	36	6.09	19.02	5	0	0.937	0.997579	0.898	0.999202	0.726	0.949188	1.763	0.927902	24.93	31.05	21.81	35.14	93.5	89.6	72.5	175.8	99.8	25.06	32.89	29.94	37.88	9.66	High	High	High	High	High	High	High
ZX.07G0022870	AT5G52660	RVE6	Protein REVEILLE 6	TRUE	High	Master Protein	ZX.07G0022870	ZX.07G0022870	0	18.236	7	3	12	1	532	58.5	9.16	31.84	3	0	1.424	0.850328	1.052	0.994768	0.858	0.970465	0.387	0.968946	23.55	65.6	51.91	20.6	141	104.2	85	37.1	99	25.4	82.52	44.02	18.61	19.6	High	High	High	High	High	High	High
ZX.05G0004170				TRUE	High	Master Protein	ZX.05G0004170	ZX.05G0004170	0	18.206	27	4	7	4	168	18.1	4.41	20.4	4	0	1.063	0.997579	0.637	0.666155	0.894	0.967373	0.915	0.999795	65.88	16.77	24.89	29.76	111.7	58.7	84.8	96.2	100	61.11	14.5	28.7	25.96	2.75	High	High	High	High	High	High	High
ZX.01G0058150				TRUE	High	Master Protein	ZX.01G0058150	ZX.01G0058150	0	18.131	19	5	6	4	330	37.3	5.2	11.2	5	0	0.746	0.997579	0.764	0.935789	1.512	0.674046	0.26	0.927902	45.06	61.34	79.87	43.35	74.2	76.1	144.7	18.7	99.4	44.58	55.67	65.37	42.41	16.02	High	High	High	High	High	High	High
ZX.01G0045250	AT3G15640	COX5B-1	Cytochrome c oxidase subunit 5b-1%2C mitochondrial	TRUE	High	Master Protein	ZX.01G0045250	ZX.01G0045250	0	18.122	39	2	22	2	95	10.7	4.94	66.78	2	0	0.786	0.997579	1.014	0.999202	1.153	0.967373	0.521	0.968946	31.01	62.23	29.98	21.94	79.4	124.7	105.1	53.2	99.5	21.19	47.25	29.33	24.47	14.2	High	High	High	High	High	High	High
ZX.05G0000730	AT2G33150	PED1	PKT3	TRUE	High	Master Protein	ZX.05G0000730	ZX.05G0000730	0	18.101	17	5	11	1	431	45.9	8.37	22.4	5	0	1.293	0.937326	0.921	0.999202	1.208	0.965102	0.417	0.968946	12.64	22.82	49.54	28.64	128.8	91.7	120.3	41.6	99.6	6.77	53.11	41.04	40.87	12.6	High	High	High	High	High	High	High
ZX.01G0103250	AT1G18080	RACK1A	RACK1A_AT	TRUE	High	Master Protein	ZX.01G0103250	ZX.01G0103250	0	18.069	17	5	10	1	328	36	7.37	24.47	5	0	0.652	0.973613	0.8	0.997274	0.963	0.983706	1.076	0.968946	21.28	32.39	18.44	36.71	64.7	79.5	91	106.8	99.3	22.61	36.15	9.67	26.46	16.99	High	High	High	High	High	High	High
ZX.01G0062980	AT5G06580	DLD	D-lactate dehydrogenase	TRUE	High	Master Protein	ZX.01G0062980	ZX.01G0062980	0	18.046	10	5	7	5	623	68.2	6.77	19.48	5	0	1.112	0.997579	0.733	0.973521	0.908	0.981793	0.975	0.978908	14.71	44.55	30.97	26.46	106.6	77	96.7	91.4	99.5	8.1	36.76	24.29	36.59	13.79	High	High	High	High	High	High	High
ZX.01G0126850	AT4G23885		At4g23885	TRUE	High	Master Protein	ZX.01G0126850	ZX.01G0126850	0	18.037	55	4	13	4	77	8.3	10.92	18.14	4	0	0.708	0.997579	0.961	0.999202	1.752	0.424947	0.595	0.998853	7.39	28.85	21.67	21.29	70.7	96.1	175.1	59.4	99.9	7.31	28.25	64.41	56.38	5.27	High	High	High	High	High	High	High
ZX.02G0013460	AT5G54160	OMT1	Flavone 3'-O-methyltransferase 1	TRUE	High	Master Protein	ZX.02G0013460	ZX.02G0013460	0	18.033	26	6	11	6	365	39.9	5.69	24.29	6	0	0.827	0.997579	0.835	0.99704	1.228	0.965102	0.264	0.927902	10.16	42.93	29.98	30.12	81.4	90.2	121.1	23.6	100	7.14	83.55	50.61	19.56	1.85	High	High	High	High	High	High	High
ZX.09G0026630	AT2G17420	NTR2	Thioredoxin reductase 2	TRUE	High	Master Protein	ZX.09G0026630	ZX.09G0026630	0	18.024	12	3	3	3	372	39.6	8.07	11.87	3	0																							High	High	High	High	High	High	High
ZX.08G0015710	AT5G26360	CCT3	T-complex protein 1 subunit gamma	TRUE	High	Master Protein	ZX.08G0015710	ZX.08G0015710	0	18.017	10	5	10	5	577	62.8	6.7	17.55	5	0	0.895	0.997579	0.658	0.728728	0.915	0.969313	1.466	0.968946	26.89	45.48	31.03	26.12	87.1	59.5	91.7	147.7	99.9	16.19	35.33	39.99	9.21	6.57	High	High	High	High	High	High	High
ZX.01G0089710	AT3G53620	PPA4	PPa4	TRUE	High	Master Protein	ZX.01G0089710	ZX.01G0089710	0	18.016	31	4	12	3	232	26.4	6.02	30.27	4	0	0.527	0.736646	0.792	0.993093	1.871	0.265722	0.274	0.927902	17.43	17.59	26.42	20.88	52.3	78.8	187.4	24.8	99.2	18.76	14.28	24.47	15.83	18.23	High	High	High	High	High	High	High
ZX.01G0078320	AT3G12050		Aha1 domain-containing protein	TRUE	High	Master Protein	ZX.01G0078320	ZX.01G0078320	0	17.901	14	5	7	4	362	40.1	6.47	14.04	5	0	0.94	0.997579	1.343	0.935789	0.832	0.967373	0.529	0.968946	13.86	30.59	43.44	26.58	115.9	154.4	93.5	59.5	99.6	42.66	34.66	22.98	25.19	11.83	High	High	High	High	High	High	High
ZX.09G0010610	AT5G25450	QCR7-2	Cytochrome b-c1 complex subunit 7	TRUE	High	Master Protein	ZX.09G0010610	ZX.09G0010610	0	17.879	28	3	20	3	116	14	9.17	56.16	3	0	1.24	0.978922	1.455	0.867788	1.014	0.999896	0.525	0.968946	49.7	21.13	27.37	29.6	123.8	145.3	101.2	52.4	99.8	47.32	46.55	22.96	27.34	8.13	High	High	High	High	High	High	High
ZX.06G0023110	AT4G39150		AT4g39150/T22F8_50	TRUE	High	Master Protein	ZX.06G0023110	ZX.06G0023110	0	17.879	19	5	5	1	371	42	6.47	12.72	5	0																							High	High	High	High	High	High	High
ZX.02G0018030	AT3G11400	EIF3G1	Eukaryotic translation initiation factor 3 subunit G	TRUE	High	Master Protein	ZX.02G0018030	ZX.02G0018030	0	17.874	15	7	10	4	565	63.6	8.41	19.61	7	0																							High	High	High	High	High	High	High
ZX.01G0061220	AT2G37790	AKR4C10	Aldo-keto reductase family 4 member C10	TRUE	High	Master Protein	ZX.01G0061220	ZX.01G0061220	0	17.853	10	4	15	4	572	63.9	5.15	42.86	4	0	0.602	0.897659	0.846	0.993093	1.296	0.909118	0.51	0.968946	36.67	20.36	20.53	25.38	60.2	90.8	139.9	47.1	100	35.88	22.46	26.34	16.77	2.15	High	High	High	High	High	High	High
ZX.01G0040200				TRUE	High	Master Protein	ZX.01G0040200	ZX.01G0040200	0	17.843	20	5	11	4	248	26.6	5.11	26.05	5	1	0.611	0.917524	1.045	0.999202	1.297	0.934252	0.318	0.927902	5.44	27.11	33.6	24.02	57.9	111.9	125.2	32.7	100	7.81	27.91	23.13	17.65	0.57	High	High	High	High	High	High	High
ZX.04G0021820	AT4G05390	RFNR1	Ferredoxin--NADP reductase%2C root isozyme 1%2C chloroplastic	TRUE	High	Master Protein	ZX.04G0021820	ZX.04G0021820	0	17.795	16	6	16	6	378	41.8	8.73	31.86	6	0	0.87	0.997579	0.918	0.99704	0.838	0.967373	1.519	0.968946	25.09	45.58	37.12	27.27	76.7	84.7	80.2	146.1	100	2.61	5.37	11.96	21.63	1.71	High	High	High	High	High	High	High
ZX.01G0030620	AT2G42790	CSY3	Citrate synthase	TRUE	High	Master Protein	ZX.01G0030620	ZX.01G0030620	0	17.777	11	5	10	5	506	55.8	7.15	17.14	5	0	0.682	0.997579	0.835	0.99704	1.136	0.967373	0.846	0.994829	4.42	71.05	30.18	54.45	70.3	91.3	122	98.4	100	11.23	61.99	44.14	38.12	4.04	High	High	High	High	High	High	High
ZX.03G0006890	AT5G08030		PLC-like phosphodiesterases superfamily protein	TRUE	High	Master Protein	ZX.03G0006890	ZX.03G0006890	0	17.72	17	6	17	6	414	47.7	6.87	37.59	6	0	1.426	0.84983	1.557	0.733769	0.693	0.777719	0.236	0.927902	23.94	44.87	32.18	36.55	146.1	181.4	72.8	19	100	1.11	45.41	13.58	13.11	3.18	High	High	High	High	High	High	High
ZX.01G0060190	AT5G59970		Histone H4	TRUE	High	Master Protein	ZX.01G0060190	ZX.01G0060190	0	17.718	48	5	9	5	99	11.1	10.81	17.41	5	0	1.389	0.874682	0.888	0.987837	0.916	0.970465	0.601	0.97882	53.08	38.84	25.26	43.72	144.7	101.2	88.6	57	100	62.81	39.17	30.49	27.47	2.5	High	High	High	High	High	High	High
ZX.01G0005110				TRUE	High	Master Protein	ZX.01G0005110	ZX.01G0005110	0	17.699	19	5	10	5	290	31.5	6.05	25.82	5	0	2.727	0.147517	0.931	0.99704	0.651	0.66135	0.224	0.927902	71.03	32.56	30.22	38.96	233.1	89.5	65.8	17.7	99.8	64.61	25.31	16.95	40.05	8.57	High	High	High	High	High	High	High
ZX.09G0021320	AT1G72680	CAD1	CAD1	TRUE	High	Master Protein	ZX.09G0021320	ZX.09G0021320	0	17.693	14	4	11	4	362	39.8	6.52	25.75	4	0	0.911	0.997579	0.44	0.362562	0.515	0.298367	2.158	0.927902	39.9	42.43	19.7	34.81	121.5	50.8	57.3	216.9	99.8	23.75	29.57	17.15	21.4	7.89	High	High	High	High	High	High	High
ZX.02G0008990	AT4G10040	CYTC-2	CYTC-2	TRUE	High	Master Protein	ZX.02G0008990	ZX.02G0008990	0	17.692	28	2	12	1	87	9.5	9.03	31.78	2	0	1.337	0.915387	1.726	0.501835	1.203	0.967373	0.616	0.999043	34.78	70	34.16	55.07	134.8	175.3	126.4	54.2	97.8	3.53	50.68	27.56	69.99	29.66	High	High	High	High	High	High	High
ZX.01G0011420	AT3G59480		Probable fructokinase-4	TRUE	High	Master Protein	ZX.01G0011420	ZX.01G0011420	0	17.69	10	4	6	3	484	52.1	6.15	14.69	4	0	1.37	0.881014	0.754	0.961728	0.52	0.32087	0.782	0.999968	9.48	50.7	56.7	28.35	136.4	93.2	56.2	83.5	100	6.25	75.07	78.35	33.45	2.86	High	High	High	High	High	High	High
ZX.06G0023420	AT4G34480		Glucan endo-1%2C3-beta-glucosidase 7	TRUE	High	Master Protein	ZX.06G0023420	ZX.06G0023420	0	17.669	12	4	8	3	503	53.5	5.77	21.84	4	0	1.601	0.70432	1.693	0.621726	1.135	0.967373	0.532	0.999043	30.15	22.87	14.93	14.52	159.2	168.4	114.7	56.6	99.5	31.14	20.23	9.48	11.05	14.73	High	High	High	High	High	High	High
ZX.01G0030210	AT1G20225		Thioredoxin superfamily protein	TRUE	High	Master Protein	ZX.01G0030210	ZX.01G0030210	0	17.644	14	5	14	5	664	74.1	6.3	27.21	5	0	1.751	0.585924	0.878	0.999202	0.685	0.877627	0.814	0.998853	18.23	55.17	21.21	39.75	173.8	87.1	68	80.8	99.2	1.33	47.93	21.54	32.59	17.42	High	High	High	High	High	High	High
ZX.05G0016600	AT2G47710		Adenine nucleotide alpha hydrolases-like superfamily protein	TRUE	High	Master Protein	ZX.05G0016600	ZX.05G0016600	0	17.598	15	3	24	2	190	21	8.65	54.04	3	0	0.921	0.997579	0.987	0.999202	0.775	0.933038	1.46	0.968946	33.46	40.35	22.99	59.09	88.2	93.5	80.2	137.7	100	16.25	24.99	23.64	49.5	4.31	High	High	High	High	High	High	High
ZX.08G0024080	AT5G14030		Translocon-associated protein subunit beta	TRUE	High	Master Protein	ZX.08G0024080	ZX.08G0024080	0	17.569	32	3	9	3	161	17.7	7.56	28.19	3	0	0.801	0.997579	1.147	0.993911	1.342	0.899373	0.352	0.927902	23.86	15.85	21.46	20.83	83.8	120	148.3	40.3	99.6	21.75	10.51	13.02	14.33	12.11	High	High	High	High	High	High	High
ZX.06G0016370	AT5G57870	EIF(ISO)4G1	Eukaryotic translation initiation factor isoform 4G-1	TRUE	High	Master Protein	ZX.06G0016370	ZX.06G0016370	0	17.496	11	6	9	5	804	88.5	8.02	19.73	6	0	0.917	0.997579	0.831	0.999202	1.105	0.967373	1.25	0.968946	17.89	50.65	20	21.22	91.6	83	110.3	124.9	99.9	17.72	60.71	22.29	24.45	6.44	High	High	High	High	High	High	High
ZX.04G0009350	AT3G52580	RPS14C	40S ribosomal protein S14-3	TRUE	High	Master Protein	ZX.04G0009350	ZX.04G0009350	0	17.476	28	5	16	5	235	26	9.6	29.21	5	0	1.422	0.851231	1.478	0.756265	1.035	0.980186	0.374	0.968946	43.94	62.34	23.14	24.61	144.9	138.6	101.8	38.1	100	44.23	63.01	26.36	21.36	4.38	High	High	High	High	High	High	High
ZX.02G0015660	AT2G26780		ARM repeat superfamily protein	TRUE	High	Master Protein	ZX.02G0015660	ZX.02G0015660	0	17.472	2	5	10	4	2117	234.7	6.51	20.62	5	0	0.64	0.953724	0.743	0.922061	0.729	0.854614	2.254	0.927902	14.09	29.69	34.94	41.64	64.8	74.9	74.6	222	99.9	4.46	29.99	29.29	39.35	5.14	High	High	High	High	High	High	High
ZX.01G0042740	AT5G09420	OM64	Outer envelope protein 64%2C mitochondrial	TRUE	High	Master Protein	ZX.01G0042740	ZX.01G0042740	0	17.464	9	7	10	7	876	95.7	8.81	22.85	7	0	1.173	0.997579	1.034	0.99704	0.84	0.967373	0.93	0.994829	66.99	36.71	22.07	24.47	112.4	96	81.8	94.3	99.9	59.13	46.45	24.13	12.42	6.17	High	High	High	High	High	High	High
ZX.04G0035460	AT5G42790	PAF1	Proteasome subunit alpha type	TRUE	High	Master Protein	ZX.04G0035460	ZX.04G0035460	0	17.41	19	6	14	1	288	31	5.19	26.51	6	0																							High	High	High	High	High	High	High
ZX.01G0038750	AT3G52200	LTA3	Dihydrolipoamide acetyltransferase component of pyruvate dehydrogenase complex	TRUE	High	Master Protein	ZX.01G0038750	ZX.01G0038750	0	17.385	12	7	10	5	654	70.4	5.77	20.23	7	0	0.856	0.997579	0.706	0.826361	1.247	0.966625	0.903	0.999795	9.77	18.66	26.91	10.36	88.8	72.3	133.4	89.2	99.9	7.15	16.8	23.13	14.01	5.94	High	High	High	High	High	High	High
ZX.01G0051210	AT3G25530	GLYR1	GR1	TRUE	High	Master Protein	ZX.01G0051210	ZX.01G0051210	0	17.316	20	4	7	4	308	32.7	8.27	19.94	4	0	1.631	0.676973	1.151	0.993093	0.955	0.981765	0.529	0.968946	7.6	20.18	20.12	17.64	161.4	116.9	94.7	53.2	99.9	4.8	35.66	24.21	17.28	7.6	High	High	High	High	High	High	High
ZX.08G0016190	AT3G25070	RIN4	RPM1 interacting protein 4	TRUE	High	Master Protein	ZX.08G0016190	ZX.08G0016190	0	17.259	29	5	9	5	290	32	8.51	19.35	5	0	1.228	0.983589	1.864	0.410206	0.784	0.967373	0.146	0.927512	51.8	39.02	47.58	59.59	124.1	187.8	82.1	11.9	99.6	49.22	27.25	36.84	10.99	13.35	High	High	High	High	High	High	High
ZX.01G0048460	AT5G37510	EMB1467	NADH dehydrogenase	TRUE	High	Master Protein	ZX.01G0048460	ZX.01G0048460	0	17.258	4	4	7	4	1407	153.3	5.62	14.97	4	0	0.809	0.997579	0.583	0.808447	1.017	0.981793	1.27	0.968946	17.34	26.03	37.82	30.79	80.4	57.8	101	134.9	99.3	5.03	21.98	40.53	26.28	17.02	High	High	High	High	High	High	High
ZX.01G0044670	AT3G16240	TIP2-1	Aquaporin TIP2-1	TRUE	High	Master Protein	ZX.01G0044670	ZX.01G0044670	0	17.227	15	3	5	3	247	25.2	6.02	16.63	3	0	2.081	0.359613	1.732	0.561573	0.416	0.0758219	0.167	0.927902	89.55	57.8	11.56	20.7	207.5	172.8	40.2	16.6	99.7	77.2	100.8	11.37	25.75	10.68	High	High	High	High	High	High	High
ZX.01G0069660	AT5G63030	GRXC1	Glutaredoxin-C1	TRUE	High	Master Protein	ZX.01G0069660	ZX.01G0069660	0	17.167	35	4	6	4	125	13.5	6.77	17.59	4	0	0.375	0.306908	0.611	0.874741	1.302	0.914287	0.904	0.994247	19.78	23.83	56.94	41.89	36.8	53.8	144.9	80.2	99.8	8.37	26.82	27.39	15.42	8.89	High	High	High	High	High	High	High
ZX.02G0028580	AT4G21620		AT4g21620/F17L22_80	TRUE	High	Master Protein	ZX.02G0028580	ZX.02G0028580	0	17.153	21	3	9	3	171	17.6	9.04	23.93	3	0																							High	High	High	High	High	High	High
ZX.08G0024390	AT1G04850		F13M7.16 protein	TRUE	High	Master Protein	ZX.08G0024390	ZX.08G0024390	0	17.141	25	9	16	9	432	48.7	6.14	27.05	9	0	0.877	0.997579	1.056	0.997274	1.056	0.980186	0.955	0.994829	16.59	21.48	27.47	33.04	86.7	104.2	104	100.1	100	14.63	17.18	8.34	25.21	3.54	High	High	High	High	High	High	High
ZX.07G0008770	AT5G58330		Malate dehydrogenase	TRUE	High	Master Protein	ZX.07G0008770	ZX.07G0008770	0	17.108	20	8	9	8	441	48.6	7.15	17.9	8	0	2.546	0.185289	1.113	0.993093	0.785	0.967373	0.781	0.999968	25.26	50.09	27.78	32.03	271.9	112.5	74.7	77.7	100	22.67	35.78	21.91	44.24	2.71	High	High	High	High	High	High	High
ZX.01G0022090	AT3G13224		RNA-binding (RRM/RBD/RNP motifs) family protein	TRUE	High	Master Protein	ZX.01G0022090	ZX.01G0022090	0	17.107	15	5	9	5	366	38.6	8.37	20.96	5	0																							High	High	High	High	High	High	High
ZX.09G0011640	AT4G32520	SHM3	Serine hydroxymethyltransferase 3%2C chloroplastic	TRUE	High	Master Protein	ZX.09G0011640	ZX.09G0011640	0	17.057	14	6	8	2	548	60	8.13	18.05	6	0																							High	High	High	High	High	High	High
ZX.06G0023320	AT4G39235		At4g39235	TRUE	High	Master Protein	ZX.06G0023320	ZX.06G0023320	0	17.057	42	3	4	3	95	10.4	7.39	11.13	3	0																							High	High	High	High	High	High	High
ZX.01G0044270	AT1G51760	ILL4	JR3	TRUE	High	Master Protein	ZX.01G0044270	ZX.01G0044270	0	17.037	15	5	7	5	452	49.7	6.24	21.53	5	0	0.702	0.997579	0.978	0.999202	1.232	0.967373	1.126	0.978908	15.26	32.83	20.11	22.75	72	95.2	118.2	120.9	100	16.91	25.72	14.54	19.79	1.84	High	High	High	High	High	High	High
ZX.01G0067960	AT3G54660	EMB2360	At3g54660	TRUE	High	Master Protein	ZX.01G0067960	ZX.01G0067960	0	17.035	5	6	6	6	1808	202.5	7.97	16.43	6	0	1.262	0.964391	1.263	0.935789	1.036	0.974832	0.526	0.999416	45.79	64.2	46.18	26	124.5	124.6	102.2	57.3	98.6	48.43	54.96	39.44	20.62	23.21	High	High	High	High	High	High	High
ZX.01G0038470	AT4G09320	NDK1	Nucleoside diphosphate kinase	TRUE	High	Master Protein	ZX.01G0038470	ZX.01G0038470	0	17.008	28	4	40	1	148	16.4	7.5	54.09	4	0	1.238	0.979863	0.81	0.993093	1.024	0.980186	0.367	0.968946	30.99	48.96	7.74	42.46	123.8	81	102.4	36.7	100	29.33	58.29	8.63	37.11	2.01	High	High	High	High	High	High	High
ZX.01G0037370	AT3G61260		Uncharacterized protein At3g61260	TRUE	High	Master Protein	ZX.01G0037370	ZX.01G0037370	0	17.001	37	8	21	7	203	22.4	6.64	20.32	8	0	2.641	0.166124	1.72	0.606293	0.748	0.967373	0.773	0.999795	89.18	28.91	42.79	42.71	268.6	160.3	81.8	25	100	81.91	30.09	33.31	40.28	4.03	High	High	High	High	High	High	High
ZX.08G0007710	AT4G24610		unknown protein%3B FUNCTIONS IN: molecular_function unknown%3B INVOLVED IN: biological_process unknown%3B LOCATED IN: plasma membrane%3B EXPRESSED IN: 20 plant structures%3B EXPRESSED DURING: 12 growth stages%3B BEST Arabidopsis thaliana protein match is: unkno /.../tein (TAIR:AT5G65440.1)%3B Ha.	TRUE	High	Master Protein	ZX.08G0007710	ZX.08G0007710	0	16.944	4	7	8	3	1879	208.4	6.6	16.78	7	0																							High	High	High	High	High	High	High
ZX.05G0020480	AT1G02305	CATHB2	Cathepsin B-like protease 2	TRUE	High	Master Protein	ZX.05G0020480	ZX.05G0020480	0	16.919	11	5	13	4	622	69.4	7.61	41.11	5	1	1.334	0.917524	1.013	0.999202	1.173	0.967373	0.14	0.92333	15.07	27	36.8	52.09	134	94.6	123.9	14.2	99.9	6.48	67.22	40.05	31.79	6.86	High	High	High	High	High	High	High
ZX.09G0003950	AT2G02390	ATGSTZ1	glutathione S-transferase zeta 1	TRUE	High	Master Protein	ZX.09G0003950	ZX.09G0003950	0	16.855	19	5	8	2	476	53.6	6.54	21.44	5	0																							High	High	High	High	High	High	High
ZX.08G0006200				TRUE	High	Master Protein	ZX.08G0006200	ZX.08G0006200	0	16.834	11	6	7	6	886	100.7	4.6	17.4	6	0	0.818	0.997579	1.736	0.511348	0.926	0.981765	0.288	0.927902	52.23	82.28	60.98	62.66	90.9	119.4	98	30.3	100	32.19	95.23	32.3	26.06	1.03	High	High	High	High	High	High	High
ZX.08G0043040	AT2G03800	GEK1	D-aminoacyl-tRNA deacylases	TRUE	High	Master Protein	ZX.08G0043040	ZX.08G0043040	0	16.812	30	5	6	5	228	25	6.28	16.57	5	0	0.387	0.34488	0.496	0.579678	0.635	0.756668	2.266	0.927902	87.68	59.86	32.55	43.75	31.1	58.9	61.4	228.8	99.2	29.74	37.82	14.57	15.88	18.19	High	High	High	High	High	High	High
ZX.01G0060430	AT5G59950		RNA-binding (RRM/RBD/RNP motifs) family protein	TRUE	High	Master Protein	ZX.01G0060430	ZX.01G0060430	0	16.809	16	4	17	1	225	25.3	9.19	41.64	4	0	1.185	0.997579	1.187	0.95866	0.869	0.970465	0.318	0.935367	46.94	11.86	30.16	19.83	118.2	115.9	86.7	31.4	99.7	45.78	9.77	46.4	45.58	10.92	High	High	High	High	High	High	High
ZX.01G0040310	AT2G24520	AHA5	H(+)-ATPase 5	TRUE	High	Master Protein	ZX.01G0040310	ZX.01G0040310	0	16.723	9	6	8	2	658	73.2	7.47	12.48	6	0	0.535	0.757955	0.594	0.852428	1.4	0.830023	0.502	0.978908	53.76	57.85	43.63	34.95	51.2	47.4	133.5	54.7	100	3.76	48.37	29.03	28.57	1.92	High	High	High	High	High	High	High
ZX.09G0005710	AT2G34430	LHB1B1	Chlorophyll a-b binding protein%2C chloroplastic	TRUE	High	Master Protein	ZX.09G0005710	ZX.09G0005710	0	16.715	26	4	15	2	265	28.1	5.43	38.41	4	2	2.605	0.16982	0.472	0.418055	0.631	0.658741	0.349	0.927902	80.4	72.91	61.24	35.44	233.4	32.3	60.1	31.2	99.9	82.82	60.32	65.16	25.51	7.19	High	High	High	High	High	High	High
ZX.01G0091190	AT5G02020	SIS	AT5g02020/T7H20_70	TRUE	High	Master Protein	ZX.01G0091190	ZX.01G0091190	0	16.696	29	3	5	3	174	18.6	5.02	19.58	3	0	0.766	0.997579	1.655	0.671343	0.94	0.980186	0.316	0.927902	27.14	72.32	85.87	14	81.5	177.9	99.3	31.6	99.9	24.86	57.34	71.83	41.87	6.45	High	High	High	High	High	High	High
ZX.06G0022750	AT4G34700	CIB22	NADH dehydrogenase	TRUE	High	Master Protein	ZX.06G0022750	ZX.06G0022750	0	16.633	43	5	17	5	108	12.5	9.63	45.71	5	0	1.121	0.997579	1.403	0.911866	1.179	0.967373	0.48	0.968946	67.23	18.37	24.56	26.14	111.7	135.1	119.6	49.2	99.9	58.6	17.11	19.99	24.79	7.33	High	High	High	High	High	High	High
ZX.01G0111580	AT1G68300		Adenine nucleotide alpha hydrolases-like superfamily protein	TRUE	High	Master Protein	ZX.01G0111580	ZX.01G0111580	0	16.607	29	5	12	5	205	22.3	8.68	24.66	5	0	0.913	0.997579	0.685	0.95866	0.788	0.967373	1.766	0.927902	12.3	53.37	13.08	15.51	90.9	68.2	78.6	174.7	99.7	12.68	44.84	14.49	18.29	11.52	High	High	High	High	High	High	High
ZX.01G0041450	AT1G17730	CHMP1A	ESCRT-related protein CHMP1A	TRUE	High	Master Protein	ZX.01G0041450	ZX.01G0041450	0	16.6	19	5	7	4	203	22.6	8.05	18.41	5	0	0.765	0.997579	1.146	0.987837	1.267	0.954821	0.482	0.968946	18.32	23.1	21.86	68.97	76.2	113.1	132.6	43.9	99.9	15.94	25.86	22.86	49.16	4.76	High	High	High	High	High	High	High
ZX.01G0059450	AT2G07340	PFD1	At2g07350/T13E11.12	TRUE	High	Master Protein	ZX.01G0059450	ZX.01G0059450	0	16.597	33	6	18	6	169	19.8	9.51	28.36	6	0	0.741	0.997579	0.617	0.625347	1.27	0.961053	0.776	0.998853	15.9	42.78	15	23.56	73.9	64.8	127.7	77.2	99.8	4.65	46.38	13.03	32.26	8.72	High	High	High	High	High	High	High
ZX.09G0007310	AT3G13930		Dihydrolipoyllysine-residue acetyltransferase component 2 of pyruvate dehydrogenase complex%2C mitochondrial	TRUE	High	Master Protein	ZX.09G0007310	ZX.09G0007310	0	16.595	11	6	9	2	539	58.9	7.93	19.57	6	0	0.795	0.997579	0.827	0.99704	1.392	0.830023	1.079	0.968946	23.91	49.44	35.58	15.48	79.2	82.3	138.6	105.1	99.6	24.62	42.72	28.34	13.85	12.97	High	High	High	High	High	High	High
ZX.01G0051200	AT4G12780	AUXI1	Auxilin-related protein 1	TRUE	High	Master Protein	ZX.01G0051200	ZX.01G0051200	0	16.592	8	6	8	6	960	106.3	6.7	17.05	6	0	0.969	0.997579	1.216	0.95186	1.23	0.964936	0.792	0.999795	32.62	31.54	26.86	22.46	97.8	128.4	121.1	76.5	99.7	25.52	7.89	24.26	14.49	10.35	High	High	High	High	High	High	High
ZX.01G0072300	AT5G45130	ATRAB5A	RAB homolog 1	TRUE	High	Master Protein	ZX.01G0072300	ZX.01G0072300	0	16.577	35	6	7	5	196	21.4	7.94	10.34	6	0																							High	High	High	High	High	High	High
ZX.01G0063870	AT2G38610		KH domain-containing protein At2g38610	TRUE	High	Master Protein	ZX.01G0063870	ZX.01G0063870	0	16.57	14	3	6	3	295	32.7	9	17.37	3	0	1.296	0.935345	1.352	0.88161	0.948	0.994054	0.539	0.999795	32.93	24.35	15.87	16.51	129.1	134.7	99.4	53.8	99.6	33.23	21.11	12.12	17.28	11.98	High	High	High	High	High	High	High
ZX.01G0133050	AT4G11420	TIF3A1	Eukaryotic translation initiation factor 3 subunit A	TRUE	High	Master Protein	ZX.01G0133050	ZX.01G0133050	0	16.511	7	6	8	6	999	116.2	8.94	17.74	6	0																							High	High	High	High	High	High	High
ZX.06G0009410	AT1G08630	THA1	Probable low-specificity L-threonine aldolase 1	TRUE	High	Master Protein	ZX.06G0009410	ZX.06G0009410	0	16.509	10	3	3	3	440	47.6	6.74	9.01	3	0	1.101	0.997579	1.207	0.945635	0.736	0.967373	0.754	0.999795	60.71	6.74	76.24	84.42	110	120.7	73.6	75.4	100	54.8	5.53	57.86	65.01	3.69	High	High	High	High	High	High	High
ZX.06G0027570	AT2G29530	TIM10	Tim10/DDP family zinc finger protein	TRUE	High	Master Protein	ZX.06G0027570	ZX.06G0027570	0	16.489	26	2	5	2	86	9.7	6.52	15.54	2	0	1.143	0.997579	0.881	0.999202	1.528	0.700886	0.723	0.999795	31.74	41.11	30.2	19.01	112.5	110.7	152.1	71.8	99.9	16.59	52.45	14.96	22.41	6.04	High	High	High	High	High	High	High
ZX.01G0105300	AT5G62300	RPS20C	40S ribosomal protein S20-1	TRUE	High	Master Protein	ZX.01G0105300	ZX.01G0105300	0	16.474	21	5	21	5	274	30.7	9.48	50.26	5	0	0.964	0.997579	1.077	0.999202	0.731	0.844417	0.356	0.927902	25.07	11.43	52.34	34.44	107.7	109	89.7	38	100	9.13	10.79	42.35	1.87	1.91	High	High	High	High	High	High	High
ZX.04G0032780	AT1G09640		Probable elongation factor 1-gamma 1	TRUE	High	Master Protein	ZX.04G0032780	ZX.04G0032780	0	16.456	8	4	5	2	704	80.6	7.37	12.05	4	0	0.768	0.997579	0.832	0.988178	0.858	0.967373	1.658	0.939821	11.81	47.03	17.68	20.17	76.2	83.8	90.5	169.6	99.6	9.82	38.74	17.67	25.95	11.89	High	High	High	High	High	High	High
ZX.07G0009300	AT1G64090	RTNLB3	Reticulon-like protein	TRUE	High	Master Protein	ZX.07G0009300	ZX.07G0009300	0	16.455	25	6	22	2	232	25.9	7.01	36.79	6	0	0.428	0.471105	0.743	0.987837	0.777	0.967373	1.53	0.927902	16.93	39.24	33.18	54.28	42.5	73.7	71.6	151.8	99.2	16.72	31.41	34.05	48.01	18.03	High	High	High	High	High	High	High
ZX.01G0019900	AT2G13560	NAD-ME1	NAD-dependent malic enzyme 1%2C mitochondrial	TRUE	High	Master Protein	ZX.01G0019900	ZX.01G0019900	0	16.448	8	6	10	6	625	69.4	5.58	25.06	6	0	0.639	0.953724	0.557	0.526742	1.181	0.967373	1.068	0.994247	17.12	34.68	38.26	37.02	69.9	64.4	124.2	107.9	99.8	21.95	14.38	25.95	33.96	9.91	High	High	High	High	High	High	High
ZX.02G0018020	AT5G59210		AT5g59210/mnc17_100	TRUE	High	Master Protein	ZX.02G0018020	ZX.02G0018020	0	16.416	17	6	7	6	450	50.2	5.31	16.12	6	0	0.622	0.931254	0.952	0.999202	1.126	0.969313	0.619	0.978908	24	16.86	15.34	23.55	71.4	96.1	120	67.6	100	8.09	20.87	17.54	20.61	3.32	High	High	High	High	High	High	High
ZX.06G0028180	AT1G62610		NAD(P)-binding Rossmann-fold superfamily protein	TRUE	High	Master Protein	ZX.06G0028180	ZX.06G0028180	0	16.366	20	4	5	4	278	29.7	7.94	15.78	4	0																							High	High	High	High	High	High	High
ZX.01G0070370	AT3G57520	RFS2	Probable galactinol--sucrose galactosyltransferase 2	TRUE	High	Master Protein	ZX.01G0070370	ZX.01G0070370	0	16.353	5	5	15	5	1043	115.2	5.15	25.83	5	0	1.366	0.886163	1.138	0.973521	0.771	0.967373	0.563	0.994509	14.56	8.99	40.75	56.2	135	108.9	76.6	57.2	99.6	13.01	18.04	42.94	20.07	12.37	High	High	High	High	High	High	High
ZX.01G0035800	AT3G62030	ROC4	Rotamase CYP 4	TRUE	High	Master Protein	ZX.01G0035800	ZX.01G0035800	0	16.322	23	6	36	4	256	27.8	8.46	52.77	6	0	1.64	0.674082	1.215	0.962459	0.936	0.980186	1.253	0.969131	45.14	36.41	16.17	29.6	147.1	84.9	90.3	114.5	100	49.82	24.61	20.08	21.46	1.38	High	High	High	High	High	High	High
ZX.04G0016240	AT5G64130		AT5G64130 protein	TRUE	High	Master Protein	ZX.04G0016240	ZX.04G0016240	0	16.319	45	4	18	4	106	11.7	6.14	24.3	4	0	0.674	0.994459	1.07	0.988178	1.285	0.902997	0.855	0.999795	25.96	48.24	48.93	21.44	64.9	102.2	137.6	80.9	100	31.04	46.86	35.19	7.96	0.19	High	High	High	High	High	High	High
ZX.01G0074770				TRUE	High	Master Protein	ZX.01G0074770	ZX.01G0074770	0	16.27	34	5	9	5	180	19.1	8.91	18.51	5	0	0.74	0.997579	1.357	0.90877	1.422	0.830023	0.265	0.927902	44.69	24.54	33.37	77.83	82.8	142.6	146.9	16.8	99.8	7.99	19.74	22.07	86.94	9.54	High	High	High	High	High	High	High
ZX.08G0042910	AT3G15660	GRXS15	GRX4	TRUE	High	Master Protein	ZX.08G0042910	ZX.08G0042910	0	16.266	25	5	12	5	204	22.6	8.03	24.41	5	0	0.696	0.997579	0.805	0.95186	1.525	0.716597	0.59	0.97882	20.08	34.58	31.44	32.59	70.6	83.7	146.3	57.6	100	6.12	35.46	15.57	35.21	2.62	High	High	High	High	High	High	High
ZX.01G0104540	AT5G62810	PEX14	Peroxisomal membrane protein PEX14	TRUE	High	Master Protein	ZX.01G0104540	ZX.01G0104540	0	16.254	14	7	11	5	526	57.5	6.07	17.85	7	0	0.709	0.997579	1.043	0.99704	0.972	0.999896	0.706	0.999795	42.87	38.2	31.72	54.74	75.7	117.7	102.9	79.6	98.7	27.85	8.69	14.98	24.67	22.6	High	High	High	High	High	High	High
ZX.08G0026770				TRUE	High	Master Protein	ZX.08G0026770	ZX.08G0026770	0	16.235	26	7	12	7	325	36	6.8	22.25	7	0	0.433	0.483761	0.336	0.222509	1.662	0.527717	0.394	0.968946	102.94	32.2	58.29	76.64	62.5	29.7	138.1	72.8	100	21.37	37.71	34.64	48.97	2.93	High	High	High	High	High	High	High
ZX.01G0068160	AT1G48630	RACK1B	RACK1B_AT	TRUE	High	Master Protein	ZX.01G0068160	ZX.01G0068160	0	16.224	17	5	10	1	328	36	7.17	22.49	5	2	1.084	0.997579	0.78	0.983548	0.977	0.999896	1.33	0.968946	14.15	80.45	55.16	21.93	109.6	78.1	93	132.3	100	9.32	70.61	49.59	44.75	3.19	High	High	High	High	High	High	High
ZX.01G0107530	AT3G48330	PIMT1	Protein-L-isoaspartate O-methyltransferase	TRUE	High	Master Protein	ZX.01G0107530	ZX.01G0107530	0	16.203	16	4	7	4	312	34	8.44	19.52	4	0	0.93	0.997579	1.422	0.80042	1.077	0.970465	1.212	0.968946	17.04	50.92	35.73	20	90.9	136.7	107.3	107.5	99.8	3.93	45.62	38.78	11.77	8.55	High	High	High	High	High	High	High
ZX.01G0102940	AT5G37600	GLN1-1	Glutamine synthetase cytosolic isozyme 1-1	TRUE	High	Master Protein	ZX.01G0102940	ZX.01G0102940	0	16.113	25	6	12	4	356	39.2	5.76	24.19	6	0	0.699	0.997579	1.313	0.929926	0.62	0.830023	0.269	0.927902	28.3	67.54	54.66	49.92	68.9	129.4	61.1	26.5	98.6	31.24	99.49	49.79	52.47	23.97	High	High	High	High	High	High	High
ZX.08G0029000	AT3G55605		At3g55605	TRUE	High	Master Protein	ZX.08G0029000	ZX.08G0029000	0	16.075	22	4	9	4	257	28.8	5.15	22.34	4	0	0.628	0.935345	0.798	0.95186	1.377	0.863945	0.669	0.978908	23.83	12.78	12.11	20.56	63.9	77.3	144.2	70.5	99.5	24.13	11.79	21.87	12.16	14.14	High	High	High	High	High	High	High
ZX.04G0009430	AT5G46290	KASI	3-ketoacyl-acyl carrier protein synthase I	TRUE	High	Master Protein	ZX.04G0009430	ZX.04G0009430	0	16.075	10	4	6	4	471	49.9	7.69	13.95	4	0	1.489	0.786209	0.821	0.998093	1.19	0.967373	1.435	0.935367	8.82	42.18	28.45	17.82	148.8	82	118.9	143.4	99.9	8.7	42.35	37.48	22.09	4.95	High	High	High	High	High	High	High
ZX.08G0001780	AT2G39990	TIF3F1	Eukaryotic translation initiation factor 3 subunit F	TRUE	High	Master Protein	ZX.08G0001780	ZX.08G0001780	0	16.053	15	5	10	1	358	39.8	6.3	18.11	5	0																							High	High	High	High	High	High	High
ZX.01G0018920	AT5G04850	VPS60.2	SNF7 family protein	TRUE	High	Master Protein	ZX.01G0018920	ZX.01G0018920	0	16.051	22	4	6	3	200	23	5.97	13.63	4	1	0.654	0.974878	1.189	0.95186	1.201	0.967373	0.879	0.994247	22.16	27.28	26.49	16.38	65.4	118.9	120.1	87.9	100	21.2	26.91	28.68	13.91	2.03	High	High	High	High	High	High	High
ZX.04G0013030	AT2G20520	FLA6	Fasciclin-like arabinogalactan protein 6	TRUE	High	Master Protein	ZX.04G0013030	ZX.04G0013030	0	16.041	23	3	18	3	242	25.5	5.1	35.65	3	0	0.649	0.971292	1.526	0.77236	0.892	0.967373	0.269	0.927902	35.84	43.67	29.99	38.82	64.9	152.6	89.2	26.9	100	33.41	44.05	28.22	43.96	0.8	High	High	High	High	High	High	High
ZX.01G0070930	AT2G18110		Elongation factor 1-delta 2	TRUE	High	Master Protein	ZX.01G0070930	ZX.01G0070930	0	16.026	17	3	16	1	241	26.2	4.82	39.75	3	0																							High	High	High	Not Found	High	High	High
ZX.01G0042800	AT5G09390		AT5g09390/T5E8_190	TRUE	High	Master Protein	ZX.01G0042800	ZX.01G0042800	0	16.02	14	5	7	5	447	49.5	4.67	19.18	5	0	0.867	0.997579	1.038	0.999202	0.986	0.994054	0.535	0.968946	28.5	50.62	31.98	41.03	88.2	109.8	99.4	68.2	100	30.72	35.74	33.03	42.84	0.06	High	High	High	High	High	High	High
ZX.01G0142340	AT1G50480	THFS	Formate--tetrahydrofolate ligase	TRUE	High	Master Protein	ZX.01G0142340	ZX.01G0142340	0	16.007	10	5	7	5	638	67.7	7.09	12.96	5	0	0.702	0.997579	0.623	0.903287	0.878	0.970465	1.878	0.927902	47	53.75	30.88	19.83	62.4	60.5	86.7	212.1	100	6.15	20.94	14.14	23.53	3.88	High	High	High	High	High	High	High
ZX.01G0072260	AT4G25130	MSR4	Peptide methionine sulfoxide reductase A4%2C chloroplastic	TRUE	High	Master Protein	ZX.01G0072260	ZX.01G0072260	0	15.975	22	5	15	4	257	28.6	8.21	30.21	5	0	1.677	0.650607	1.028	0.999202	0.697	0.762723	1.343	0.968946	18.4	23.7	36.17	48.98	135.2	90.4	63.8	134.6	99.8	4.05	16.84	29.95	32.92	9.5	High	High	High	High	High	High	High
ZX.01G0022390	AT2G05100	LHCB2.1	photosystem II light harvesting complex gene 2.1	TRUE	High	Master Protein	ZX.01G0022390	ZX.01G0022390	0	15.963	34	4	11	2	218	23.3	7.43	25.25	4	0																							High	High	High	High	High	High	High
ZX.08G0007280	AT2G16230		O-Glycosyl hydrolases family 17 protein	TRUE	High	Master Protein	ZX.08G0007280	ZX.08G0007280	0	15.959	8	4	7	3	490	52	5.41	18.87	4	1	1.492	0.784039	1.779	0.562455	0.715	0.963762	0.249	0.927902	27.88	21.65	17.74	30.7	148.8	177.6	71.3	24.8	99.8	27.8	19.3	46.2	30.65	9.06	High	High	High	High	High	High	High
ZX.09G0006660	AT4G13360		3-hydroxyisobutyryl-CoA hydrolase-like protein 3%2C mitochondrial	TRUE	High	Master Protein	ZX.09G0006660	ZX.09G0006660	0	15.943	23	6	23	6	206	22.8	5.53	49.54	6	0	0.417	0.431831	0.501	0.329915	0.961	0.981765	1.805	0.935367	18.26	26.41	25.63	26.12	44.9	52.6	105.8	192	100	4.7	25.34	18.87	32.37	3.55	High	High	High	High	High	High	High
ZX.02G0022010	AT5G60640	PDIL1-4	Protein disulfide-isomerase	TRUE	High	Master Protein	ZX.02G0022010	ZX.02G0022010	0	15.935	8	8	9	8	1094	118.7	4.83	17.8	8	0	0.648	0.971292	0.683	0.935789	1.2	0.967373	0.742	0.999795	68.96	13.07	19.26	30.4	64.8	68.6	117.4	68.8	100	69.43	21.22	14.97	25.99	3.05	High	High	High	High	High	High	High
ZX.01G0039500	AT2G23610	MES3	MES3	TRUE	High	Master Protein	ZX.01G0039500	ZX.01G0039500	0	15.935	8	6	11	6	1127	125.5	8.73	17.88	6	0	3.133	0.0796309	1.286	0.941332	0.622	0.791763	0.243	0.927902	62.62	52.56	57.28	1.03	318.9	113.8	63.4	15.8	99.7	4.05	57.92	44.43		10.67	High	High	High	High	High	High	High
ZX.01G0033960	AT1G03350		BSD domain-containing protein	TRUE	High	Master Protein	ZX.01G0033960	ZX.01G0033960	0	15.929	16	5	7	5	437	48.3	4.54	18.99	5	0																							High	High	High	High	High	High	High
ZX.04G0005090	AT2G25140	CLPB4	Chaperone protein ClpB4%2C mitochondrial	TRUE	High	Master Protein	ZX.04G0005090	ZX.04G0005090	0	15.889	8	6	8	4	989	110.3	7.17	12.44	6	0	0.752	0.997579	1.075	0.993093	0.905	0.981793	1.034	0.9778	29.26	55.24	41.51	47.98	75.5	142.7	83.9	110.7	99.7	29.92	61.33	36.54	31.9	11.64	High	High	High	High	High	High	High
ZX.01G0136910	AT3G55280	RPL23AB	60S ribosomal protein L23a-2	TRUE	High	Master Protein	ZX.01G0136910	ZX.01G0136910	0	15.797	22	3	16	1	154	17.4	10.14	44.59	3	1	0.652	0.973613	1.702	0.595302	1.096	0.971583	0.186	0.927512	65.9	18.95	45.56	13.57	63.6	174.2	104.1	17.4	100	67.97	17.75	48.4	34.67	3.02	High	High	High	High	High	High	High
ZX.09G0003980	AT2G43090		3-isopropylmalate dehydratase small subunit 3	TRUE	High	Master Protein	ZX.09G0003980	ZX.09G0003980	0	15.793	21	5	8	5	257	27.1	5.77	14.08	5	0	1.151	0.997579	1.019	0.99704	1.091	0.969313	0.66	0.999795	11.26	17.06	19.88	27.3	114.2	106.1	109.4	71.3	100	6.92	11.36	22.28	19.86	3.76	High	High	High	High	High	High	High
ZX.01G0038210	AT3G60820	PBF1	Proteasome subunit beta type	TRUE	High	Master Protein	ZX.01G0038210	ZX.01G0038210	0	15.786	31	6	14	3	225	25	8.84	23.26	6	0																							High	High	High	High	High	High	High
ZX.01G0038120	AT4G08900	ARGAH1	Arginase 1%2C mitochondrial	TRUE	High	Master Protein	ZX.01G0038120	ZX.01G0038120	0	15.776	19	5	7	5	327	35.7	5.72	16.1	5	0	1.75	0.587023	1.058	0.99704	1.02	0.981793	0.633	0.998853	27.69	32.97	22.33	18.64	159.2	122.3	93.7	60.8	99.9	20.9	20.83	6.73	11.84	6.68	High	High	High	High	High	High	High
ZX.03G0013590	AT5G39740	RPL5B	RPL5B	TRUE	High	Master Protein	ZX.03G0013590	ZX.03G0013590	0	15.765	13	4	11	3	310	35.1	9.51	21.97	4	0	0.693	0.997579	1.367	0.935789	1.311	0.919307	0.514	0.968946	10.55	41	45.33	30.01	69.6	120.5	143.7	47.8	99.9	12.16	37.95	28.56	27.68	5.04	High	High	High	High	High	High	High
ZX.01G0083200	AT3G25290		Cytochrome b561 and DOMON domain-containing protein At3g25290	TRUE	High	Master Protein	ZX.01G0083200	ZX.01G0083200	0	15.747	5	3	9	3	596	64.2	9.38	19.89	3	0	2.26	0.277116	1.595	0.728728	0.805	0.944783	0.202	0.927902	38.98	29.73	30.11	72.54	255.4	181.9	74.9	15.7	99.3	20.05	17.65	12.89	55.23	16.74	High	High	High	High	High	High	High
ZX.01G0021020				TRUE	High	Master Protein	ZX.01G0021020	ZX.01G0021020	0	15.725	9	6	10	6	769	76.3	4.81	19.33	6	0	0.86	0.997579	1.037	0.999202	1.304	0.909118	0.547	0.97882	46.13	12.6	20.53	34.95	89.5	102.5	127	51.2	99.9	44.04	7.36	13.28	7.69	5.14	High	High	High	High	High	High	High
ZX.05G0012130	AT3G53620	PPA4	PPa4	TRUE	High	Master Protein	ZX.05G0012130	ZX.05G0012130	0	15.709	33	5	16	3	259	29.2	8.68	33.05	5	1	1.335	0.917524	1.165	0.989354	0.866	0.967373	0.529	0.968946	51.5	52.88	11.94	40.99	140.7	120.3	86.9	53.8	100	45.47	43.5	18.99	34.81	2.08	High	High	High	High	High	High	High
ZX.02G0022000	AT2G37170	PIP2B	plasma membrane intrinsic protein 2	TRUE	High	Master Protein	ZX.02G0022000	ZX.02G0022000	0	15.673	23	4	19	3	267	28.5	6.99	46.06	4	0	1.686	0.640405	1.825	0.418055	0.552	0.415456	0.283	0.927902	51.89	37.18	16.45	26.56	165.3	169.6	53.7	27.2	99.6	45.79	37.33	13.05	17.06	12.01	High	High	High	High	High	High	High
ZX.08G0014260	AT1G77840		Probable eukaryotic translation initiation factor 5-2	TRUE	High	Master Protein	ZX.08G0014260	ZX.08G0014260	0	15.648	15	7	9	7	410	45.2	8.95	19.04	7	0	0.607	0.907263	0.873	0.99704	1.094	0.969313	1.077	0.9778	9.28	22.93	16.8	23.88	58.8	112.8	120.6	90.7	99.9	7.63	40.82	9.28	26.21	4.93	High	High	High	High	High	High	High
ZX.06G0026490	AT5G19370		Rhodanese-like/PpiC domain-containing protein 12%2C chloroplastic	TRUE	High	Master Protein	ZX.06G0026490	ZX.06G0026490	0	15.642	15	6	7	6	617	66.9	8.19	15.87	6	0	1.03	0.997579	0.734	0.962459	1.276	0.919307	0.72	0.999795	6.45	46.88	32.24	23.38	99.9	79.6	135	75.8	100	12.22	43.99	28.85	10.97	1.54	High	High	High	High	High	High	High
ZX.02G0025480	AT1G28490	SYP61	Syntaxin-61	TRUE	High	Master Protein	ZX.02G0025480	ZX.02G0025480	0	15.617	17	3	3	3	251	28.8	5.54	12.12	3	0	0.833	0.997579	1.03	0.999202	1.175	0.967373	0.654	0.998853	35.27	20.04	16.89	11.48	83	106.2	117.3	64	99.8	30.45	13.92	6.41	2.89	7.78	High	High	High	High	High	High	High
ZX.01G0124020	AT5G41970		Metal-dependent protein hydrolase	TRUE	High	Master Protein	ZX.01G0124020	ZX.01G0124020	0	15.614	10	5	7	5	620	69.4	5.64	17.65	5	0	0.879	0.997579	0.797	0.99704	1.271	0.909851	1.114	0.968946	19.27	20.19	15.4	18.37	86.7	75	125.9	116	100	14.47	17.87	16.1	15.74	1.92	High	High	High	High	High	High	High
ZX.04G0001650	AT1G77180	SKIP	SNW/SKI-interacting protein	TRUE	High	Master Protein	ZX.04G0001650	ZX.04G0001650	0	15.593	9	4	9	4	606	68.3	8.95	24.12	4	0	0.993	0.997579	1.098	0.99704	1.436	0.777192	0.351	0.927902	39.03	32.21	39.75	59.17	94.5	112.3	139.2	34.5	99.9	32.41	18.7	23.28	20.76	6.55	High	High	High	High	High	High	High
ZX.03G0026990	AT5G57870	EIF(ISO)4G1	Eukaryotic translation initiation factor isoform 4G-1	TRUE	High	Master Protein	ZX.03G0026990	ZX.03G0026990	0	15.567	29	6	9	5	329	37	7.94	21.59	6	0	0.976	0.997579	0.732	0.935789	1.263	0.939155	0.898	0.999795	33.3	29.39	19.02	25.29	90.4	67.4	129.3	88.9	100	8.61	15.15	4.45	16.08	1.92	High	High	High	High	High	High	High
ZX.01G0020170	AT4G09320	NDK1	Nucleoside diphosphate kinase	TRUE	High	Master Protein	ZX.01G0020170	ZX.01G0020170	0	15.563	29	5	40	2	186	20.8	9.26	51.81	5	1	0.892	0.997579	0.748	0.921889	1.18	0.967373	0.825	0.999968	21.32	55.45	17.85	47.55	97.8	75.1	120.6	74	100	20.55	56.91	17.46	40.27	3.29	High	High	High	High	High	High	High
ZX.01G0135110	AT3G06610		DNA-binding enhancer protein-like protein	TRUE	High	Master Protein	ZX.01G0135110	ZX.01G0135110	0	15.494	26	3	18	3	121	13.4	5.14	39.11	3	0	0.874	0.997579	1.37	0.849168	1.167	0.967373	0.523	0.994247	14.53	20.81	25.94	11.88	87.1	136.7	116.4	51.6	99.7	14.83	16.56	21.4	9.93	10.26	High	High	High	High	High	High	High
ZX.01G0013200	AT4G37870	PCKA	Phosphoenolpyruvate carboxykinase (ATP)-like protein	TRUE	High	Master Protein	ZX.01G0013200	ZX.01G0013200	0	15.473	10	6	15	2	649	72.3	8.6	31.4	6	0																							High	High	High	High	High	High	High
ZX.09G0014150	AT5G20160		Ribosomal protein L7Ae/L30e/S12e/Gadd45 family protein	TRUE	High	Master Protein	ZX.09G0014150	ZX.09G0014150	0	15.466	54	6	11	6	247	26.5	7.21	9.52	6	0	0.981	0.997579	0.994	0.999202	1.414	0.814818	0.272	0.927902	25.61	50.77	32.29	19.44	105.2	109.7	135.6	24.7	99.5	17.31	54.84	28.98	41.03	13.42	High	High	High	High	High	High	High
ZX.01G0016820	AT2G37060	NFYB8	Nuclear transcription factor Y subunit B-8	TRUE	High	Master Protein	ZX.01G0016820	ZX.01G0016820	0	15.436	19	3	9	3	199	21.6	5.19	19.15	3	0	0.835	0.997579	1.161	0.95866	1.065	0.967373	0.679	0.999968	15.92	21.87	38.22	14.01	83.4	116	106.4	67.8	99.9	15.73	28.91	29.77	19.22	5.79	High	High	High	High	High	High	High
ZX.03G0002330				TRUE	High	Master Protein	ZX.03G0002330	ZX.03G0002330	0	15.428	33	2	9	2	61	7	10.11	26.6	2	0	0.271	0.0989467	0.591	0.54975	0.486	0.12566	2.387	0.927902	9.08	15.14	11.79	21.48	27.1	61.6	47.9	238.2	99.8	5.7	24.25	21.61	21.2	9	High	High	High	High	High	High	High
ZX.01G0096520	AT2G36830	TIP1-1	Aquaporin TIP1-1	TRUE	High	Master Protein	ZX.01G0096520	ZX.01G0096520	0	15.422	17	2	3	2	252	25.7	5.95	11.97	2	0	1.379	0.880571	0.555	0.931551	1.685	0.459716	0.459	0.994829	25.07	107.97	41.95	18.2	137.9	55.5	168.5	45.9	100	23.64	86.55	39.72	34.12	0.39	High	High	High	High	High	High	High
ZX.05G0016630	AT3G21760	UGT71B2	Glycosyltransferase (Fragment)	TRUE	High	Master Protein	ZX.05G0016630	ZX.05G0016630	0	15.407	6	5	17	4	890	99	9.31	38.76	5	1	0.901	0.99835	0.937	0.99704	1.175	0.967373	0.472	0.951778	25.29	17	30.89	41	92.6	93.9	110	50.5	100	27.99	32.29	26.68	21.7	3.39	High	High	High	High	High	High	High
ZX.08G0014610	AT1G44835		YbaK/aminoacyl-tRNA synthetase-associated domain-containing protein	TRUE	High	Master Protein	ZX.08G0014610	ZX.08G0014610	0	15.315	30	6	9	6	329	35.8	6.92	15.13	6	0	1.029	0.997579	1.301	0.935789	1.052	0.976216	0.488	0.978908	23.03	21.78	11.96	29.46	100.9	127.2	102.6	49.2	100	11.99	26.07	11.01	20.66	2.81	High	High	High	High	High	High	High
ZX.02G0019530	AT5G22300	NIT4	Bifunctional nitrilase/nitrile hydratase NIT4	TRUE	High	Master Protein	ZX.02G0019530	ZX.02G0019530	0	15.298	22	3	11	2	211	23	7.87	27	3	0	0.826	0.997579	1.319	0.921889	2.132	0.0877482	0.159	0.927902	89.48	38.35	29.03	43.3	82.3	123.6	210.1	13.3	99.6	76.67	80.77	68.31	35.24	12.21	High	High	High	High	High	High	High
ZX.06G0028840	AT4G33670	LGALDH	L-galactose dehydrogenase	TRUE	High	Master Protein	ZX.06G0028840	ZX.06G0028840	0	15.289	17	5	8	5	325	35.2	6.18	19.96	5	0	1.02	0.997579	0.995	0.997274	1.049	0.980186	1.024	0.97882	9.53	29.64	22.22	21.15	99.4	101	89.1	98.5	100	1.51	19.46	24.21	11.98	2.88	High	High	High	High	High	High	High
ZX.01G0126190	AT4G00430	PIP1.4	TMP-C	TRUE	High	Master Protein	ZX.01G0126190	ZX.01G0126190	0	15.244	23	4	5	2	287	30.8	8.98	15.07	4	0	1.54	0.743283	2.301	0.196513	0.399	0.0883619	0.124	0.926228	3.54	46.54	42.31	39.75	154	230	39.9	12.4	100	2.29	37.5	44.77	42.26	3.43	High	High	High	High	High	High	High
ZX.01G0049220	AT5G23290	PFD5	Probable prefoldin subunit 5	TRUE	High	Master Protein	ZX.01G0049220	ZX.01G0049220	0	15.241	27	3	5	3	157	17.1	6.57	15.45	3	0	0.782	0.997579	0.552	0.378475	1.384	0.854614	0.896	0.999795	22.38	37.48	22.03	14.9	76.2	58.6	134.2	91.9	99.9	19.51	40.46	8.39	23.43	4.49	High	High	High	High	High	High	High
ZX.01G0120180	AT1G63970	ISPF	2-C-methyl-D-erythritol 2%2C4-cyclodiphosphate synthase%2C chloroplastic	TRUE	High	Master Protein	ZX.01G0120180	ZX.01G0120180	0	15.212	22	4	5	4	234	25	9.14	16.08	4	0	1.332	0.91902	0.584	0.828042	0.759	0.963762	1.183	0.968946	20	52.12	11.98	24.28	129.1	54	76.8	123.7	100	17.7	44.67	15.69	17.9	2.19	High	High	High	High	High	High	High
ZX.01G0108900	AT5G07440	GDH2	Glutamate dehydrogenase	TRUE	High	Master Protein	ZX.01G0108900	ZX.01G0108900	0	15.176	15	5	6	4	392	42.6	6.67	12.9	5	1	0.641	0.955718	0.725	0.962459	1.573	0.605573	0.429	0.968946	26.67	50.34	41.31	33.6	73	76.7	152.7	46.9	99.6	28.85	43.59	33.83	18.45	12.11	High	High	High	High	High	High	High
ZX.01G0020440	AT2G44610	RABH1B	Ras-related protein RABH1b	TRUE	High	Master Protein	ZX.01G0020440	ZX.01G0020440	0	15.116	11	3	7	2	255	28.5	8.34	18.42	3	0	0.931	0.997579	0.943	0.999202	0.679	0.909118	1.235	0.968946	9.54	36.23	40.51	22.41	93	94.1	67.8	123.2	99.8	0.77	41.09	51.98	32.76	9.13	High	High	High	High	High	High	High
ZX.09G0008460				TRUE	High	Master Protein	ZX.09G0008460	ZX.09G0008460	0	15.092	20	4	6	4	202	22.5	9.51	17.02	4	0	0.977	0.997579	1.305	0.935789	1.165	0.967373	0.11	0.897683	43.22	20.44	33.12	30.41	117.4	126.6	119.3	11.2	100	59.76	22.1	36.51	36.2	3.06	High	High	High	High	High	High	High
ZX.01G0095630	AT2G40060	CLC2	Clathrin light chain	TRUE	High	Master Protein	ZX.01G0095630	ZX.01G0095630	0	15.085	20	4	8	4	174	20	5.74	16.85	4	0	1.511	0.770549	1.367	0.850314	1.026	0.981765	0.263	0.927902	59.85	20.96	36.29	39.94	125.8	135.5	99.5	24.6	100	24.26	22.14	29.8	34.59	2.74	High	High	High	High	High	High	High
ZX.01G0005670	AT5G37720	ALY4	THO complex subunit 4D	TRUE	High	Master Protein	ZX.01G0005670	ZX.01G0005670	0	15.015	18	4	9	3	232	24.9	10.24	18.26	4	0																							High	High	High	High	High	High	High
ZX.06G0004650	AT2G20560		At2g20560/T13C7.15	TRUE	High	Master Protein	ZX.06G0004650	ZX.06G0004650	0	15.012	15	4	7	4	343	37.5	8.7	17.93	4	0	0.592	0.881014	0.999	0.999202	0.962	0.994254	1.352	0.968946	42.1	33.51	49.99	35.09	65.6	103.3	99.4	129.3	99.8	14.24	22.86	46.98	59.85	9.26	High	High	High	High	High	High	High
ZX.06G0008220	AT5G09260	VPS20.2	Vacuolar protein sorting-associated protein 20 homolog 2	TRUE	High	Master Protein	ZX.06G0008220	ZX.06G0008220	0	14.982	15	3	7	3	250	27.9	5.02	15.23	3	0	0.864	0.997579	1.341	0.892617	1.162	0.967373	0.496	0.9778	65.6	26.7	29.63	28.73	81.2	121.2	108.9	50	99.6	61	19.64	22.95	27.62	13.14	High	High	High	High	High	High	High
ZX.01G0089560	AT2G37400		At2g37400	TRUE	High	Master Protein	ZX.01G0089560	ZX.01G0089560	0	14.968	13	4	4	4	422	47.6	6.61	12.82	4	0	1.024	0.997579	0.935	0.999202	1.193	0.967373	0.74	0.999795	27.62	28.95	7.7	13.06	99.5	96.5	118	69.6	99.9	25.25	30.87	13.05	16.02	6.07	High	High	High	High	High	High	High
ZX.08G0033550	AT3G26380		Alpha-galactosidase	TRUE	High	Master Protein	ZX.08G0033550	ZX.08G0033550	0	14.947	10	6	7	6	635	71.2	6.3	14.57	6	0																							High	High	High	High	High	High	High
ZX.02G0002510	AT2G39050	EULS3	Ricin B-like lectin EULS3	TRUE	High	Master Protein	ZX.02G0002510	ZX.02G0002510	0	14.93	14	6	27	6	301	34.5	6.51	41.08	6	0	0.518	0.714252	1.003	0.999202	0.753	0.877908	1.312	0.973587	28.72	33.16	33.07	44.68	51	105.6	78.8	124.7	100	12.24	29.23	29.33	39.66	0.98	High	High	High	High	High	High	High
ZX.01G0005180	AT1G17880	BTF3	Basic transcription factor 3	TRUE	High	Master Protein	ZX.01G0005180	ZX.01G0005180	0	14.912	35	5	11	2	173	18.8	8.57	15.73	5	0	1.321	0.926594	1.52	0.756265	1.1	0.969313	0.281	0.927902	12.76	16.87	23.01	26.88	131.6	151.4	109.4	28	99.6	5.81	22.81	22.27	19.71	12.63	High	High	High	High	High	High	High
ZX.02G0033060				TRUE	High	Master Protein	ZX.02G0033060	ZX.02G0033060	0	14.894	13	3	4	3	343	37	7.75	14.87	3	0	0.765	0.997579	1.03	0.99704	1.178	0.967373	0.63	0.999795	24.18	60.04	63.74	43.11	74.5	112.1	134.6	56.3	100	12.89	49.64	59.02	37.26	1.31	High	High	High	High	High	High	High
ZX.02G0003980	AT3G03100		NADH dehydrogenase	TRUE	High	Master Protein	ZX.02G0003980	ZX.02G0003980	0	14.881	30	5	8	5	154	18	8.72	18.71	5	0	1.103	0.997579	1.33	0.94113	1.2	0.967373	0.469	0.947889	69.98	22.83	25.65	24.24	119.5	133.7	122.5	49.6	100	68.01	16.41	25.79	26.34	1.7	High	High	High	High	High	High	High
ZX.08G0026260	AT4G16740	TPS03	Tricyclene synthase%2C chloroplastic	TRUE	High	Master Protein	ZX.08G0026260	ZX.08G0026260	0	14.88	8	7	9	7	1122	130.7	5.81	16.1	7	0	0.234	0.0504698	0.306	0.184928	0.351	0.0639431	1.515	0.931614	24.92	50.53	97.06	92.64	23	30.1	34.5	149.2	98.5	5.94	38.04	100.35	114.4	24.42	High	High	High	High	High	High	High
ZX.01G0055560	AT1G05730		FAM136A-like protein (DUF842)	TRUE	High	Master Protein	ZX.01G0055560	ZX.01G0055560	0	14.866	22	3	8	3	152	17.2	6.52	16.28	3	0	0.758	0.997579	0.654	0.935789	1.199	0.967373	0.825	0.994829	33.13	29.92	32.75	15.06	70	72.4	133	78.7	99.8	7.48	35.9	8.42	27.49	8.55	High	High	High	High	High	High	High
ZX.08G0019240	AT1G66400	CML23	Probable calcium-binding protein CML23	TRUE	High	Master Protein	ZX.08G0019240	ZX.08G0019240	0	14.81	28	3	3	3	157	17.5	4.77	10.74	3	0	1.176	0.997579	1.001	0.99704	1.271	0.92487	0.309	0.927902	48.74	66.52	35.42	44.45	130.1	103.9	117.6	29.6	99.9	50.59	60.28	24.25	29.81	7.04	High	High	High	High	High	High	High
ZX.01G0113310	AT1G59900	E1 ALPHA	Pyruvate dehydrogenase E1 component subunit alpha-1%2C mitochondrial	TRUE	High	Master Protein	ZX.01G0113310	ZX.01G0113310	0	14.807	13	5	19	4	425	47.1	7.14	28.36	5	0	0.873	0.997579	0.723	0.899108	1.391	0.844417	0.929	0.999795	11.09	38.56	23.53	13.22	88.1	76.1	135.3	87.6	99.9	9.83	27.6	30.79	11.11	5.07	High	High	High	High	High	High	High
ZX.05G0011190	AT2G18040	PIN1	Peptidyl-prolyl cis-trans isomerase Pin1	TRUE	High	Master Protein	ZX.05G0011190	ZX.05G0011190	0	14.793	17	5	23	5	191	21.4	9.61	33.47	5	0	0.631	0.937326	1.063	0.999202	1.294	0.938692	0.853	0.999795	26.98	15.2	32.47	12.63	62.4	105	131.8	79.1	99.8	18.23	17.22	12.61	9.07	8.96	High	High	High	High	High	High	High
ZX.03G0024220	AT3G58680	MBF1B	Multiprotein-bridging factor 1b	TRUE	High	Master Protein	ZX.03G0024220	ZX.03G0024220	0	14.769	34	5	19	5	142	15.5	9.99	38.56	5	0	1.034	0.997579	1.105	0.987837	1.432	0.760816	0.503	0.968946	23.44	25.93	28.88	38.06	90	106.6	124.8	42	100	22.75	35.26	23.42	31.15	0.19	High	High	High	High	High	High	High
ZX.01G0109820	AT4G39730	PLAT1	PLAT1	TRUE	High	Master Protein	ZX.01G0109820	ZX.01G0109820	0	14.765	15	3	26	2	220	24.5	6.09	45.05	3	0	2.396	0.227391	1.673	0.593836	0.637	0.742491	0.302	0.927902	16.04	22.92	11.99	12.03	238.9	166.8	63.5	29.7	99.7	16.46	29.95	12.15	3.81	11.31	High	High	High	High	High	High	High
ZX.04G0016070	AT2G29420	GSTU7	Glutathione S-transferase U7	TRUE	High	Master Protein	ZX.04G0016070	ZX.04G0016070	0	14.756	25	6	9	6	220	25	7.55	14.06	6	0	1.149	0.997579	0.92	0.998093	1.37	0.844417	0.288	0.927902	7.36	16.34	21.29	46.49	117.6	94.7	144.4	26.8	100	2.15	32.58	26.07	30.02	4.25	High	High	High	High	High	High	High
ZX.08G0028570	AT1G47960	C/VIF1	Cell wall / vacuolar inhibitor of fructosidase 1	TRUE	High	Master Protein	ZX.08G0028570	ZX.08G0028570	0	14.729	15	3	11	3	360	39.3	5.01	30.81	3	0	0.658	0.979863	0.72	0.965069	1.769	0.425138	0.346	0.953866	33.43	22.65	26.46	28.74	73.4	74.6	154.4	30.7	100	11.12	20.13	24.65	39.89	3.38	High	High	High	High	High	High	High
ZX.01G0107690	AT4G24820	RPN7	26S proteasome non-ATPase regulatory subunit 6 homolog	TRUE	High	Master Protein	ZX.01G0107690	ZX.01G0107690	0	14.719	7	4	6	4	800	91.7	8.27	10.85	4	0	0.45	0.538139	0.552	0.733769	0.713	0.907558	2.263	0.927902	63.8	22.02	38.89	45.03	46.4	55.6	74.2	243.3	100	54.35	24.81	25.14	45.47	0.41	High	High	High	High	High	High	High
ZX.01G0056330	AT1G35620	PDIL5-2	Protein disulfide-isomerase 5-2	TRUE	High	Master Protein	ZX.01G0056330	ZX.01G0056330	0	14.717	11	5	7	3	512	57.8	7.43	12.08	5	1	1.1	0.997579	1.056	0.998093	0.96	0.982914	0.712	0.999795	46.58	36.32	31.23	62.95	120.6	132.1	103.8	80.3	100	6	22.74	23.86	11.94	3.7	High	High	High	High	High	High	High
ZX.01G0043040	AT1G03050		Putative clathrin assembly protein At1g03050	TRUE	High	Master Protein	ZX.01G0043040	ZX.01G0043040	0	14.712	5	4	27	4	759	83.1	5.15	25.42	4	0	1.393	0.874682	1.163	0.987837	1.156	0.967373	0.401	0.935367	24.32	12.48	17.77	15.58	118.4	111	117.8	41.7	99.9	25.93	5.19	17.96	11.77	4.79	High	High	High	High	High	High	High
ZX.03G0004030	AT5G67590	FRO1	NADH dehydrogenase	TRUE	High	Master Protein	ZX.03G0004030	ZX.03G0004030	0	14.699	35	5	10	5	182	20.5	9.6	23.76	5	0	1.14	0.997579	1.342	0.935789	1.271	0.949134	0.435	0.968946	71.62	22.37	25.33	23.54	114.8	133.2	129.6	46.8	99.8	62.91	16.57	22.18	13.69	7.8	High	High	High	High	High	High	High
ZX.04G0034970	AT5G47840	AMK2	Adenylate kinase 2%2C chloroplastic	TRUE	High	Master Protein	ZX.04G0034970	ZX.04G0034970	0	14.697	15	4	5	4	300	32.9	8.06	13.91	4	0	1.235	0.980751	0.934	0.999202	0.825	0.967373	0.979	0.994829	31.9	43.87	27.17	23.48	118.9	92	85.8	109	100	10.74	46.76	17.08	5.83	0.87	High	High	High	High	High	High	High
ZX.09G0027820	AT1G30580	YchF1	Obg-like ATPase 1	TRUE	High	Master Protein	ZX.09G0027820	ZX.09G0027820	0	14.648	13	5	9	5	394	44.3	6.95	16.99	5	0	0.427	0.468133	0.642	0.935789	0.748	0.967373	2.936	0.927902	13.44	10.02	51.58	12.71	42.7	64.1	74.8	293.5	99.9	13.23	13.58	43.76	43.67	5.03	High	High	High	High	High	High	High
ZX.05G0005530	AT4G13670	PTAC5	Protein disulfide isomerase pTAC5%2C chloroplastic	TRUE	High	Master Protein	ZX.05G0005530	ZX.05G0005530	0	14.633	17	7	8	7	403	45.3	5.57	16.6	7	0	0.974	0.997579	0.944	0.999202	0.771	0.967373	1.35	0.968946	18.04	28.77	28.18	14.92	96.7	94.4	76.1	136.3	99.6	12.95	17.42	32.53	14.11	12.62	High	High	High	High	High	High	High
ZX.02G0010950	AT1G11910	APA1	aspartic proteinase A1	TRUE	High	Master Protein	ZX.02G0010950	ZX.02G0010950	0	14.588	7	3	12	2	497	53.7	5.31	30.49	3	0	2.183	0.305566	0.684	0.979893	0.596	0.779982	1.898	0.927902	21.43	52.32	30.74	69.42	215.7	67.6	59.4	187.5	98.8	11.17	65.53	29.91	58.71	21.86	High	High	High	High	High	High	High
ZX.02G0020770	AT2G36880	METK3	S-adenosylmethionine synthase	TRUE	High	Master Protein	ZX.02G0020770	ZX.02G0020770	0	14.566	16	6	15	1	419	46.1	6.43	24.97	6	0																							High	High	High	High	High	High	High
ZX.02G0016500	AT2G19740	RPL31A	60S ribosomal protein L31-1	TRUE	High	Master Protein	ZX.02G0016500	ZX.02G0016500	0	14.554	45	6	27	3	122	14.2	9.86	34.9	6	1	0.995	0.997579	1.444	0.888029	1.252	0.967373	0.252	0.927902	39.05	22.34	13.97	44.52	95.8	138.9	132.7	22.3	99.9	39.04	15.43	15.07	30.46	6.39	High	High	High	High	High	High	High
ZX.01G0106820	AT5G08180		H/ACA ribonucleoprotein complex subunit 2-like protein	TRUE	High	Master Protein	ZX.01G0106820	ZX.01G0106820	0	14.526	30	4	7	4	158	17.2	9.23	14.71	4	0	0.915	0.997579	1.098	0.987837	1.308	0.882	0.407	0.968946	16.99	8.92	6.9	22.56	91.5	109.8	130.8	40.7	100	16.46	12.67	16.17	24.97	3.12	High	High	High	High	High	High	High
ZX.01G0087680	AT2G36950	HIPP05	Heavy metal-associated isoprenylated plant protein 5	TRUE	High	Master Protein	ZX.01G0087680	ZX.01G0087680	0	14.504	16	6	7	6	381	41.2	8.63	11.23	6	0	0.988	0.997579	1.967	0.308618	0.58	0.484918	0.204	0.927902	38.55	67.69	29.39	57.89	100.3	180.7	57.8	20.4	100	36.37	52.48	22.81	36.95	0.39	High	High	High	High	High	High	High
ZX.01G0005320	AT3G03190	GSTF11	Glutathione S-transferase F11	TRUE	High	Master Protein	ZX.01G0005320	ZX.01G0005320	0	14.499	22	4	13	4	206	23.6	5.31	23.34	4	0	1.42	0.853211	2.694	0.0778716	0.453	0.161572	0.405	0.968946	113.82	27.4	36.06	30.72	148.6	290.5	39.1	19.7	99.9	94.47	48.24	21.49	10.7	5.55	High	High	High	High	High	High	High
ZX.01G0140110	AT5G46860	SYP22	VAM3	TRUE	High	Master Protein	ZX.01G0140110	ZX.01G0140110	0	14.499	24	3	4	2	274	29.7	6.44	13.44	3	0	0.763	0.997579	1.054	0.993093	1.245	0.949134	0.564	0.994829	32.95	34.97	20.92	36.82	78.3	98.1	134.9	62.9	99.4	34.94	40.02	22.19	22.85	16.01	High	High	High	High	High	High	High
ZX.04G0023300	AT5G55940	EMB2731	ER membrane protein complex subunit 8/9 homolog	TRUE	High	Master Protein	ZX.04G0023300	ZX.04G0023300	0	14.497	19	3	3	3	208	23.3	5.6	10.1	3	0	0.95	0.997579	1.058	0.993093	1.105	0.967373	0.336	0.944593	38.85	34.29	12.55	12.34	90.6	107.5	112.1	34.4	99.9	41.76	32.08	9.34	6.79	7.59	High	High	High	High	High	High	High
ZX.01G0104840	AT1G10200	WLIM1	WLIM1	TRUE	High	Master Protein	ZX.01G0104840	ZX.01G0104840	0	14.467	22	4	7	4	189	21.2	8.66	16.56	4	0	0.802	0.997579	1.581	0.656998	1.08	0.97327	0.278	0.927902	29.69	18.42	22.91	63.27	91.7	153.1	100	27.3	100	13.85	20.44	20.89	60.52	3.64	High	High	High	High	High	High	High
ZX.01G0039830	AT4G34430	CHB3	DNA-binding family protein	TRUE	High	Master Protein	ZX.01G0039830	ZX.01G0039830	0	14.446	3	4	5	4	1464	158.5	5.27	9.86	4	0	0.546	0.783719	0.705	0.95186	0.94	0.98905	1.558	0.935367	31.71	17.55	30.46	13.79	52.5	69.2	84.6	156.5	99.8	12.36	21.49	26.01	10	7.85	High	High	High	High	High	High	High
ZX.01G0014620	AT2G46140		Desiccation-related protein At2g46140	TRUE	High	Master Protein	ZX.01G0014620	ZX.01G0014620	0	14.406	36	4	9	1	151	16.2	5.15	15.51	4	2	0.673	0.994459	1.356	0.935789	0.898	0.967373	0.442	0.968946	15.72	21.36	49.75	30.04	67.1	136.5	90.2	45.4	99.9	14.99	31.38	57.87	26.15	5.19	High	High	High	High	High	High	High
ZX.01G0097510	AT3G52920		Transcriptional activator (DUF662)	TRUE	High	Master Protein	ZX.01G0097510	ZX.01G0097510	0	14.371	31	7	13	7	181	21	6.32	22.83	7	0	0.866	0.997579	1.096	0.987837	0.776	0.967373	0.756	0.999795	58.4	25.04	22.89	18.62	86.6	109.5	77.6	75.5	100	52.7	22.42	38.05	28.28	2.73	High	High	High	High	High	High	High
ZX.01G0041040	AT1G54100	ALDH7B4	ALDH7B4	TRUE	High	Master Protein	ZX.01G0041040	ZX.01G0041040	0	14.362	15	6	8	6	528	57.4	5.82	12.49	6	0	1.062	0.997579	0.528	0.713111	0.846	0.970465	1.067	0.9778	14.16	77.98	31.25	22.97	105.7	52.6	84.2	106.2	99.5	5.02	64.05	34.88	35.85	13.93	High	High	High	High	High	High	High
ZX.09G0008560	AT2G24520	AHA5	H(+)-ATPase 5	TRUE	High	Master Protein	ZX.09G0008560	ZX.09G0008560	0	14.358	7	5	7	1	658	73.2	7.78	10.35	5	0	0.822	0.997579	0.51	0.703803	1.706	0.459716	0.484	0.978908	16.03	32.78	28.28	41.23	81.9	50.8	169.9	48.2	99.6	16.68	27.88	33.76	30.52	13.24	High	High	High	High	High	High	High
ZX.09G0016170	AT1G29370		RNA polymerase II degradation factor-like protein (DUF1296)	TRUE	High	Master Protein	ZX.09G0016170	ZX.09G0016170	0	14.355	7	5	8	5	750	79.4	5.62	16.66	5	0	0.738	0.997579	1.024	0.999202	1.568	0.658259	0.298	0.927902	17.95	27.3	44.07	54.78	74.3	102.8	155.4	26.9	100	16	21.14	37.98	51.86	1.41	High	High	High	High	High	High	High
ZX.01G0051520	AT3G07720		AT3g07720/F17A17_6	TRUE	High	Master Protein	ZX.01G0051520	ZX.01G0051520	0	14.319	17	5	5	5	337	36.3	5.49	11.29	5	0	0.795	0.997579	0.824	0.994768	0.981	0.999896	1.268	0.968946	23.13	48.21	37.79	53.01	72.9	65.7	108.6	105.2	99.4	22.07	48.95	35.08	50.13	15	High	High	High	High	High	High	High
ZX.03G0018060	AT4G26300	emb1027	Arginyl-tRNA synthetase%2C class Ic	TRUE	High	Master Protein	ZX.03G0018060	ZX.03G0018060	0	14.315	9	4	5	4	625	70	6.49	13.75	4	0	0.617	0.926594	0.462	0.213745	0.752	0.851946	2.102	0.927902	32.37	29.07	22.71	31.81	63.3	42.7	79.9	200.1	100	19.53	34.7	25.92	44.6	1.44	High	High	High	High	High	High	High
ZX.09G0011080	AT5G25757		Eukaryotic translation initiation factor 3 subunit L	TRUE	High	Master Protein	ZX.09G0011080	ZX.09G0011080	0	14.305	3	6	8	5	2024	228.2	7.12	10	6	0	0.604	0.90325	0.921	0.998093	0.665	0.758945	1.141	0.97882	51.02	70.87	80.48	60.65	44	80.1	55.8	80.1	100	92.59	100.82	86.11	91.71	4.22	High	High	High	High	High	High	High
ZX.08G0017520	AT4G02620	VHA-F	V-type proton ATPase subunit F	TRUE	High	Master Protein	ZX.08G0017520	ZX.08G0017520	0	14.283	25	3	6	3	130	14.4	6.11	16.7	3	0	0.402	0.390215	0.323	0.204913	0.793	0.967373	1.78	0.927902	38.25	68.38	20.17	58.58	40	32.2	79.1	177.5	99.7	37.9	54.5	21.63	48.61	10.61	High	High	High	High	High	High	High
ZX.01G0060040	AT4G29410	RPL28C	60S ribosomal protein L28-2	TRUE	High	Master Protein	ZX.01G0060040	ZX.01G0060040	0	14.252	30	5	10	4	182	20.1	10.64	21.83	5	0	0.744	0.997579	1.58	0.747442	0.569	0.36527	0.266	0.927902	85	37.71	40.19	70.8	71.8	211.5	54.4	23.3	99.7	91.12	20.68	60.4	54.64	11.6	High	High	High	High	High	High	High
ZX.04G0031980				TRUE	High	Master Protein	ZX.04G0031980	ZX.04G0031980	0	14.239	28	4	14	4	147	16.1	6.95	20.08	4	0																							High	High	High	High	High	High	High
ZX.08G0020020				TRUE	High	Master Protein	ZX.08G0020020	ZX.08G0020020	0	14.213	5	3	9	2	645	70.4	9.14	22.84	3	0	1.757	0.582611	0.981	0.999202	1.127	0.967373	0.162	0.927902	32.1	23.02	14.13	38.46	175.5	96.7	112.1	18.1	100	31.86	23.89	27.4	33.73	3.41	High	High	High	High	High	High	High
ZX.01G0100020	AT3G51730		AT3g51730/T18N14_110	TRUE	High	Master Protein	ZX.01G0100020	ZX.01G0100020	0	14.155	14	4	18	1	242	27	5.01	27.05	4	0	0.662	0.981217	0.99	0.99704	0.844	0.974832	1.65	0.927902	20	35.47	30.36	35.24	65.6	98.1	83.6	163.5	99.1	1.17	48.4	38.48	25.18	19.06	High	High	High	High	High	High	High
ZX.09G0011260	AT5G11600		At5g11600	TRUE	High	Master Protein	ZX.09G0011260	ZX.09G0011260	0	14.154	21	4	8	4	212	23.6	9.88	17.39	4	0	1.181	0.997579	1.204	0.95866	0.919	0.981793	0.228	0.927902	59.53	34.6	25.92	25.76	108.8	121.3	90	12.8	99.9	57.12	9.32	21.56	54.76	7.38	High	High	High	High	High	High	High
ZX.01G0107280	AT1G70600	RPL27AC	60S ribosomal protein L27a-3	TRUE	High	Master Protein	ZX.01G0107280	ZX.01G0107280	0	14.121	30	5	7	2	185	20.8	10.27	17.86	5	3	0.881	0.997579	1.537	0.78378	0.991	0.991811	0.342	0.927902	34.1	30.22	29.18	23.64	102.5	157	95.4	37.8	100	33.29	18.08	19.5	10.2	2.25	High	High	High	High	High	High	High
ZX.01G0021700				TRUE	High	Master Protein	ZX.01G0021700	ZX.01G0021700	0	14.12	2	2	11	2	1145	126.6	9.33	31.15	2	0	0.248	0.0670823	0.237	0.0547258	1.45	0.791763	0.312	0.927902	14.55	68.09	67.73	119.31	24.7	23.6	144.2	31.1	99.5	6.41	115.46	78.65	109	14.44	High	High	High	High	High	High	High
ZX.06G0012030	AT4G21580		AT4g21580/F18E5_200	TRUE	High	Master Protein	ZX.06G0012030	ZX.06G0012030	0	14.084	13	3	4	3	345	36.6	6.92	10.86	3	0	0.847	0.997579	1.106	0.978435	0.935	0.999896	1.847	0.927902	23.37	12.95	33.67	41.92	84.5	111.9	93.3	184.2	99.8	23.56	13.58	35.76	40.48	9.79	High	High	High	High	High	High	High
ZX.01G0050530	AT4G02860		Phenazine biosynthesis PhzC/PhzF protein	TRUE	High	Master Protein	ZX.01G0050530	ZX.01G0050530	0	14.078	19	4	5	4	382	41.8	5.29	11.49	4	0	0.909	0.997579	0.754	0.987837	0.978	0.981793	1.397	0.947889	10.51	16.46	49.3	23.49	90.6	75.2	97.5	139.3	99.7	1.54	32.88	46.02	36.32	10.11	High	High	High	High	High	High	High
ZX.01G0069190	AT3G18480	CASP	Protein CASP	TRUE	High	Master Protein	ZX.01G0069190	ZX.01G0069190	0	14.068	7	5	6	5	682	78.9	5.64	14.05	5	0	0.579	0.865931	0.685	0.941332	1.086	0.967373	2.05	0.927902	6.08	6.26	14.82	13.34	57.9	68.5	108.6	205	100	5.86	4.88	19.3	23.33	1.51	High	High	High	High	High	High	High
ZX.02G0016750	AT3G27310	PUX1	Plant UBX domain-containing protein 1	TRUE	High	Master Protein	ZX.02G0016750	ZX.02G0016750	0	14.061	19	4	14	4	253	28.4	5.85	26.2	4	0	0.817	0.997579	1.707	0.597739	0.896	0.980186	0.705	0.999968	13.46	52.03	44.81	19.75	81.4	170.2	89.3	67.1	99.7	13.81	40.19	37	25.82	10.95	High	High	High	High	High	High	High
ZX.01G0132350	AT4G17100		CONTAINS InterPro DOMAIN/s: Endoribonuclease XendoU (InterPro:IPR018998)%3B Ha.	TRUE	High	Master Protein	ZX.01G0132350	ZX.01G0132350	0	14.029	11	3	3	3	426	48.8	5.21	11.36	3	0	0.989	0.997579	0.839	0.997274	0.866	0.97327	1.284	0.968946	5.04	29.72	38.02	26.19	107.4	84.3	82.6	120.2	100	12.08	27.51	29.71	16.76	1.65	High	High	High	High	High	High	High
ZX.01G0113960	AT1G60490	ATVPS34	Phosphatidylinositol 3-kinase VPS34	TRUE	High	Master Protein	ZX.01G0113960	ZX.01G0113960	0	14.027	5	7	16	7	1209	136	6.44	27.75	7	0																							High	High	High	High	High	High	High
ZX.01G0058460	AT3G61110	RPS27B	40S ribosomal protein S27	TRUE	High	Master Protein	ZX.01G0058460	ZX.01G0058460	0	14.027	15	1	6	1	86	9.6	8.73	14.38	1	0	1.664	0.663774	1.031	0.99704	1.202	0.967373	0.376	0.968946	2.64	37.93	37.9	3.45	166.4	103.1	120.2	37.6	100	2.52	46.85	44.59	3.34	0.27	High	High	High	High	High	High	High
ZX.01G0009200	AT3G27240	CYC11	Cytochrome c1 1%2C heme protein%2C mitochondrial	TRUE	High	Master Protein	ZX.01G0009200	ZX.01G0009200	0	14.014	4	2	13	1	847	94.1	7.88	31.57	2	0	0.654	0.974878	0.839	0.997274	0.89	0.980186	1.082	0.97506	53.95	15.36	14.49	42.98	65.3	85	92.4	107.9	99.7	51.58	12.44	11.54	40.55	10.38	High	High	High	High	High	High	High
ZX.03G0015890	AT2G30580	DRIP2	DRIP2	TRUE	High	Master Protein	ZX.03G0015890	ZX.03G0015890	0	14.013	9	4	23	3	894	97.5	8.81	58.87	4	0	1.227	0.983589	0.894	0.999202	1.101	0.967373	0.225	0.927902	70.08	28.04	66.26	65.28	122.5	89.3	110	22.5	99.9	63.09	26.91	67.49	49.6	7.51	High	High	High	High	High	High	High
ZX.09G0018020	AT5G35530	RPS3C	40S ribosomal protein S3-3	TRUE	High	Master Protein	ZX.09G0018020	ZX.09G0018020	0	13.997	31	6	7	6	234	26.2	9.52	12.9	6	0	1.192	0.997579	1.101	0.987555	0.93	0.981793	0.633	0.999795	24.59	53.03	54.96	38.98	113.3	111.1	89	58.6	100	5.73	31.78	28.56	16.13	3.08	High	High	High	High	High	High	High
ZX.01G0133080	AT1G03400		2-oxoglutarate (2OG) and Fe(II)-dependent oxygenase superfamily protein	TRUE	High	Master Protein	ZX.01G0133080	ZX.01G0133080	0	13.991	24	6	8	2	296	33.9	5.53	17.55	6	2	2.048	0.378192	1.057	0.993093	0.681	0.881261	0.816	0.999795	11.61	52.62	22.41	32.87	204.1	112.4	72	78.2	99.6	10.06	39.75	13.07	22.26	12.23	High	High	High	High	High	High	High
ZX.04G0006230	AT4G26780	AR192	GrpE protein homolog 2%2C mitochondrial	TRUE	High	Master Protein	ZX.04G0006230	ZX.04G0006230	0	13.987	17	5	12	2	255	28.4	8.79	23.1	5	0																							High	High	High	High	High	High	High
ZX.02G0028200	AT1G11360		AT1G11360 protein	TRUE	High	Master Protein	ZX.02G0028200	ZX.02G0028200	0	13.987	29	6	16	5	250	27.5	7.43	30.33	6	0	1.222	0.988227	1.118	0.993093	0.976	0.994054	0.681	0.994829	24.13	28.14	23.53	34.81	134.3	97.9	95.8	72.9	99.9	2.96	34.69	19.66	26.2	5.72	High	High	High	High	High	High	High
ZX.01G0053120	AT5G04130	GYRBM	DNA gyrase subunit B%2C mitochondrial	TRUE	High	Master Protein	ZX.01G0053120	ZX.01G0053120	0	13.983	3	6	13	2	1771	198.2	8.46	23.05	6	3	0.629	0.935345	1.87	0.500139	0.88	0.967373	0.226	0.927902	62.97	27.44	39.91	49.09	58.9	188.5	87.4	21.5	99.8	56.96	10.29	28.49	24.67	8.12	High	High	High	High	High	High	High
ZX.02G0005360	AT3G10920	MSD1	Superoxide dismutase	TRUE	High	Master Protein	ZX.02G0005360	ZX.02G0005360	0	13.976	20	3	8	3	231	25.3	8.5	18.98	3	0	1.125	0.997579	0.751	0.980624	1.324	0.874001	0.861	0.999795	22.67	35.28	21.58	35.24	102.9	50.4	151.9	77.7	99.8	9.98	53.47	36.81	28.08	8.25	High	High	High	High	High	High	High
ZX.01G0030060	AT3G14810	MSL5	Mechanosensitive ion channel protein 5	TRUE	High	Master Protein	ZX.01G0030060	ZX.01G0030060	0	13.972	5	4	6	4	1154	131.5	8.19	11.61	4	0	1.227	0.983589	0.52	0.441854	1.384	0.835143	0.683	0.998853	28.71	46.41	16.35	26.77	121.1	51.8	139.9	69.1	100	29.7	37.83	12.98	10.71	0.05	High	High	High	High	High	High	High
ZX.09G0016340	AT4G26570	ATCBL3	calcineurin B-like 3	TRUE	High	Master Protein	ZX.09G0016340	ZX.09G0016340	0	13.965	32	6	10	6	199	22.5	4.79	17.46	6	0	0.858	0.997579	1.265	0.935789	0.85	0.967373	1.212	0.968946	25.15	22.92	29.6	40.3	90.6	126.7	92.9	115.3	99.7	19.93	13.36	15.55	41.37	10.51	High	High	High	High	High	High	High
ZX.01G0006810	AT3G02230	RGP1	RGP1	TRUE	High	Master Protein	ZX.01G0006810	ZX.01G0006810	0	13.957	4	3	9	1	780	87.4	6.84	20.6	3	0																							High	High	High	High	High	High	High
ZX.02G0021350	AT4G30160	VLN4	villin 4	TRUE	High	Master Protein	ZX.02G0021350	ZX.02G0021350	0	13.895	4	4	5	3	1097	123.4	7.08	12.95	4	1	0.536	0.763619	0.359	0.188433	0.981	0.999896	1.61	0.948688	53.47	20.66	9.67	40.72	53.6	35.9	98.1	161	100	48.44	25.25	12.4	38.46	1.53	High	High	High	High	High	High	High
ZX.01G0069390	AT1G48830	RPS7A	40S ribosomal protein S7	TRUE	High	Master Protein	ZX.01G0069390	ZX.01G0069390	0	13.891	37	4	22	4	191	21.8	9.85	28.43	4	0	0.891	0.997579	1.306	0.95186	0.962	0.981765	0.5	0.968946	35.91	24.78	28.48	36.24	92.1	128.4	112.7	47	100	33.25	18.63	23.98	28.73	1.06	High	High	High	High	High	High	High
ZX.05G0003980	AT1G12050	FAH	Fumarylacetoacetase	TRUE	High	Master Protein	ZX.05G0003980	ZX.05G0003980	0	13.888	9	3	4	3	421	45.9	5.91	9.08	3	0	0.954	0.997579	0.779	0.99704	0.911	0.994054	1.372	0.953866	9.9	47.55	19.52	17.61	95.2	77.8	91	136.9	99.8	10.02	58.19	19.51	29.54	8.71	High	High	High	High	High	High	High
ZX.01G0015420	AT4G00570	NAD-ME2	NAD-dependent malic enzyme 2%2C mitochondrial	TRUE	High	Master Protein	ZX.01G0015420	ZX.01G0015420	0	13.731	8	4	4	4	625	69.2	7.12	11.94	4	0	0.95	0.997579	0.89	0.999202	1.059	0.969313	1.224	0.968946	23.26	23.11	21.44	40.76	93.8	92.5	107.4	131.5	98.8	1.92	10.4	17.59	36.84	22.21	High	High	High	High	High	High	High
ZX.08G0020130	AT5G38530	TSBtype2	Tryptophan synthase beta chain	TRUE	High	Master Protein	ZX.08G0020130	ZX.08G0020130	0	13.688	11	3	5	3	494	53.9	6.52	14.51	3	0	0.379	0.320917	0.313	0.148222	0.824	0.967373	1.915	0.927902	55.72	40.75	42.22	36.82	38	26.9	93.2	192.8	99.9	66.04	13.42	42.83	40.4	6.24	High	High	High	High	High	High	High
ZX.01G0037470	AT3G61220		NAD(P)-binding Rossmann-fold superfamily protein	TRUE	High	Master Protein	ZX.01G0037470	ZX.01G0037470	0	13.677	12	4	14	1	296	32.2	5.3	29.41	4	0	2.722	0.148205	1.173	0.962549	0.928	0.981793	0.164	0.927902	3.06	24.68	34.97	21.61	272.1	117.2	92.8	16.4	100	1.96	65.42	54.41	21.45	2.96	High	High	High	High	High	Medium	High
ZX.07G0013860	AT3G10610	RPS17C	40S ribosomal protein S17-3	TRUE	High	Master Protein	ZX.07G0013860	ZX.07G0013860	0	13.673	27	4	14	1	187	21.1	9.74	30.34	4	0																							High	Not Found	High	High	High	High	High
ZX.04G0009420	AT2G34460		Uncharacterized protein At2g34460%2C chloroplastic	TRUE	High	Master Protein	ZX.04G0009420	ZX.04G0009420	0	13.671	14	3	8	3	294	31.8	8.82	18.41	3	0	3.201	0.0738504	1.276	0.935789	0.641	0.781496	0.408	0.968946	20.66	30.91	43.21	32.19	312.3	127.6	54.7	38.1	99.9	10.91	20.23	33.77	36.41	7.14	High	High	High	High	High	High	High
ZX.04G0004870	AT5G25060	RRC1	Protein RRC1	TRUE	High	Master Protein	ZX.04G0004870	ZX.04G0004870	0	13.665	4	4	8	4	1309	146.8	6.42	16.07	4	0	2.137	0.326224	0.496	0.362562	0.699	0.806234	1.273	0.968946	53.11	80.08	38.18	32.74	216.8	49	72.8	123.8	99.8	48.97	58.32	24.98	20.77	8.48	High	High	High	High	High	High	High
ZX.01G0018890	AT3G10620	NUDT26	Nudix hydrolase 26%2C chloroplastic	TRUE	High	Master Protein	ZX.01G0018890	ZX.01G0018890	0	13.664	19	3	7	3	224	25.5	8.4	12.96	3	0	0.914	0.997579	1.267	0.941332	1.095	0.969313	0.774	0.999795	17.02	24.76	35.75	33.93	87.9	132.5	103.6	77.7	99.7	13.6	26.19	36.69	37.19	11.76	High	High	High	High	High	High	High
ZX.09G0000260	AT4G28300		Formin-like protein (DUF1421)	TRUE	High	Master Protein	ZX.09G0000260	ZX.09G0000260	0	13.655	12	6	9	1	547	60.5	6.86	17.68	6	0																							High	High	High	High	High	High	High
ZX.09G0014810	AT5G28050		Cytidine/deoxycytidylate deaminase family protein	TRUE	High	Master Protein	ZX.09G0014810	ZX.09G0014810	0	13.642	21	3	8	3	169	18.4	6.34	9.96	3	0	2.236	0.286577	0.717	0.98496	1.279	0.914287	0.756	0.999795	43.51	46.33	44.59	31.71	245.3	83.4	137.5	61.7	99.9	5.65	48.91	25.82	29.57	6.67	High	High	High	High	High	High	High
ZX.02G0016370	AT1G74050	RPL6C	60S ribosomal protein L6-3	TRUE	High	Master Protein	ZX.02G0016370	ZX.02G0016370	0	13.623	25	6	13	3	248	27.7	10.15	20.44	6	3	0.989	0.997579	1.591	0.732613	0.938	0.980186	0.278	0.927902	61.4	27.83	47.52	30.93	104.4	167.6	115.5	27.1	100	57.86	23.24	27.05	17.62	4.13	High	High	High	High	High	High	High
ZX.01G0071550	AT3G48730	GSA2	Glutamate-1-semialdehyde 2%2C1-aminomutase 2%2C chloroplastic	TRUE	High	Master Protein	ZX.01G0071550	ZX.01G0071550	0	13.617	13	4	9	4	477	50.8	7.03	25.13	4	0	1.346	0.904204	1.264	0.935789	0.826	0.967373	1.137	0.968946	27.02	13.58	16.07	20.84	149.5	122.8	80.2	114.1	100	37.09	17.35	19.99	12.86	3.57	High	High	High	High	High	High	High
ZX.03G0024320	AT1G17100		HBP1	TRUE	High	Master Protein	ZX.03G0024320	ZX.03G0024320	0	13.557	16	3	10	3	226	25.4	5.59	22.9	3	0	1.975	0.422591	1.221	0.95866	0.63	0.716597	0.253	0.927902	103.6	49.72	30.61	11.43	197.4	122.1	63	25.3	100	81.16	45.07	33.38	19.62	0.42	High	High	High	High	High	High	High
ZX.01G0021420	AT2G43840	UGT74F1	Glycosyltransferase	TRUE	High	Master Protein	ZX.01G0021420	ZX.01G0021420	0	13.55	10	5	7	5	458	51.1	5.24	15.47	5	0	0.549	0.791697	0.522	0.698369	1.447	0.760816	0.132	0.926228	32.86	74.85	63.4	38.14	42	36.8	147.4	10.8	99.9	55.97	88.95	73.51	49.53	6.33	High	High	High	High	High	High	High
ZX.02G0018580	AT2G27730		Uncharacterized protein At2g27730%2C mitochondrial	TRUE	High	Master Protein	ZX.02G0018580	ZX.02G0018580	0	13.547	29	3	26	2	120	12.7	9.5	61.27	3	1	0.796	0.997579	0.921	0.99704	1.297	0.934192	0.785	0.999043	29.3	19.39	24.97	52.95	75.8	86.2	120.6	102.1	99.9	4.45	23.91	34.18	31.4	6.96	High	High	High	High	High	High	High
ZX.09G0023700				TRUE	High	Master Protein	ZX.09G0023700	ZX.09G0023700	0	13.545	14	3	4	3	349	38.2	8.73	12.04	3	0	1.224	0.985889	1.42	0.858716	1.115	0.967373	0.222	0.927902	17.59	18.43	31	35.44	122.3	142	111.5	22.2	100	16.96	22.66	39.78	35.47	2.51	High	High	High	High	High	High	High
ZX.01G0058730	AT1G08780	AIP3	Probable prefoldin subunit 4	TRUE	High	Master Protein	ZX.01G0058730	ZX.01G0058730	0	13.433	31	4	17	2	127	14.8	4.46	35.46	4	0	0.625	0.932822	1.849	0.504149	0.903	0.981765	0.741	0.999795	48.3	62.44	61.53	32.64	62.4	184.8	90.2	74	99.9	45.45	55.94	50.67	56.24	5.8	High	High	High	High	High	High	High
ZX.07G0013790	AT3G10640	VPS60.1	Vacuolar protein sorting-associated protein 60.1	TRUE	High	Master Protein	ZX.07G0013790	ZX.07G0013790	0	13.431	12	2	3	1	285	32.1	5.25	8.94	2	0																							High	High	Not Found	High	Not Found	Not Found	High
ZX.01G0037000	AT1G01470	LEA14	LSR3	TRUE	High	Master Protein	ZX.01G0037000	ZX.01G0037000	0	13.415	36	4	10	1	151	16.3	4.93	19.15	4	0																							High	High	High	High	High	High	High
ZX.01G0056380	AT1G35670	CPK11	Calcium-dependent protein kinase 11	TRUE	High	Master Protein	ZX.01G0056380	ZX.01G0056380	0	13.414	8	3	3	3	510	57.1	5.47	8.7	3	0	0.401	0.38895	0.386	0.378475	1.221	0.958482	1.317	0.968946	21.67	39.01	24.21	18	40	38.5	121.6	134.4	99.6	22.31	32.95	25.34	27.56	12.58	High	High	High	High	High	High	High
ZX.01G0068700	AT1G74030	ENO1	Enolase 1%2C chloroplastic	TRUE	High	Master Protein	ZX.01G0068700	ZX.01G0068700	0	13.408	15	6	14	5	478	51.3	6.58	23.18	6	0	0.724	0.997579	0.597	0.908472	1.365	0.830023	1.461	0.935367	23.06	52.22	39.23	34.12	73.5	52.3	137.4	130.9	99.3	24.76	62.58	34.32	25.45	16.66	High	High	High	High	High	High	High
ZX.01G0122650	AT3G03490	PEX19-1	Peroxisome biogenesis protein 19-1	TRUE	High	Master Protein	ZX.01G0122650	ZX.01G0122650	0	13.406	16	4	8	4	284	31.8	4.72	16.93	4	0	0.961	0.997579	1.229	0.948008	1.221	0.967373	0.592	0.999043	20.75	17.96	43.34	24.92	102.1	121.5	107.7	52.5	99.9	28.95	10.33	21.11	20.72	4.5	High	High	High	High	High	High	High
ZX.01G0051270	AT4G11120	EFTS	Elongation factor Ts%2C mitochondrial	TRUE	High	Master Protein	ZX.01G0051270	ZX.01G0051270	0	13.394	19	5	6	5	403	44.9	8.72	15.67	5	0	0.896	0.997579	1.194	0.95866	1.271	0.949134	0.464	0.974843	21.74	18.81	27.08	40.19	92.9	116.3	148.5	40.3	99.9	3.91	11.32	11.84	26.12	4.91	High	High	High	High	High	High	High
ZX.08G0013250	AT4G34110	PAB2	Polyadenylate-binding protein	TRUE	High	Master Protein	ZX.08G0013250	ZX.08G0013250	0	13.375	9	5	9	4	703	77.3	8.21	17.82	5	0	0.899	0.997579	0.993	0.997274	1.023	0.981765	1.321	0.968946	41.3	38.49	22.29	16.21	88	98.1	104.6	133.5	99.6	34.41	26.93	21.4	7.53	12.56	High	High	High	High	High	High	High
ZX.03G0025670				TRUE	High	Master Protein	ZX.03G0025670	ZX.03G0025670	0	13.324	17	3	4	3	257	28.2	4.89	10.69	3	0	2.353	0.248136	1.126	0.988178	0.671	0.772163	0.75	0.999968	32.97	25.78	24.5	47.99	208.2	113	64.5	85.6	99.8	32.61	17.73	18.61	15.44	9.53	High	High	High	High	High	High	High
ZX.07G0019330	AT3G46740	TOC75-3	Protein TOC75-3%2C chloroplastic	TRUE	High	Master Protein	ZX.07G0019330	ZX.07G0019330	0	13.315	3	4	4	4	1560	173.2	8.1	11.16	4	0	0.483	0.639145	0.48	0.585578	0.678	0.870908	2.295	0.927902	12.52	9.5	14.62	17.28	48.2	48	67.8	229.5	100	12.13	19.37	16.66	37.46	2.71	High	High	High	High	High	High	High
ZX.06G0026110	AT5G06460	UBA2	UBA 2	TRUE	High	Master Protein	ZX.06G0026110	ZX.06G0026110	0	13.303	5	6	7	6	1490	165	6.46	11.15	6	0	0.331	0.206042	0.361	0.214885	0.955	0.994054	2.091	0.927902	54.13	36.5	36.75	28.39	32.9	29.1	94.1	196.3	100	20.93	27.12	34.99	41.59	2.26	High	High	High	High	High	High	High
ZX.01G0114570	AT4G13430	IIL1	3-isopropylmalate dehydratase large subunit%2C chloroplastic	TRUE	High	Master Protein	ZX.01G0114570	ZX.01G0114570	0	13.303	11	3	6	3	377	40.3	6.01	12.06	3	0	1.016	0.997579	0.777	0.95186	1.072	0.974832	0.95	0.994829	36.56	53.85	39.52	24.68	123.8	88.9	116.7	87.7	100	29.36	43.34	33.97	14.37	1.97	High	High	High	High	High	High	High
ZX.06G0025110	AT4G15480	UGT84A1	UDP-glycosyltransferase 84A1	TRUE	High	Master Protein	ZX.06G0025110	ZX.06G0025110	0	13.284	9	4	4	4	479	54	5.77	10.43	4	0	0.45	0.538139	0.374	0.224759	0.465	0.159338	2.603	0.927902	7.46	86.29	40.84	51.32	47.7	35.9	41.9	313.3	100	9.4	42.72	48.63	34.96	4.11	High	High	High	High	High	High	High
ZX.08G0006300	AT5G40510		Sucrase/ferredoxin-like family protein	TRUE	High	Master Protein	ZX.08G0006300	ZX.08G0006300	0	13.283	14	4	4	4	430	46.6	7.56	10.8	4	0	0.769	0.997579	0.714	0.95186	0.897	0.974832	1.199	0.968946	53.01	31.07	18.17	62.79	100	71.2	107.7	105.1	100	20.71	33.15	12.8	7.86	4.16	High	High	High	High	High	High	High
ZX.06G0028750	AT4G33680	DAP	LL-diaminopimelate aminotransferase%2C chloroplastic	TRUE	High	Master Protein	ZX.06G0028750	ZX.06G0028750	0	13.273	12	4	6	1	503	55.6	8.34	16.33	4	0																							High	High	High	High	High	High	High
ZX.08G0017160				TRUE	High	Master Protein	ZX.08G0017160	ZX.08G0017160	0	13.246	4	4	5	3	1004	107	6.21	12.06	4	0	1.803	0.544361	0.997	0.99704	0.696	0.949134	0.308	0.968946	36.75	46.12	45.52	42.27	171.3	96.2	68.3	29.3	95	38.71	9.8	7.16	51.81	44.11	High	High	High	High	High	High	High
ZX.01G0044230	AT2G19730	RPL28A	60S ribosomal protein L28-1	TRUE	High	Master Protein	ZX.01G0044230	ZX.01G0044230	0	13.227	29	4	9	3	147	16.6	10.71	18.59	4	0	0.895	0.997579	2.165	0.256175	0.795	0.967373	0.318	0.935367	65.87	18.98	17.96	9.39	89.5	216.4	79.5	31.8	100	58.47	16.28	30.09	24.68	3.07	High	High	High	High	High	High	High
ZX.05G0015610	AT4G01050	TROL	thylakoid rhodanese-like	TRUE	High	Master Protein	ZX.05G0015610	ZX.05G0015610	0	13.216	9	3	7	3	420	44.2	5.33	15.79	3	0	2.669	0.163234	0.705	0.955266	0.511	0.370702	0.616	0.999043	40.26	61.46	21.49	67.63	265.8	70.2	52.4	61.3	99.6	40.33	76.27	19.27	71.41	12.88	High	High	High	High	High	High	High
ZX.02G0005700	AT4G31180	IBI1	Aspartate--tRNA ligase 2%2C cytoplasmic	TRUE	High	Master Protein	ZX.02G0005700	ZX.02G0005700	0	13.205	6	2	3	2	545	60.9	6.8	10.12	2	0	0.956	0.997579	0.609	0.795179	0.833	0.967373	1.236	0.968946	2.96	64.01	27.92	5.2	95.6	60.9	83.3	124	100	2.15	55.55	28.63	8.42	2.86	High	High	High	High	High	High	High
[truncated: 2,122 more rows]
[truncated: 11 more columns]
